# Supplementary material for: Structural insights into the Venus flytrap mechanosensitive ion channel Flycatcher1
Source: Nat Commun. 2022 Feb 14;13:850. doi: 10.1038/s41467-022-28511-5 (PMC8844309; doi:10.1038/s41467-022-28511-5)
Supplement: Supplementary file 7 — Source Data [file 41467_2022_28511_MOESM7_ESM.zip › Source Data 2.xlsx]

## Sheet: Fig. 2c
Pore radius (Å)	Distance along pore (Å)
10	-30.4164
9.99994	-30.3525
9.99989	-30.2886
9.99987	-30.2247
9.99983	-30.1608
9.99978	-30.0969
9.99972	-30.033
9.99968	-29.9691
9.99965	-29.9052
9.99961	-29.8414
9.99956	-29.7775
9.99951	-29.7136
9.99947	-29.6497
9.99943	-29.5858
9.99938	-29.5219
9.99935	-29.458
9.9993	-29.3941
9.99926	-29.3302
9.99921	-29.2663
9.99917	-29.2024
9.99913	-29.1385
9.99909	-29.0746
9.99905	-29.0107
9.99901	-28.9468
9.99896	-28.8829
9.99892	-28.819
9.99888	-28.7551
9.99884	-28.6912
9.9988	-28.6273
9.99876	-28.5634
9.99872	-28.4995
9.99868	-28.4356
9.99865	-28.3717
9.99861	-28.3078
9.99857	-28.2439
9.99854	-28.18
9.99853	-28.1161
9.99852	-28.0522
9.9985	-27.9883
9.99848	-27.9244
9.99846	-27.8605
9.99844	-27.7966
9.99841	-27.7327
9.99839	-27.6688
9.99836	-27.6049
9.99833	-27.541
9.9983	-27.4771
9.99826	-27.4132
9.99824	-27.3493
9.99822	-27.2854
9.99818	-27.2216
9.99813	-27.1577
9.99807	-27.0938
9.99798	-27.0299
9.99787	-26.966
9.99776	-26.9021
9.99766	-26.8382
9.99756	-26.7743
9.99738	-26.7104
9.99719	-26.6465
9.99697	-26.5826
9.99673	-26.5187
9.99641	-26.4548
9.99603	-26.3909
9.99559	-26.327
9.99511	-26.2631
9.99462	-26.1992
9.99408	-26.1353
9.99347	-26.0714
9.99283	-26.0075
9.99216	-25.9436
9.99144	-25.8797
9.99065	-25.8158
9.9898	-25.7519
9.98891	-25.688
9.98794	-25.6241
9.9869	-25.5602
9.98577	-25.4963
9.98454	-25.4324
9.98323	-25.3685
9.98177	-25.3046
9.98015	-25.2407
9.97841	-25.1768
9.9765	-25.1129
9.97445	-25.049
9.97229	-24.9851
9.97001	-24.9212
9.96762	-24.8573
9.965	-24.7934
9.96217	-24.7295
9.95915	-24.6656
9.95593	-24.6017
9.95241	-24.5379
9.94867	-24.474
9.94469	-24.4101
9.94042	-24.3462
9.93583	-24.2823
9.93093	-24.2184
9.92571	-24.1545
9.92003	-24.0906
9.91392	-24.0267
9.90727	-23.9628
9.90005	-23.8989
9.89234	-23.835
9.88409	-23.7711
9.87527	-23.7072
9.86588	-23.6433
9.8559	-23.5794
9.84531	-23.5155
9.83412	-23.4516
9.82224	-23.3877
9.80964	-23.3238
9.7964	-23.2599
9.78253	-23.196
9.76811	-23.1321
9.75315	-23.0682
9.73774	-23.0043
9.72187	-22.9404
9.70555	-22.8765
9.68886	-22.8126
9.67182	-22.7487
9.65442	-22.6848
9.63673	-22.6209
9.61876	-22.557
9.60059	-22.4931
9.58218	-22.4292
9.56361	-22.3653
9.54497	-22.3014
9.52631	-22.2375
9.50766	-22.1736
9.48909	-22.1097
9.47062	-22.0458
9.4523	-21.9819
9.43415	-21.918
9.4162	-21.8542
9.39846	-21.7903
9.38099	-21.7264
9.3638	-21.6625
9.34691	-21.5986
9.33034	-21.5347
9.31408	-21.4708
9.29814	-21.4069
9.28253	-21.343
9.26723	-21.2791
9.25226	-21.2152
9.23759	-21.1513
9.22321	-21.0874
9.20914	-21.0235
9.19535	-20.9596
9.18183	-20.8957
9.16859	-20.8318
9.15562	-20.7679
9.1429	-20.704
9.13045	-20.6401
9.11825	-20.5762
9.10631	-20.5123
9.09461	-20.4484
9.08317	-20.3845
9.07198	-20.3206
9.06104	-20.2567
9.05037	-20.1928
9.03996	-20.1289
9.02981	-20.065
9.01994	-20.0011
9.01033	-19.9372
9.001	-19.8733
8.99195	-19.8094
8.98318	-19.7455
8.97468	-19.6816
8.96647	-19.6177
8.95855	-19.5538
8.95091	-19.4899
8.94355	-19.426
8.93647	-19.3621
8.92968	-19.2982
8.92316	-19.2344
8.9169	-19.1705
8.91092	-19.1066
8.90521	-19.0427
8.89975	-18.9788
8.89455	-18.9149
8.8896	-18.851
8.88489	-18.7871
8.88042	-18.7232
8.87618	-18.6593
8.87217	-18.5954
8.86839	-18.5315
8.86481	-18.4676
8.86146	-18.4037
8.85831	-18.3398
8.85537	-18.2759
8.85262	-18.212
8.85006	-18.1481
8.8477	-18.0842
8.84551	-18.0203
8.8435	-17.9564
8.84165	-17.8925
8.83997	-17.8286
8.83844	-17.7647
8.83705	-17.7008
8.83579	-17.6369
8.83465	-17.573
8.83361	-17.5091
8.83266	-17.4452
8.83178	-17.3813
8.83095	-17.3174
8.83015	-17.2535
8.82936	-17.1896
8.82854	-17.1257
8.82769	-17.0618
8.82675	-16.9979
8.82569	-16.934
8.8245	-16.8701
8.82311	-16.8062
8.82149	-16.7423
8.81961	-16.6784
8.81741	-16.6146
8.81486	-16.5507
8.81191	-16.4868
8.80852	-16.4229
8.80463	-16.359
8.80021	-16.2951
8.7952	-16.2312
8.78957	-16.1673
8.78327	-16.1034
8.77624	-16.0395
8.76846	-15.9756
8.75988	-15.9117
8.75048	-15.8478
8.74022	-15.7839
8.72907	-15.72
8.71701	-15.6561
8.70401	-15.5922
8.69005	-15.5283
8.67511	-15.4644
8.65916	-15.4005
8.64219	-15.3366
8.62419	-15.2727
8.60514	-15.2088
8.58504	-15.1449
8.56388	-15.081
8.54167	-15.0171
8.5184	-14.9532
8.49408	-14.8893
8.46872	-14.8254
8.44233	-14.7615
8.41494	-14.6976
8.38656	-14.6337
8.35724	-14.5698
8.32701	-14.5059
8.29593	-14.442
8.26403	-14.3781
8.23138	-14.3142
8.19804	-14.2503
8.16407	-14.1864
8.12954	-14.1225
8.09452	-14.0586
8.05909	-13.9947
8.0233	-13.9309
7.98722	-13.867
7.95092	-13.8031
7.91445	-13.7392
7.87786	-13.6753
7.84121	-13.6114
7.80454	-13.5475
7.76789	-13.4836
7.73129	-13.4197
7.69476	-13.3558
7.65833	-13.2919
7.62202	-13.228
7.58584	-13.1641
7.54979	-13.1002
7.51388	-13.0363
7.47811	-12.9724
7.44248	-12.9085
7.40699	-12.8446
7.37166	-12.7807
7.33646	-12.7168
7.3014	-12.6529
7.26648	-12.589
7.2317	-12.5251
7.19706	-12.4612
7.16255	-12.3973
7.12819	-12.3334
7.09396	-12.2695
7.05987	-12.2056
7.02591	-12.1417
6.99209	-12.0778
6.95842	-12.0139
6.92486	-11.95
6.89145	-11.8861
6.85818	-11.8222
6.82505	-11.7583
6.79204	-11.6944
6.75917	-11.6305
6.72642	-11.5666
6.69381	-11.5027
6.66132	-11.4388
6.62897	-11.3749
6.59673	-11.3111
6.56463	-11.2472
6.53265	-11.1833
6.50079	-11.1194
6.46905	-11.0555
6.43744	-10.9916
6.40593	-10.9277
6.37455	-10.8638
6.34328	-10.7999
6.31211	-10.736
6.28107	-10.6721
6.25014	-10.6082
6.21932	-10.5443
6.18862	-10.4804
6.15804	-10.4165
6.12756	-10.3526
6.0972	-10.2887
6.06696	-10.2248
6.03682	-10.1609
6.0068	-10.097
5.97688	-10.0331
5.94707	-9.9692
5.91739	-9.9053
5.88781	-9.84141
5.85835	-9.77751
5.829	-9.71361
5.79977	-9.64971
5.77065	-9.58582
5.74165	-9.52192
5.71277	-9.45802
5.684	-9.39412
5.65536	-9.33022
5.62684	-9.26633
5.59844	-9.20243
5.57017	-9.13853
5.54203	-9.07464
5.51402	-9.01074
5.48613	-8.94684
5.45835	-8.88294
5.43069	-8.81905
5.40315	-8.75515
5.3757	-8.69125
5.34836	-8.62735
5.32111	-8.56345
5.29395	-8.49956
5.26688	-8.43566
5.23987	-8.37176
5.21294	-8.30786
5.18606	-8.24397
5.15924	-8.18007
5.13245	-8.11617
5.1057	-8.05228
5.07899	-7.98838
5.0523	-7.92448
5.02564	-7.86058
4.99901	-7.79668
4.9724	-7.73279
4.94582	-7.66889
4.91927	-7.60499
4.89274	-7.54109
4.86624	-7.4772
4.83976	-7.4133
4.81331	-7.3494
4.78689	-7.2855
4.76048	-7.22161
4.7341	-7.15771
4.70775	-7.09381
4.68142	-7.02991
4.65511	-6.96602
4.62881	-6.90212
4.60253	-6.83822
4.57625	-6.77432
4.54998	-6.71042
4.52369	-6.64653
4.49741	-6.58263
4.47111	-6.51873
4.4448	-6.45483
4.41847	-6.39094
4.39211	-6.32704
4.36574	-6.26314
4.33935	-6.19924
4.31295	-6.13535
4.28654	-6.07145
4.26013	-6.00755
4.23373	-5.94365
4.20735	-5.87976
4.181	-5.81586
4.15469	-5.75196
4.12842	-5.68806
4.10223	-5.62417
4.07611	-5.56027
4.05009	-5.49637
4.02417	-5.43247
3.99837	-5.36858
3.97272	-5.30468
3.94723	-5.24078
3.9219	-5.17688
3.89675	-5.11298
3.87178	-5.04909
3.84701	-4.98519
3.82243	-4.92129
3.79805	-4.85739
3.77389	-4.7935
3.74995	-4.7296
3.72622	-4.6657
3.70273	-4.60181
3.67948	-4.53791
3.65646	-4.47401
3.63369	-4.41011
3.61115	-4.34621
3.58886	-4.28232
3.56679	-4.21842
3.54496	-4.15452
3.52335	-4.09062
3.50196	-4.02673
3.48079	-3.96283
3.45984	-3.89893
3.43911	-3.83503
3.41861	-3.77114
3.39834	-3.70724
3.37829	-3.64334
3.35847	-3.57944
3.33888	-3.51555
3.31951	-3.45165
3.30036	-3.38775
3.28143	-3.32385
3.26271	-3.25995
3.24421	-3.19606
3.22591	-3.13216
3.20783	-3.06826
3.18997	-3.00436
3.17232	-2.94047
3.15491	-2.87657
3.13776	-2.81267
3.12086	-2.74878
3.10425	-2.68488
3.08792	-2.62098
3.0719	-2.55708
3.05621	-2.49318
3.04084	-2.42929
3.02583	-2.36539
3.01118	-2.30149
2.9969	-2.23759
2.98303	-2.1737
2.96955	-2.1098
2.95649	-2.0459
2.94386	-1.982
2.93167	-1.91811
2.91994	-1.85421
2.90867	-1.79031
2.89787	-1.72641
2.88756	-1.66252
2.87774	-1.59862
2.86843	-1.53472
2.85964	-1.47082
2.85137	-1.40692
2.84364	-1.34303
2.83645	-1.27913
2.82983	-1.21523
2.82378	-1.15134
2.81831	-1.08744
2.81344	-1.02354
2.80917	-0.959642
2.80551	-0.895743
2.80246	-0.831847
2.80003	-0.767949
2.79821	-0.704052
2.79701	-0.640154
2.79644	-0.576258
2.79648	-0.512359
2.79715	-0.448461
2.79844	-0.384564
2.80037	-0.320666
2.80292	-0.25677
2.8061	-0.192871
2.80992	-0.128973
2.81438	-0.0650764
2.81947	-0.00117779
2.8252	0.0627184
2.83155	0.126617
2.83853	0.190516
2.84613	0.254412
2.85434	0.31831
2.86315	0.382206
2.87256	0.446105
2.88256	0.510001
2.89316	0.5739
2.90433	0.637798
2.91608	0.701694
2.92839	0.765593
2.94126	0.829489
2.95468	0.893388
2.96864	0.957286
2.98314	1.02118
2.99816	1.08508
3.01371	1.14898
3.02978	1.21288
3.04636	1.27677
3.06346	1.34067
3.08107	1.40457
3.09919	1.46847
3.11782	1.53236
3.13696	1.59626
3.15659	1.66016
3.17674	1.72406
3.19739	1.78795
3.21854	1.85185
3.24019	1.91575
3.26234	1.97965
3.285	2.04355
3.30815	2.10744
3.3318	2.17134
3.35593	2.23524
3.38054	2.29913
3.40562	2.36303
3.43117	2.42693
3.45716	2.49083
3.48359	2.55472
3.51046	2.61862
3.53775	2.68252
3.56545	2.74642
3.59354	2.81032
3.62202	2.87421
3.65088	2.93811
3.68009	3.00201
3.70964	3.06591
3.73954	3.1298
3.76977	3.1937
3.80032	3.2576
3.83119	3.3215
3.86237	3.38539
3.89386	3.44929
3.92564	3.51319
3.95772	3.57709
3.99008	3.64098
4.02273	3.70488
4.05566	3.76878
4.08886	3.83268
4.12233	3.89657
4.15606	3.96047
4.19006	4.02437
4.22432	4.08827
4.25883	4.15216
4.29358	4.21606
4.32857	4.27996
4.36379	4.34386
4.39923	4.40775
4.43489	4.47165
4.47075	4.53555
4.50681	4.59945
4.54306	4.66335
4.5795	4.72724
4.61611	4.79114
4.6529	4.85504
4.68984	4.91894
4.72693	4.98283
4.76416	5.04673
4.80151	5.11063
4.83895	5.17453
4.87645	5.23842
4.91396	5.30232
4.95145	5.36622
4.98887	5.43012
5.0262	5.49401
5.06338	5.55791
5.1004	5.62181
5.13718	5.68571
5.17372	5.7496
5.20997	5.8135
5.24587	5.8774
5.28141	5.9413
5.31654	6.00519
5.3512	6.06909
5.38535	6.13299
5.4189	6.19689
5.45177	6.26079
5.4839	6.32468
5.51521	6.38858
5.54561	6.45248
5.57504	6.51638
5.60343	6.58027
5.63069	6.64417
5.65676	6.70807
5.68155	6.77197
5.70499	6.83586
5.72702	6.89976
5.74754	6.96366
5.7665	7.02756
5.78382	7.09145
5.79949	7.15535
5.81353	7.21925
5.82597	7.28315
5.8369	7.34704
5.84638	7.41094
5.85451	7.47484
5.86136	7.53874
5.86702	7.60263
5.87159	7.66653
5.87517	7.73043
5.87785	7.79433
5.87972	7.85822
5.88089	7.92212
5.88145	7.98602
5.88149	8.04992
5.88111	8.11382
5.88038	8.17771
5.87937	8.24161
5.87813	8.30551
5.87671	8.36941
5.87513	8.4333
5.87345	8.4972
5.87168	8.5611
5.86986	8.62499
5.868	8.68889
5.86617	8.75279
5.86436	8.81669
5.86261	8.88059
5.86095	8.94448
5.85942	9.00838
5.85804	9.07228
5.85684	9.13618
5.85586	9.20007
5.8551	9.26397
5.85461	9.32787
5.8544	9.39177
5.85448	9.45566
5.85487	9.51956
5.85559	9.58346
5.85663	9.64736
5.85801	9.71125
5.85974	9.77515
5.86181	9.83905
5.86423	9.90295
5.86699	9.96684
5.8701	10.0307
5.87356	10.0946
5.87737	10.1585
5.88152	10.2224
5.88601	10.2863
5.89084	10.3502
5.89603	10.4141
5.90156	10.478
5.90744	10.5419
5.91366	10.6058
5.92024	10.6697
5.92717	10.7336
5.93444	10.7975
5.94207	10.8614
5.95006	10.9253
5.95841	10.9892
5.96713	11.0531
5.97623	11.117
5.98572	11.1809
5.99559	11.2448
6.00585	11.3087
6.01651	11.3726
6.02758	11.4365
6.03905	11.5004
6.05092	11.5643
6.0632	11.6282
6.07591	11.6921
6.08903	11.756
6.10256	11.8199
6.11653	11.8838
6.13091	11.9477
6.14571	12.0116
6.16093	12.0755
6.17657	12.1394
6.19261	12.2033
6.20906	12.2672
6.22592	12.3311
6.24319	12.395
6.26086	12.4589
6.27893	12.5227
6.29739	12.5866
6.31626	12.6505
6.33551	12.7144
6.35515	12.7783
6.37517	12.8422
6.39557	12.9061
6.41635	12.97
6.43749	13.0339
6.45901	13.0978
6.48089	13.1617
6.50314	13.2256
6.52574	13.2895
6.54871	13.3534
6.57203	13.4173
6.59569	13.4812
6.6197	13.5451
6.64406	13.609
6.66876	13.6729
6.69379	13.7368
6.71916	13.8007
6.74487	13.8646
6.7709	13.9285
6.79727	13.9924
6.82396	14.0563
6.85097	14.1202
6.87831	14.1841
6.90597	14.248
6.93394	14.3119
6.96224	14.3758
6.99083	14.4397
7.01974	14.5036
7.04896	14.5675
7.07848	14.6314
7.10832	14.6953
7.13845	14.7592
7.16889	14.8231
7.19962	14.887
7.23065	14.9509
7.26198	15.0148
7.2936	15.0787
7.32551	15.1425
7.35772	15.2064
7.3902	15.2703
7.42298	15.3342
7.45602	15.3981
7.48935	15.462
7.52294	15.5259
7.5568	15.5898
7.59092	15.6537
7.62529	15.7176
7.6599	15.7815
7.69475	15.8454
7.72983	15.9093
7.76513	15.9732
7.80063	16.0371
7.83637	16.101
7.87228	16.1649
7.9084	16.2288
7.9447	16.2927
7.9812	16.3566
8.0179	16.4205
8.0548	16.4844
8.09191	16.5483
8.12922	16.6122
8.16677	16.6761
8.20457	16.74
8.24261	16.8039
8.28092	16.8678
8.31953	16.9317
8.35843	16.9956
8.39765	17.0595
8.43721	17.1234
8.4771	17.1873
8.51734	17.2512
8.5579	17.3151
8.59878	17.379
8.63991	17.4429
8.68127	17.5068
8.72281	17.5707
8.76446	17.6346
8.80615	17.6985
8.84782	17.7623
8.8894	17.8262
8.93079	17.8901
8.97191	17.954
9.01268	18.0179
9.053	18.0818
9.09281	18.1457
9.13201	18.2096
9.17053	18.2735
9.20832	18.3374
9.24531	18.4013
9.28147	18.4652
9.31677	18.5291
9.35118	18.593
9.38467	18.6569
9.41722	18.7208
9.44882	18.7847
9.47946	18.8486
9.5091	18.9125
9.53777	18.9764
9.56544	19.0403
9.59206	19.1042
9.61734	19.1681
9.64094	19.232
9.66296	19.2959
9.6833	19.3598
9.7021	19.4237
9.71947	19.4876
9.73562	19.5515
9.7507	19.6154
9.76479	19.6793
9.77768	19.7432
9.78956	19.8071
9.80053	19.871
9.81086	19.9349
9.82061	19.9988
9.8298	20.0627
9.83838	20.1266
9.84645	20.1905
9.85408	20.2544
9.86127	20.3183
9.86797	20.3821
9.87418	20.4461
9.88011	20.5099
9.88579	20.5738
9.89131	20.6377
9.8967	20.7016
9.90192	20.7655
9.90693	20.8294
9.9118	20.8933
9.9165	20.9572
9.92098	21.0211
9.92532	21.085
9.92951	21.1489
9.93349	21.2128
9.93737	21.2767
9.94105	21.3406
9.94452	21.4045
9.94786	21.4684
9.95105	21.5323
9.95413	21.5962
9.95706	21.6601
9.95976	21.724
9.96222	21.7879
9.9645	21.8518
9.96662	21.9157
9.96857	21.9796
9.97046	22.0435
9.97226	22.1074
9.97399	22.1713
9.97561	22.2352
9.97716	22.2991
9.97862	22.363
9.97999	22.4269
9.98131	22.4908
9.98259	22.5547
9.98371	22.6186
9.98473	22.6825
9.98567	22.7464
9.98656	22.8103
9.98742	22.8742
9.9882	22.9381
9.98887	23.002
9.98949	23.0659
9.99002	23.1297
9.99051	23.1936
9.99098	23.2575
9.9914	23.3214
9.99178	23.3853
9.99212	23.4492
9.99246	23.5131
9.99277	23.577
9.99308	23.6409
9.99338	23.7048
9.99367	23.7687
9.99394	23.8326
9.9942	23.8965
9.99445	23.9604
9.99469	24.0243
9.99493	24.0882
9.99516	24.1521
9.99539	24.216
9.99561	24.2799
9.99582	24.3438
9.99601	24.4077
9.9962	24.4716
9.99639	24.5355
9.99657	24.5994
9.99674	24.6633
9.9969	24.7272
9.99704	24.7911
9.99718	24.855
9.9973	24.9189
9.99741	24.9828
9.9975	25.0467
9.99758	25.1106
9.99766	25.1745
9.99773	25.2384
9.99778	25.3023
9.99784	25.3662
9.99788	25.4301
9.99792	25.494
9.99796	25.5579
9.998	25.6218
9.99803	25.6857
9.99806	25.7495
9.99809	25.8134
9.99812	25.8773
9.99815	25.9412
9.99818	26.0051
9.99822	26.069
9.99826	26.1329
9.9983	26.1968
9.99835	26.2607
9.99839	26.3246
9.99842	26.3885
9.99844	26.4524
9.99847	26.5163
9.99849	26.5802
9.99852	26.6441
9.99855	26.708
9.99858	26.7719
9.9986	26.8358
9.99862	26.8997
9.99865	26.9636
9.99867	27.0275
9.9987	27.0914
9.99873	27.1553
9.99875	27.2192
9.99878	27.2831
9.9988	27.347
9.99883	27.4109
9.99885	27.4748
9.99887	27.5387
9.99889	27.6026
9.99891	27.6665
9.99893	27.7304
9.99896	27.7943
9.99897	27.8582
9.99899	27.9221
9.99901	27.986
9.99903	28.0499
9.99905	28.1138
9.99906	28.1777
9.99908	28.2416
9.99909	28.3055
9.9991	28.3693
9.99911	28.4332
9.99912	28.4971
9.99913	28.561
9.99914	28.6249
9.99915	28.6888
9.99916	28.7527
9.99917	28.8166
9.99918	28.8805
9.99919	28.9444
9.99921	29.0083
9.99922	29.0722
9.99923	29.1361
9.99924	29.2
9.99925	29.2639
9.99926	29.3278
9.99927	29.3917
9.99928	29.4556
9.99929	29.5195
9.9993	29.5834
9.99931	29.6473
9.99932	29.7112
9.99933	29.7751
9.99934	29.839
9.99935	29.9029
9.99935	29.9668
9.99936	30.0307
9.99937	30.0946
9.99938	30.1585
9.99938	30.2224
9.99939	30.2863
9.9994	30.3502
9.9994	30.4141
9.99941	30.478
9.99942	30.5419
9.99943	30.6058
9.99943	30.6697
9.99944	30.7336
9.99945	30.7975
9.99946	30.8614
9.99947	30.9253
9.99948	30.9891
9.9995	31.053
9.99951	31.1169
9.99952	31.1808
9.99954	31.2447
9.99955	31.3086
9.99956	31.3725
9.99957	31.4364
9.99958	31.5003
9.99959	31.5642
9.9996	31.6281
9.99961	31.692
9.99962	31.7559
9.99963	31.8198
9.99964	31.8837
9.99965	31.9476
9.99966	32.0115
9.99967	32.0754
9.99969	32.1393
9.9997	32.2032
9.99972	32.2671
9.99973	32.331
9.99975	32.3949
9.99976	32.4588
9.99978	32.5227
9.99979	32.5866
9.99981	32.6505
9.99983	32.7144
9.99985	32.7783
9.99987	32.8422
9.99987	32.9061
9.99988	32.97
9.99989	33.0339
9.9999	33.0978
9.99991	33.1617
9.99992	33.2256
9.99994	33.2895
9.99995	33.3534
10	33.4173

## Sheet: Fig. 2d
Highlighted	no	no	no	yes	yes	no	no	yes	no	no	no	no	no	no	no	no	no
Colour →
HEX Code →	#a4435a	#55c965	#9455cd	#6bb839	#cc44ae	#a4bc38	#5974dd	#e29325	#7558a6	#439235	#d27cde	#7c8b26	#a4428a	#5fc38f	#dd4080	#478f52	#d4424f
Time(ns) ↓	Distance along pore (Å) ↓
0	NA	NA	NA	NA	NA	NA	NA	NA	NA	NA	NA	NA	NA	NA	NA	NA	NA
0.04	NA	NA	NA	NA	NA	NA	60.48	NA	NA	59.14	63.92	48.68	93.68	NA	NA	NA	NA
0.08	NA	NA	NA	NA	NA	NA	59.95	NA	NA	66.3	57.71	47.88	92.32	NA	NA	NA	NA
0.12	NA	NA	NA	NA	NA	NA	55.53	NA	NA	66.79	58.29	45.67	91.53	NA	NA	NA	NA
0.16	NA	NA	NA	NA	NA	NA	55.67	NA	NA	68.26	61.64	44.95	95.62	NA	NA	NA	NA
0.2	NA	NA	NA	NA	NA	61.9	55.63	NA	NA	69.64	65.66	47.42	89.31	NA	NA	NA	NA
0.24	NA	NA	NA	NA	NA	62.89	56.33	NA	NA	64.9	69.12	47.44	86.84	NA	NA	NA	NA
0.28	NA	NA	NA	NA	NA	61.83	56.28	NA	NA	62.4	66.96	48.35	82.06	NA	NA	NA	NA
0.32	NA	NA	NA	NA	NA	60.9	56.59	NA	NA	60.53	69.95	48.74	77.64	NA	NA	NA	NA
0.36	NA	NA	NA	NA	NA	59.46	55.39	NA	NA	63.29	74.62	49.9	79.22	NA	NA	NA	NA
0.4	NA	NA	NA	NA	NA	58.16	57.55	NA	NA	64.68	77	48.97	75.94	NA	NA	NA	NA
0.44	NA	NA	NA	NA	NA	63.51	59.2	NA	NA	71.91	76.18	48.19	77.27	NA	NA	NA	NA
0.48	NA	NA	NA	NA	NA	62.85	64.52	NA	NA	75.03	70.9	50.18	78.37	NA	NA	NA	NA
0.52	NA	NA	NA	NA	64.29	61.84	62.88	NA	NA	76.8	68.92	55.57	77.09	NA	NA	NA	NA
0.56	NA	NA	NA	NA	64.83	62.01	65.25	NA	NA	72.55	72.89	55.05	75.75	NA	NA	NA	NA
0.6	NA	NA	NA	NA	63.46	60.22	63.14	NA	NA	74.97	75.4	54.73	70.65	NA	NA	NA	NA
0.64	NA	NA	NA	NA	63.27	61.63	61.67	NA	NA	76.89	76.88	54.45	69.24	NA	NA	NA	NA
0.68	NA	NA	NA	NA	60.04	62.87	61.15	NA	NA	76.87	76.38	54.82	65.82	NA	NA	NA	NA
0.72	NA	NA	NA	NA	62.61	56.72	62.99	NA	NA	72.1	77.43	54.46	66.81	NA	NA	NA	NA
0.76	NA	NA	NA	NA	61.41	53.93	63.61	NA	NA	74.15	77.88	53.28	67.02	NA	NA	NA	NA
0.8	NA	NA	NA	NA	64.36	59.45	60.5	NA	NA	74.05	78.2	53.66	63.61	NA	NA	NA	NA
0.84	NA	NA	NA	NA	63.55	56.99	60.1	NA	NA	72.97	78.57	53.62	64.99	NA	NA	NA	NA
0.88	NA	NA	NA	NA	62.14	57.19	62.87	NA	NA	76.1	80.74	53.59	56.79	NA	64.46	NA	NA
0.92	NA	NA	NA	NA	61.19	50.36	64.4	NA	NA	77.83	79.72	55.19	57.05	NA	63.28	NA	NA
0.96	NA	NA	NA	NA	63.09	56.89	63.15	NA	NA	77.25	79.08	54.02	67.87	NA	58.32	NA	NA
1	NA	NA	NA	NA	64.13	57.21	61.6	NA	NA	73.57	77.82	58.94	67.01	NA	59.18	NA	NA
1.04	NA	NA	NA	NA	62.76	63.01	58.39	NA	NA	72.75	78.85	56.75	68.27	NA	59.11	NA	NA
1.08	NA	NA	NA	NA	64.22	64.11	58.73	NA	NA	74.94	78.16	56.04	68.99	NA	62.81	NA	NA
1.12	NA	NA	NA	NA	63.81	61.5	62.09	NA	NA	69.99	80.81	59.31	67.9	NA	64.13	NA	NA
1.16	NA	NA	NA	NA	64.16	58.7	58.63	NA	NA	71.72	87.34	57.97	65.2	NA	63.57	NA	NA
1.2	NA	NA	NA	NA	62.17	61.19	62.03	NA	NA	75.05	91.47	54.92	62.89	NA	65.22	NA	NA
1.24	NA	NA	61.41	NA	60.03	63.67	63.67	NA	NA	74.87	90.61	56.55	64.35	NA	62.18	NA	NA
1.28	NA	NA	64.81	NA	62.92	63.68	62.84	NA	NA	77.72	90.9	59.28	62.24	NA	59.02	NA	NA
1.32	NA	NA	64.45	NA	59.96	59.55	61.3	NA	NA	74.07	92.66	65.21	59.27	NA	62.22	NA	NA
1.36	NA	NA	66.54	NA	61.49	57.65	60.2	NA	NA	74.97	92.3	67.27	62.44	NA	62.4	NA	NA
1.4	NA	NA	67.98	NA	62.79	56.68	57.82	NA	NA	79.73	93.72	62.84	62.35	NA	62.06	NA	NA
1.44	NA	NA	62.1	NA	65.22	56.93	57.13	NA	NA	79.26	92.61	69.5	59.03	NA	61.96	NA	NA
1.48	NA	NA	59.89	NA	66.33	56.68	55.17	NA	NA	76.93	92.75	63.03	58.34	NA	64.33	NA	NA
1.52	NA	NA	57.72	NA	64.55	58.01	58.73	NA	NA	76.93	92.92	66.33	61.31	NA	62.9	NA	NA
1.56	NA	NA	53.64	NA	63.83	56.77	55.66	NA	NA	79.21	92.6	67.03	61.17	NA	63.15	NA	NA
1.6	NA	NA	57.73	NA	59.54	62.11	52.17	NA	NA	79.01	91.87	68.1	61.91	NA	59.14	NA	NA
1.64	NA	62.6	57.42	NA	59.29	57.65	55.36	NA	NA	78.3	94.91	65.8	63.52	NA	60.65	NA	NA
1.68	NA	63.37	54.6	NA	58.46	56.12	58.59	64.32	NA	76.34	95.76	69.24	62.48	NA	60.41	NA	NA
1.72	NA	63.11	56.48	NA	58.12	58.36	54.86	63.63	NA	79.65	94.71	68.59	60.02	NA	61.09	NA	NA
1.76	NA	62.95	61.49	NA	59.15	58.25	59.01	61.25	NA	77.47	97.32	73.08	60.31	NA	61.13	NA	NA
1.8	NA	63.07	59.02	NA	60.23	58.18	68.72	63.27	NA	77.42	95.16	63.28	58.54	NA	58.47	NA	NA
1.84	NA	62.08	57.33	NA	58.91	62.13	72.62	64.8	NA	77.2	95.8	62.3	56.61	NA	59.52	NA	NA
1.88	NA	63.07	57.95	NA	60.82	64.39	75.48	63.92	NA	73.78	99.96	64.88	50.06	NA	58.01	NA	NA
1.92	NA	62.24	58.98	NA	59.96	66.94	75.13	63.16	NA	67.18	98.36	65.42	49.19	NA	58.52	NA	NA
1.96	NA	61.79	55.76	NA	59.41	66.82	76.09	65.3	NA	63.38	98.24	66.98	50.12	NA	57.72	NA	NA
2	NA	61.54	58.16	NA	59.37	66.25	77.12	65.43	NA	61.68	100.14	65.82	46.75	NA	62.86	NA	NA
2.04	NA	59.26	58.52	NA	59.29	64.46	77.43	62.83	NA	60.94	99.11	67.09	48.68	NA	63.5	NA	NA
2.08	NA	61.93	54.99	NA	61.76	63.2	78.89	61.41	NA	61.52	98.43	67.64	51.83	NA	63.72	NA	NA
2.12	NA	61.1	56.93	NA	62.37	62.31	78.6	62.58	NA	63.09	96.51	66.04	53.35	NA	63.7	NA	NA
2.16	NA	62.84	54.85	NA	62.27	60.93	79.25	63.44	NA	60.02	96.82	67.12	51.29	NA	72.06	NA	NA
2.2	NA	61	63.89	NA	61.96	63.15	78.25	63.03	NA	57.19	98.78	65.18	49.26	NA	67.72	NA	NA
2.24	NA	62.42	60.32	NA	61.87	61.75	79.22	64.15	NA	55.55	96.21	65.7	46.66	NA	72.56	NA	NA
2.28	NA	62.17	66.11	NA	59.77	60.73	77.86	64.24	NA	66.81	94.62	63.57	52.28	NA	73.16	NA	NA
2.32	NA	59.85	65.54	NA	59.94	59.83	78.33	63.61	NA	67.25	96.06	64.84	49.28	NA	75.35	NA	NA
2.36	NA	60.98	64.46	NA	60.04	61.21	78.26	60.34	NA	63.58	97.29	63.83	48.16	NA	76.94	NA	NA
2.4	NA	59.3	63.02	NA	59.62	62.09	78.14	59.25	NA	69.04	99.21	60.71	50.82	NA	78.85	NA	NA
2.44	NA	59.23	64.01	NA	62.95	59.76	73.46	60.16	NA	67.66	93.02	58.86	47.92	NA	78.14	NA	NA
2.48	NA	58.38	64.15	NA	62.39	62.47	70.26	57.94	NA	67.85	94.98	60.2	47.76	NA	78.11	NA	NA
2.52	NA	61.32	63.61	NA	60.54	65.23	69.4	58.29	NA	67.45	98.67	59.63	47.46	NA	75.53	NA	NA
2.56	NA	61.51	64.01	NA	58.3	62.41	66.38	59.38	NA	67.84	102.71	62.27	48.95	NA	72.8	NA	NA
2.6	NA	62.77	63.34	NA	60.03	63.61	64.68	59.39	NA	65.93	101.69	59.7	48.72	NA	78.3	NA	NA
2.64	NA	62.65	65.13	NA	59.41	61.51	62.94	64.08	NA	64.57	99.86	60.56	43.35	NA	79.67	NA	NA
2.68	NA	60.68	62.89	NA	59.01	61.84	58.77	63.16	NA	60.02	99.39	59.56	45.96	NA	76.12	NA	NA
2.72	NA	60.96	64.17	NA	59.36	63.66	60.65	65.75	NA	61.12	93.91	61.22	46.85	NA	74.63	NA	NA
2.76	NA	61.36	62.91	NA	59.13	65.5	58.25	63.52	NA	62.79	93.45	63.15	48.68	NA	79.2	NA	NA
2.8	NA	62.61	61.91	NA	59.6	64.63	61.95	56.21	NA	62.44	92.38	62.03	49.59	NA	78.04	NA	NA
2.84	NA	62.31	60.53	NA	60.57	66.24	63.92	54.58	NA	64.68	94.31	60.19	48.32	NA	76.11	NA	NA
2.88	NA	62.14	64.61	NA	60.27	67.46	64.48	54.72	NA	64.53	96.56	60.07	49.58	NA	74.36	NA	NA
2.92	NA	61.93	64.05	NA	61.78	67.24	59.21	54.72	NA	64.38	98.76	61.41	49.29	NA	79.71	NA	NA
2.96	NA	62.44	63.39	NA	59.79	67.26	56.31	54.67	NA	64.44	100.05	60.23	48.61	NA	78.56	NA	NA
3	NA	64.01	64.33	NA	60.67	68.73	55.6	56.95	NA	61.94	98.08	62.91	46.16	NA	78.88	NA	NA
3.04	NA	60.3	59.22	NA	67.36	67.56	55.42	62.92	NA	65	99.36	61.88	49.44	NA	78.26	NA	NA
3.08	NA	61.53	62.22	NA	67.27	63.63	61.25	64.79	NA	62.95	97.98	61.54	48.17	NA	78.95	NA	NA
3.12	NA	60.69	65	NA	64.42	64.91	60.81	64.39	NA	63.05	98.4	59.48	49.16	NA	78.83	NA	NA
3.16	NA	59.26	64.14	NA	67.95	66.15	60.74	59.86	NA	64.38	99.03	59.5	55.3	NA	76.96	NA	NA
3.2	NA	60.15	61.49	NA	63.06	68.36	59.2	60.06	NA	64.16	101.07	59.99	54.12	NA	79.34	NA	NA
3.24	NA	59.91	62.03	NA	63.11	71.47	56.28	59.73	NA	61.23	101.18	60.88	55.97	NA	79	NA	NA
3.28	NA	60.82	63.98	NA	63.24	72.59	52.45	63.75	NA	62.35	100.53	55.1	50.7	NA	79	NA	NA
3.32	NA	61.5	64.03	NA	62.9	74.19	46.12	64.82	NA	61.49	98.69	54.93	48.39	NA	77.26	NA	NA
3.36	NA	62.28	64.62	NA	62.83	73.92	45.17	60.19	NA	62.26	100.55	57.36	46.24	NA	76.25	NA	NA
3.4	NA	62.61	61.29	NA	60.79	74.19	42.8	60.32	NA	62.99	99.2	64.12	45.99	NA	77.18	NA	NA
3.44	NA	63.31	64.06	NA	60.83	70.38	43.99	61.97	NA	61.3	101.35	65	49.64	NA	78.43	NA	NA
3.48	NA	62.09	63.25	NA	63.6	69.99	44.44	64.07	NA	61.61	99.17	61.78	48.83	NA	77.23	NA	NA
3.52	NA	61.59	60.3	NA	64.03	72.32	46.29	60.76	NA	61.54	100.14	64.91	46.56	NA	75.31	NA	NA
3.56	NA	60.98	59.75	NA	63.75	73.68	46.96	61.01	NA	62.33	98.36	59.76	46.58	NA	73.97	NA	NA
3.6	NA	61.72	59.73	NA	62.43	75.32	49.62	62.16	NA	64.3	99.53	62.68	46.62	NA	69.72	NA	NA
3.64	NA	58.76	59.98	NA	61.46	74.96	47.84	60.79	NA	63.9	97.17	63.55	48.18	NA	67.11	NA	NA
3.68	NA	61.62	60	NA	62.78	69.3	48.44	60.48	NA	63.89	95.32	62.98	46.75	NA	64.9	NA	NA
3.72	NA	62.71	59.64	NA	60.85	72.48	47.17	60.63	NA	61.57	99.27	63.49	48.15	NA	63.94	NA	NA
3.76	NA	61.67	60.41	NA	61.96	70.69	49.96	62.6	NA	62.86	101.6	62.73	50.95	NA	62.32	NA	NA
3.8	NA	61.82	60.84	NA	61.03	71.98	54.1	63.37	NA	63.85	100.58	63.03	47.06	NA	67.4	NA	NA
3.84	NA	62.07	61.05	NA	61.04	68.01	55.6	64.1	NA	64.38	99.98	62.38	44.86	NA	65.84	NA	NA
3.88	NA	61.55	59.69	NA	59.1	64.18	59.03	63.89	NA	62.4	96.32	64.99	42.55	NA	65.32	NA	NA
3.92	NA	61.55	59.93	NA	59.33	61.13	61.06	63.62	NA	62.67	97.67	60.83	NA	NA	66.49	NA	NA
3.96	NA	61.2	60.43	NA	60.43	57.16	58.2	63.32	NA	64.11	98.61	61.96	43	NA	72.34	NA	NA
4	NA	60.96	60.36	NA	61.96	56.06	57.15	59.59	NA	64.29	98.67	60.29	46.47	NA	69.39	NA	NA
4.04	NA	61.84	59.57	NA	61.94	54.2	59.83	63.25	NA	64.7	99.58	59.93	46.65	NA	75.41	NA	NA
4.08	NA	61.38	59.88	NA	60.79	53.36	57.98	60.47	NA	65.64	99.03	60.43	48.43	NA	71.48	NA	NA
4.12	NA	61.37	60.08	NA	58.19	55.95	55.48	64.15	NA	65.94	100.57	57.89	50.54	NA	70.98	NA	NA
4.16	NA	61.41	59.93	NA	59.5	55.23	59.74	64.78	NA	66.12	99.08	60.11	52.43	NA	72.74	NA	NA
4.2	NA	63.57	60.09	NA	60.22	46.92	58.25	63.84	NA	68.12	95.41	59.67	54.23	NA	69.8	NA	NA
4.24	NA	65.07	59.94	NA	59.9	47.46	60.77	62.53	NA	67.18	99.5	61.12	54.14	NA	69.96	NA	NA
4.28	NA	62.24	60.1	NA	58.52	46.56	55.8	63.02	NA	63.92	99.63	60.78	57.09	NA	66.43	NA	NA
4.32	NA	64.67	60.25	NA	60.3	44.39	56.69	64.29	NA	64.51	98.83	61.78	48.93	NA	62.56	NA	NA
4.36	NA	62.44	59.92	NA	59.7	47.21	55.99	64.1	NA	66.68	99.5	61.92	47.71	NA	66.07	NA	NA
4.4	NA	62.01	59.95	NA	61.11	48.84	52.7	64.05	NA	62.89	95.26	58.4	49.56	NA	66.36	NA	NA
4.44	NA	62.15	60.01	NA	61.46	46.08	50.06	62.04	NA	62.21	95.58	59.48	49.31	NA	72.01	NA	NA
4.48	NA	63.62	60.08	NA	57.79	44.37	55.48	60.1	NA	65.23	92.81	58.57	52.37	NA	69.54	NA	NA
4.52	NA	58.63	59.72	NA	58.53	49.65	54.43	62.82	NA	73.05	92.47	57.09	52.92	NA	64.99	NA	NA
4.56	NA	59.62	60.42	NA	60.01	45.58	53.72	60.58	NA	75.21	90.82	61.03	55.24	NA	67	NA	NA
4.6	NA	58.77	60.05	NA	58.06	48.12	55.45	61.83	NA	77.29	90.83	59.8	62.97	NA	67.96	NA	NA
4.64	NA	57.85	60.95	NA	59.72	45.9	61.17	62.45	NA	76.21	94.04	58.4	65.53	NA	67.69	NA	NA
4.68	NA	57.85	59.62	NA	60.83	47.02	62.09	62.02	NA	77.78	93.16	59.17	64.4	NA	67.01	NA	NA
4.72	NA	57.87	58.96	64.01	64.9	46.94	65.08	64.95	NA	76.28	93.69	58.71	62.45	NA	68.52	NA	NA
4.76	NA	56.64	59.11	63.25	66.73	46.16	65.3	64.39	NA	75.98	92.6	58.76	69.31	NA	68.22	NA	NA
4.8	NA	57.56	60.96	64.7	67.26	52.29	62.38	64.85	NA	78.49	92.79	60.03	66.66	NA	67.49	NA	NA
4.84	NA	63.47	60.8	64.21	64.63	56.05	62.18	64	NA	75.55	93.11	61.07	66.24	NA	68.78	NA	NA
4.88	NA	60.65	61.32	63.83	66.54	60.56	61.76	63.71	NA	72.09	93.11	60.56	72.64	NA	67.91	NA	NA
4.92	NA	58.69	59.91	63.92	63.04	71.1	64.06	64.1	NA	64.52	98.1	59.67	79.27	NA	67.07	NA	NA
4.96	NA	57.56	60.39	63.96	66.6	62.94	60.75	64.02	NA	65.67	98.12	60.17	77.56	NA	68.47	NA	NA
5	NA	58.56	59.74	64.43	64.01	62.4	63.48	64.73	NA	70.49	101.2	60.61	81.22	NA	68.75	NA	NA
5.04	NA	58.82	60.29	63.76	63.91	66.03	61.59	67.92	NA	72.29	99.56	58.46	79.49	NA	67.18	NA	NA
5.08	NA	60.44	60.18	64.13	57.35	66.83	61.41	65.13	NA	70.76	99.15	59.7	71.22	NA	67.36	NA	NA
5.12	NA	63.78	60.24	62.89	52.93	68.66	67.6	62.94	NA	65.17	98.95	59.62	70.41	NA	68.05	NA	NA
5.16	NA	60.45	60.19	60.14	52.58	73.14	68.71	62.45	NA	62.55	97.9	55.6	70.44	NA	66.34	NA	NA
5.2	NA	57.25	59.99	59.09	54.33	73.92	72.98	63.6	NA	65.56	94.21	55.8	68.29	NA	63.81	NA	NA
5.24	NA	61.47	59.81	63.16	50.27	76.73	76.79	64.54	NA	63.12	94.78	59.73	66.8	NA	68.46	NA	NA
5.28	NA	58.4	60.71	62.86	47.86	77.64	78.55	61.25	NA	60.57	98.48	55.63	61.63	NA	63.33	NA	NA
5.32	NA	58.99	61.05	62.39	57.01	78.43	80.8	64.47	NA	62.3	102.09	55.69	57.83	NA	60.18	NA	NA
5.36	NA	58.23	60.49	59.35	65.16	76.86	81.01	62.77	NA	63.62	101.83	54.48	56.83	NA	59.16	NA	NA
5.4	NA	58	60.42	61.36	62.7	82.18	78.98	63.38	NA	59.81	99.15	51.49	55.68	NA	59.28	NA	NA
5.44	NA	57.17	62.14	61.49	61.59	85.07	82.05	62.93	NA	57.43	101.25	48.73	56.46	NA	58.57	NA	NA
5.48	NA	57.88	64.37	62.92	63.67	80.7	83.1	62.75	NA	56.6	103.38	46.89	61.92	NA	59.54	NA	NA
5.52	NA	57.75	64.27	61.42	67.36	82.17	82.77	62.32	NA	59.52	100.35	47.5	63.76	NA	59.6	NA	NA
5.56	NA	57.85	67.13	61.89	66.89	80.3	79.73	61.92	NA	64.83	98.63	51.32	65.61	NA	61.12	NA	NA
5.6	NA	57.9	65.02	62.3	68.75	79.88	82.4	62.51	NA	64.91	101.26	55.56	58.94	NA	63.78	NA	NA
5.64	NA	55.2	59.18	62.07	71.65	84.24	84.73	62.49	NA	67.95	99.56	47.38	57.57	NA	64.55	NA	NA
5.68	NA	60.69	62.09	62.78	78.58	82.81	84.18	60.86	NA	64.96	101.53	44.61	57.83	NA	63.3	NA	NA
5.72	NA	57.76	61.8	62.66	74.42	78.89	82.44	60.57	NA	66.31	99.6	49.28	61.92	NA	61.82	NA	NA
5.76	NA	61.45	63.48	58.38	77.14	77.92	84.28	61.97	NA	61.33	98.76	49.4	58.05	NA	62.48	NA	NA
5.8	NA	61	63.31	59.34	82.94	79.17	76.65	64.63	NA	62.84	99.41	50.24	61.57	NA	60.96	NA	NA
5.84	NA	60.71	62.84	59.3	75.78	78.78	80.29	57.79	NA	60.35	99.51	48.98	58.97	NA	61.24	NA	NA
5.88	NA	58.41	63.69	59.86	78.26	78.26	79.94	64.5	NA	56.67	99.44	47.07	59.65	NA	63.1	NA	NA
5.92	NA	59.24	62.92	59.13	77.3	79.29	86.12	62.06	NA	64.94	99.71	50.18	64.24	NA	60.49	NA	NA
5.96	NA	60	60.95	58.94	75.45	79.7	92.74	61.76	NA	70.31	97.53	48.47	64.63	NA	62.47	NA	NA
6	NA	59.05	63.6	58.55	78.5	77.42	93.11	58.75	NA	68	99.38	47.5	64.54	NA	61.99	NA	NA
6.04	NA	55.04	63.55	61.81	78.29	76.16	93.13	58.46	NA	64.43	98.53	52.43	64.68	NA	59.8	NA	NA
6.08	NA	54.66	63.63	64.41	78.7	76.85	92.9	59.28	NA	63.61	97.46	53.26	61.38	NA	59.99	NA	NA
6.12	NA	54.25	63.26	61.35	80.17	78.31	92.66	59.72	NA	62.13	97.2	55.91	60.38	NA	59.05	NA	NA
6.16	NA	54.93	61.8	62.37	78.37	77.74	93.04	58.97	NA	61	95.35	53.3	60.64	NA	58.27	NA	NA
6.2	NA	55.58	59.63	60.23	76.16	79.59	93.44	60.81	NA	62.39	98.98	53.16	61.06	NA	62.36	NA	NA
6.24	NA	53.41	59.43	58.87	80.39	79.3	93.58	61.58	NA	65.05	95.81	52.48	60.3	NA	65.05	NA	NA
6.28	NA	56.86	61.9	58.84	79.73	79.64	93	62.41	NA	65.02	98.46	60.22	62.52	NA	63.13	NA	NA
6.32	NA	63.04	59.56	62.55	78.88	79.78	93.79	61.51	NA	63.37	93.09	59.63	60.22	NA	64.56	NA	NA
6.36	NA	65.57	61.32	58.8	79.15	78.31	94.01	60.51	NA	59.76	92.57	54.86	61.87	NA	59.39	NA	NA
6.4	NA	66.27	61.8	59.46	77.55	78.41	93.75	60.32	NA	59.47	80.95	59.47	61.49	NA	55.2	NA	NA
6.44	NA	69.31	61.74	59.27	81.5	78.41	93.07	60.8	NA	62.02	84.64	59.93	63.08	NA	54.59	NA	NA
6.48	NA	74.83	61.9	62.55	82.85	77.57	93.25	60.88	NA	65.26	83.07	58.6	64.03	NA	55.46	NA	NA
6.52	NA	66.18	64.13	62.68	78.6	78.38	93.62	60.44	NA	63.64	83.68	55.98	65.07	NA	61.77	NA	NA
6.56	NA	64.16	63.45	61.44	77.85	77.97	93.24	60.43	NA	63.34	75.11	54.34	64.1	NA	57.96	NA	NA
6.6	NA	62.55	63.09	62.15	78.61	80.02	93.12	61.2	NA	63.2	69.72	53.42	63.32	NA	55.11	NA	NA
6.64	NA	63.8	59.98	62.21	82.39	80.63	92.95	61.7	NA	62.49	68.7	52.67	63.3	NA	61.14	NA	NA
6.68	NA	62.54	58.55	62.27	77.91	81.24	93.15	58.8	NA	61.85	69.24	48.18	63.89	NA	58.65	NA	NA
6.72	NA	64.47	60.32	62.25	78.25	83.4	92.68	61.61	NA	61.12	71.76	50.9	64.14	NA	59.74	NA	NA
6.76	NA	61.76	60.92	62.6	77.41	81.58	92.7	62.16	NA	61.15	70.55	50.37	65.81	NA	57.94	NA	NA
6.8	NA	61.37	60.41	62.81	78.43	82.57	93.04	60.41	NA	62.91	70.47	52.48	64.14	NA	59.67	NA	NA
6.84	NA	59.52	61.21	61.02	76.12	84.56	93.43	61.57	NA	61.9	68.03	53.67	57.7	NA	62.64	NA	NA
6.88	NA	58.5	61.75	58.99	76.02	84.12	93.26	65.59	NA	62.86	65.68	55.42	59.07	NA	61.91	NA	NA
6.92	NA	71.07	61.18	59.37	78.7	83.54	91.68	61.21	NA	62.36	64.86	55.07	57.08	NA	61.91	NA	NA
6.96	NA	64.65	59.36	60.96	78.74	86.05	90.98	58.77	NA	62.03	64.26	54.87	58.16	NA	62.82	NA	NA
7	NA	66.29	61.51	58.55	76.28	91.5	90.83	58.72	NA	62.65	63.87	53.69	60.62	NA	60.46	NA	NA
7.04	NA	65.25	61.16	60.99	75.1	93.16	95.21	59.72	NA	62.67	64.02	53.75	60.75	NA	64.91	NA	NA
7.08	NA	70.19	62.17	61.86	67.3	91.17	98.28	60.04	NA	62.5	68.67	53.11	62.42	NA	62.38	NA	NA
7.12	NA	72.92	63.65	62.89	65.91	91.17	98.94	61.03	NA	62.11	68.38	55.89	60.7	NA	58.71	NA	NA
7.16	NA	72.65	63.29	62.29	64.87	91.28	99.09	62.06	NA	62.3	66.39	60.49	60.14	NA	60.83	NA	NA
7.2	NA	70.51	62.94	61.71	63.54	92.71	99.55	61.05	NA	62.5	63.64	60.38	61.59	NA	65.28	NA	NA
7.24	NA	69.06	64.34	61.14	56.53	91.34	94.36	62.59	NA	63.03	61.48	64.33	58.59	NA	66.15	NA	NA
7.28	NA	70.04	60.98	61.76	53.46	90.95	96.32	62.92	NA	64.81	62.12	63.61	57.16	NA	64.71	NA	NA
7.32	NA	67.62	59.65	61.99	55.61	93.6	100.93	60.11	NA	60.96	71.14	62.53	61.23	NA	64.59	NA	NA
7.36	NA	75.52	60.85	62.75	53.03	93.14	99.65	63.03	NA	64.52	71	63.15	63.88	NA	61.82	NA	NA
7.4	NA	76.39	59.87	61.76	52.37	93.97	97.32	63	NA	65.37	61.83	62.71	62.45	NA	63.21	NA	NA
7.44	NA	77.98	61.55	59.24	54.83	93.72	97.07	62.75	NA	63.71	58.92	62.81	60.68	NA	63.15	NA	NA
7.48	NA	71.67	63.86	59.24	54.88	93.01	99.03	62.58	NA	60.18	59.95	62.98	62.24	NA	65.89	NA	NA
7.52	NA	70.45	63.1	59.97	53	90.96	96.63	62.39	NA	56.55	59.7	63.48	64.75	NA	64.8	NA	NA
7.56	NA	74.34	63.83	61.52	51.83	88.83	96.79	60.6	NA	57.84	58.87	64.42	60.91	NA	66.68	NA	NA
7.6	NA	77.36	64.3	60.71	48.25	91.52	95.29	62	NA	58.93	58.03	64.66	54.62	NA	69.51	NA	NA
7.64	NA	73.52	63.84	61.73	44.38	94.28	97.31	61.54	NA	60.25	55.76	61.62	56.08	NA	71.24	NA	NA
7.68	NA	72.79	64.52	59	46.89	90.04	99.53	61.1	NA	59.42	53.8	60.02	55.11	NA	74.64	NA	NA
7.72	NA	78.69	64.26	59.91	48.02	91.74	97.09	67.7	NA	57.55	54.47	63.15	61.25	NA	75.94	NA	NA
7.76	NA	78.51	64.04	57.62	49.73	89.6	95.93	69.91	NA	61.33	58.08	62.28	60.9	NA	73.93	NA	NA
7.8	NA	77.94	63.88	56.39	52.64	90.32	98.23	66.47	NA	64.66	61.8	60.11	64.12	NA	72.39	NA	NA
7.84	NA	76.15	63.37	63.12	53.31	86.94	96.7	66.44	NA	63.99	61.95	61.12	64.85	NA	68.69	NA	NA
7.88	NA	74.43	63.44	61.35	53.93	87.01	98.73	66.69	NA	60.46	64.89	59.14	63.93	NA	68.54	NA	NA
7.92	NA	73.86	59.3	62.49	51.51	88.89	98.7	67.41	NA	63.58	65.28	56.44	63.19	NA	68.93	NA	NA
7.96	NA	71.61	57.62	62.42	54.67	85.06	99.58	69.96	NA	59.19	64.27	56.76	61.53	NA	70.76	NA	NA
8	NA	66.72	57.68	60.92	60.71	83.67	100.16	66.17	NA	58.47	63.59	57.86	62.87	NA	70.93	NA	NA
8.04	NA	66.29	60.6	60.75	66.34	85.07	98.19	67.32	NA	58.17	63.97	61.59	61.48	NA	73.69	NA	NA
8.08	NA	66.8	56.57	62.11	63.23	80.19	98.14	66.2	NA	62.3	61.88	56.86	59.04	NA	73.8	NA	NA
8.12	NA	63.42	65.29	61.86	63.46	85.61	100.31	63.56	NA	64.39	62.12	57.08	58.81	NA	75.61	NA	NA
8.16	NA	55.51	56.57	61.78	60.11	89.04	98.14	62.17	NA	63.25	62.88	53.09	57.49	NA	73.91	NA	NA
8.2	NA	57.29	54.65	60.87	59.27	89.76	97.93	59.71	NA	62.86	64.48	52.25	57.2	NA	71.36	NA	NA
8.24	NA	56.36	58.36	63.97	59.94	92.21	98.99	59.57	NA	62.37	61.91	48.26	55.93	NA	70.88	NA	NA
8.28	NA	51.58	58.18	63.58	59.08	94.37	98.52	55.66	NA	64.09	61.76	48.07	57.7	NA	71.66	NA	NA
8.32	NA	53.12	57.34	60.65	60.98	94.6	97.46	56.69	NA	64.54	62.33	46.99	61.9	NA	73.81	NA	NA
8.36	NA	54.97	58.75	61.22	58.7	93.22	101.84	59.62	NA	62.22	63.05	48.57	64.34	NA	73.76	NA	NA
8.4	NA	53.52	51.42	60.35	58.84	93.52	99.39	60.43	NA	64.02	65.01	47.14	64.53	NA	68.09	NA	NA
8.44	NA	49.74	48.9	61.9	59.24	88.74	101.67	61.08	NA	64.14	61.22	48.78	64.23	NA	65.69	NA	NA
8.48	NA	49.13	49.21	61.81	58.44	90.53	98.18	56.5	NA	64.42	65.04	46.54	62.31	NA	66.81	NA	NA
8.52	NA	47.55	46.34	61.56	59.08	95.1	94.44	57.23	NA	62.67	66.65	46	63.82	NA	65.78	NA	NA
8.56	NA	48.52	48.14	60.44	58.43	101.14	95.78	59.06	NA	61.51	64.39	46.52	67.07	NA	66.49	NA	NA
8.6	NA	50.83	45.73	60.66	59.19	97.58	98.4	60.2	NA	64.55	57.64	48.43	65.67	NA	64.8	NA	NA
8.64	NA	54.05	45.34	61.34	60.02	98.94	93.69	58.59	NA	64.97	64.55	47.02	65.72	NA	64.13	NA	NA
8.68	NA	54.4	47.09	61.06	64.86	98.48	94.04	57.09	NA	63.62	57.76	48.55	68	NA	65.89	NA	NA
8.72	NA	51.78	48.53	59.48	63.95	98.33	95.92	55.73	NA	63.59	52.57	50.28	63.66	NA	67.4	NA	NA
8.76	NA	53.7	46.22	59.98	61.19	100.17	93.49	53.34	NA	63.36	53.81	46.6	64.27	NA	68.31	NA	NA
8.8	NA	51.3	43.59	61.04	59.32	101.12	96.63	53.7	NA	60.76	57.53	45.25	59.4	NA	77.03	NA	NA
8.84	NA	51.39	45.93	62.16	64.18	101.78	92.83	53.04	NA	62.48	59.14	46.65	64.75	NA	73.75	NA	NA
8.88	NA	51.57	47.53	62.84	63.11	99.78	93.84	58.44	NA	63.8	57.91	49.27	64.37	NA	76.85	NA	NA
8.92	NA	50.75	49.33	60.09	63.3	98.91	92.36	61.03	NA	63.83	56.19	48.82	64.48	NA	77.16	NA	NA
8.96	NA	51.62	49.47	61.19	64.02	99.42	92.53	66.69	NA	63.95	54.94	47.07	64.31	NA	74.02	NA	NA
9	NA	48.66	45.3	62.76	60.06	99.23	90.43	62.33	NA	65.67	55.4	46.16	64.64	NA	70.46	NA	NA
9.04	NA	48.76	48.24	62.55	62.18	100.37	89.34	60.18	NA	66.91	62.11	49.02	64.03	NA	76.43	NA	NA
9.08	NA	49.2	46.33	61.55	60.75	100.74	88.98	64.53	NA	67.5	63.06	44.36	64.5	NA	76.79	NA	NA
9.12	NA	48.42	49.72	60.54	63.56	100.62	85.89	64.85	NA	66.37	65.3	45.05	64.6	NA	82.35	NA	NA
9.16	NA	48.53	49.62	58.69	63.77	99.7	90.21	63.49	NA	61.49	61.23	46.29	62.59	NA	77.87	NA	NA
9.2	NA	49.85	49.46	58.87	63.61	97.81	88.17	63.95	NA	58.89	58.49	49.1	61.54	NA	75.26	NA	NA
9.24	NA	44.99	50.96	54.72	63.47	97.81	81.52	60.92	NA	52.56	59.25	49.27	59.09	NA	74.59	NA	NA
9.28	NA	44.68	50.33	58.96	63.83	96.75	82.98	60.26	NA	54.72	60.03	49.75	61.6	NA	72.49	NA	NA
9.32	NA	47.39	49.67	58.54	63.37	98.48	80.5	63.85	NA	54.49	57.56	49.81	60.37	NA	76.23	NA	NA
9.36	NA	49.45	49.31	62.67	63.66	97.23	75.8	62.41	NA	54.72	63.04	49.49	61.2	NA	78.55	NA	NA
9.4	NA	48.65	52.02	61.98	61.5	96.83	73.93	65.41	NA	57.69	69.47	49.77	60.41	NA	79.87	NA	NA
9.44	NA	47.64	49.2	62.57	62.43	101.62	70.89	64.22	NA	58.75	68.31	49.59	60.15	NA	82.95	NA	NA
9.48	NA	51.85	44.71	61.62	61.68	99.43	71.38	62.68	NA	59.53	71.96	49.97	60.98	NA	85.08	NA	NA
9.52	NA	52.19	47.09	64.06	61.66	97.62	68.67	63.56	NA	61.25	72.86	49.04	63.73	NA	83.46	NA	NA
9.56	NA	53.34	48.87	62.41	61.91	98.8	67.57	64.35	NA	58.56	75.91	49.66	64.1	NA	80.38	NA	NA
9.6	NA	53.44	47.24	62.26	60.19	97.77	63.56	62.94	NA	63.14	78.1	51.71	63.66	NA	81.84	NA	NA
9.64	NA	58.36	49.24	62.22	59.25	96.59	61.96	62.14	NA	65.21	80.05	50.55	64.4	NA	88.26	NA	NA
9.68	NA	58.87	51.16	63.61	58.35	100.28	64.13	61.28	NA	62.68	78.41	52.79	64.51	NA	83.61	NA	NA
9.72	NA	60	52.04	65.27	58.42	98.83	66.18	61.9	NA	51.91	78.88	55.79	64.41	NA	78.12	NA	NA
9.76	NA	62.45	47.66	67.12	57.93	98.4	68.17	59.01	NA	50.54	78.84	55.69	60.68	NA	74.82	NA	NA
9.8	NA	64.09	46.47	66.76	57.71	98.41	67.88	58.71	NA	49.88	78.89	55.69	64.32	NA	73.57	NA	NA
9.84	NA	63.78	49.17	66.25	58.64	99.67	69.54	59.35	NA	47.71	78.56	57.42	64.83	NA	81.8	NA	NA
9.88	NA	64.02	52.48	63.65	57.86	98.29	67.69	57.55	NA	48.8	82.55	54.94	64.98	NA	79.91	NA	NA
9.92	NA	59.83	53.73	61.82	61.76	97.97	66.58	57.83	NA	45.74	83	57.76	64.36	NA	78.76	NA	NA
9.96	NA	61.49	52.46	63.92	56.75	97.82	69.09	59.13	NA	45.98	82.04	54.09	64.25	NA	78.13	NA	NA
10	NA	61.93	57.17	59.19	60.02	97.62	72.28	59.74	NA	50.01	85.67	53.76	62.46	NA	77.08	NA	NA
10.04	NA	60.97	56.67	55.64	61.43	99.42	68.72	60.46	NA	44.92	89.54	55.97	63.33	NA	77.42	NA	NA
10.08	NA	63.55	54.83	57.71	61.27	98.89	65.44	60.42	NA	46.86	92.82	55.22	64.48	NA	78.2	NA	NA
10.12	NA	64.14	56.54	65.1	61.61	99.16	65.95	58.76	NA	49.05	82.36	56.24	65.63	NA	75.65	NA	NA
10.16	NA	62.92	55.24	63.49	61.8	102.32	64.92	64.16	NA	50.89	83.7	54.64	65.44	NA	72.9	NA	NA
10.2	NA	66.28	49.5	64.34	64.01	96.86	73.44	58.49	NA	53.25	79.75	53.7	67.7	NA	71.58	NA	NA
10.24	NA	65.87	51.66	59.12	64.47	105.15	75.2	62.92	NA	56.36	81.45	54.42	68.34	NA	73.36	NA	NA
10.28	NA	69.91	52.22	55.6	60.2	100.42	79.51	58.5	NA	53.09	78.24	59.02	68.75	NA	70.28	NA	NA
10.32	NA	68.75	49.04	60.02	62.93	100.28	77.45	55.51	NA	56.4	75.14	56.99	67.73	NA	76.74	NA	NA
10.36	NA	68.33	48.43	58.22	61.68	101.29	76.61	55.64	NA	52.57	75.91	57.22	66.53	NA	70.6	NA	NA
10.4	NA	65.82	49.61	60.28	62.13	99.93	78.69	58.74	NA	45.18	78.33	56.55	67.34	NA	71.51	NA	NA
10.44	NA	65.78	47.69	56.49	62.15	100.91	79.16	59.59	NA	53.82	72.61	55.86	66.58	NA	65	NA	NA
10.48	NA	66.45	46.22	59.17	61.64	95.4	77.6	61.86	NA	51.31	69.51	56.26	69.3	NA	57.4	NA	NA
10.52	NA	66.56	47.01	60.7	60.18	97.3	77.19	59.83	NA	49.17	67.53	60.38	62.54	NA	64.76	NA	NA
10.56	NA	65.67	48.45	59.44	61.4	101.81	77.7	60.68	NA	53.12	65.5	60.17	61.56	NA	57.8	NA	NA
10.6	NA	65.07	48.13	60.45	61.9	101.6	83.24	62.64	NA	57.73	68.64	59.82	64.99	NA	58.58	NA	NA
10.64	NA	59.15	47.98	58.83	63.05	92.58	79.54	62.26	NA	54.79	66.54	59.15	65.67	NA	60.55	NA	NA
10.68	NA	58.98	44.58	59.81	61.87	92.68	77.96	62.53	NA	58.76	65.03	59.17	65.39	NA	61.59	NA	NA
10.72	NA	61.1	44.57	60.43	64.14	97.91	77.07	63.94	NA	57.42	66.7	56.63	63.6	NA	64.29	NA	NA
10.76	NA	62.17	45.73	60.21	64.48	101.49	78.05	61.42	NA	55.63	71.99	57.48	64.83	NA	62.96	NA	NA
10.8	NA	63.06	49.73	60.21	63.74	97.51	79.82	62.58	NA	53.32	68.93	60.2	58.85	NA	61.96	NA	NA
10.84	NA	62.72	48.93	56.47	63.5	94.86	79.58	59.76	NA	62.14	68.47	65.2	59.79	NA	58.32	NA	NA
10.88	NA	61.69	48.28	55.69	61.92	94.43	77.89	56.53	NA	63.27	66.4	59.31	63.6	NA	54.93	NA	NA
10.92	NA	60.24	47.82	56.44	63.35	97.9	71.85	55.9	NA	54.29	67.18	57.37	60.15	NA	47.62	NA	NA
10.96	NA	61.21	48.42	58.93	63.75	94.87	73.44	59.83	NA	56.01	65.64	60.06	61.17	NA	47.72	NA	NA
11	NA	60.26	55.65	60.61	64.16	94.3	70.08	56.64	NA	53.08	66.48	54.5	59.87	NA	47.17	NA	NA
11.04	NA	59.19	51.43	63.58	63.22	95.77	68.24	61.21	NA	56.1	65.95	57.62	62.93	NA	48.28	NA	NA
11.08	NA	59.12	49.96	66.49	63.46	100.77	75.55	59.82	NA	56.49	66.01	55.78	62.46	NA	48.08	NA	NA
11.12	NA	55.7	45.78	69.63	63.75	100.98	64.71	65.36	NA	55.32	64.29	54.59	59.92	NA	46.26	NA	NA
11.16	NA	56.52	47.69	71.83	63.3	98.21	68.29	65.5	NA	54.53	65.18	55.5	61.63	NA	44.97	NA	NA
11.2	NA	60.8	45.25	70.39	63.27	98.57	63.12	61.59	NA	58.19	62.43	53.51	59.97	NA	51.6	NA	NA
11.24	NA	61.21	45.24	71.7	63.33	101.59	62.82	65.75	NA	57.5	62.99	57.34	62.27	NA	50.14	NA	NA
11.28	NA	60.24	48.45	74.33	62.76	103.3	55.07	64.66	NA	58.95	58.15	59.33	63.72	NA	51.57	NA	NA
11.32	NA	64.27	49.36	72.51	63.13	103.2	54.88	66.56	NA	55.03	58.03	55.38	64.27	NA	52.19	NA	NA
11.36	NA	66.86	48.3	72.27	63.31	101.19	56.79	68.14	NA	54.1	58.57	55.68	64.77	NA	51.79	NA	NA
11.4	NA	64.81	49.99	71.28	63.6	95.98	56.81	66.65	NA	52.99	57.86	55.66	64.52	NA	48.72	NA	NA
11.44	NA	63.57	47.81	70.18	60.96	94.08	55.5	65.37	NA	54.75	60.33	61.65	64.48	NA	49.15	NA	NA
11.48	NA	64.27	50.46	77.2	63.57	93.51	55.34	56.76	NA	52.81	63.87	61.05	65.18	NA	48.11	NA	NA
11.52	NA	63.82	49.01	85.4	64.27	94.9	48.97	53.44	NA	56.47	64.12	58.57	64.13	NA	49.83	NA	NA
11.56	NA	65.05	48.98	84.17	65.76	99.56	48.97	54.84	NA	55.51	62.54	60.86	65.76	NA	50.14	NA	NA
11.6	NA	64.15	53.98	88.11	65.28	101.11	47.31	53.87	NA	61.08	60.67	60.05	65	NA	49.85	NA	NA
11.64	NA	64.19	53.55	85.11	65.23	99.61	47.17	51.41	NA	61.53	63.26	65.68	64.98	NA	49.97	NA	NA
11.68	NA	64.84	52.46	85.18	62.38	99.8	49.48	54.83	NA	65.84	64.58	65.04	63.98	NA	48.94	NA	NA
11.72	NA	64.15	51.18	81.1	64.6	97.95	49.11	57.33	NA	62	63.18	65.88	64.05	NA	49.82	NA	NA
11.76	NA	59.86	48.99	84.91	63.94	98.21	55.87	60.21	NA	61.05	64.11	65.99	65.67	NA	47.24	NA	NA
11.8	NA	60.23	47.86	89.43	62.71	99.15	51.38	58.53	NA	58.96	64.29	65.58	66.44	NA	45.59	NA	NA
11.84	NA	60.07	47.29	94.58	63.32	100.23	50.31	57.61	NA	60.1	63.26	66.03	64.45	NA	49.41	NA	NA
11.88	NA	59.02	44.41	91.87	63.3	98.37	46.44	65.11	NA	62.1	62	65.71	64.08	NA	48.59	NA	NA
11.92	NA	58.7	44.94	94.09	63.66	99.87	46.95	64.21	NA	60.49	61.19	70.6	63.63	NA	49.12	NA	NA
11.96	NA	58.97	49.79	94.36	60.29	102.39	47.92	62.42	NA	53.98	64.34	72	64.59	NA	45.63	NA	NA
12	NA	59.31	48.81	89.98	61.85	101.38	46.35	63.83	NA	56.23	62.29	70.96	63.95	NA	45.08	NA	NA
12.04	NA	58.65	48.52	87.47	63.37	99.43	47.96	60.88	NA	51.96	63.51	71.59	63.97	NA	45.62	NA	NA
12.08	NA	59.48	45.37	93.75	63.36	100.3	48.9	58.05	NA	51.76	64.55	70.2	64.81	NA	48.22	NA	NA
12.12	NA	58.9	43.31	95.28	63.2	98.93	51.9	60.68	NA	54.2	63.7	72.37	63.18	NA	46.95	NA	NA
12.16	NA	59.93	43	95.98	59.69	98.26	50.91	61.27	NA	53.22	62.9	67.7	64.7	NA	52.09	NA	NA
12.2	NA	59.91	42.56	89.66	58.86	102.84	52.37	59.38	NA	52.17	61.04	68.29	64.51	NA	48.28	NA	NA
12.24	NA	59.03	44.89	92.22	61.38	98.73	55.46	62.34	NA	51.76	61.19	62.58	64.75	NA	47.53	NA	NA
12.28	NA	59.09	48.53	92.43	62.85	100.02	54.77	65.45	NA	51.7	64.09	60.46	64.74	NA	49.2	NA	NA
12.32	NA	59.15	50.56	95.37	62.15	97.85	53.08	58.85	NA	45.23	63.44	58.76	64.67	NA	45.5	NA	NA
12.36	NA	59.34	49.57	97.49	62.6	99.31	51.02	54.63	NA	44.83	63.39	59.45	64.86	NA	43.6	NA	NA
12.4	NA	58.02	49.74	99.9	60.85	99.07	56.65	48.51	NA	41.52	63.85	57.79	64.62	NA	50.08	NA	NA
12.44	NA	56.95	47.34	100.76	62.01	93.87	50.44	51.48	NA	NA	61.46	59.53	64.18	NA	47.74	NA	NA
12.48	NA	58.53	50.1	98.86	59.87	92.96	49.48	54.13	NA	41.08	58.4	58.93	64.51	NA	48.2	NA	NA
12.52	NA	58.59	52.27	98.34	60.58	95.8	47.92	52.74	NA	46.41	60.23	54.87	64.97	NA	51.97	NA	NA
12.56	NA	61.62	57.08	99.3	59.99	97.94	47.81	56.08	NA	52.14	63.26	55.82	64.29	NA	48.82	NA	NA
12.6	NA	60.6	56.33	102.15	63.1	96.56	48.57	56.66	NA	48.43	61.48	55.01	63.95	NA	47.42	NA	NA
12.64	NA	62.25	54.37	109.94	63.72	99.07	49.51	57.04	NA	44.92	63.96	51.41	64.33	NA	47.23	NA	NA
12.68	NA	60.23	54.76	118.54	61.54	98.84	50.03	60.67	NA	47.79	63.68	47.78	63.24	NA	47.92	NA	NA
12.72	NA	65.99	59.07	121.03	62.44	99.02	49.82	56.79	NA	57.52	63.48	48.09	64.21	NA	47.03	NA	NA
12.76	NA	61.68	61.29	115.84	59.12	98.69	50.03	54.75	NA	57.89	62.6	47.24	64.75	NA	46.4	NA	NA
12.8	NA	60.39	55.78	118.36	61.3	99.02	49.16	61.94	NA	62.24	59	51.71	64.77	NA	50.33	NA	NA
12.84	NA	59.82	53.14	120.27	59.3	98.54	50.93	61.63	NA	64.82	64.08	50.9	65.19	NA	48.69	NA	NA
12.88	NA	62.46	53.82	127.2	60.58	96.78	49.15	59.97	NA	64.35	60.01	65.71	65.33	NA	48.25	NA	NA
12.92	NA	61.31	53.72	NA	59.22	97.7	49.44	62.61	NA	63.22	62.56	64.36	66.75	NA	46.27	NA	NA
12.96	NA	61.25	50.83	NA	59.96	99.86	49.16	62.73	NA	63.25	62.36	59.07	67.01	NA	45.07	NA	NA
13	NA	61.14	48.38	NA	61.65	98.79	48.88	63.88	NA	63.46	62.93	57.97	66.76	NA	43.2	NA	NA
13.04	NA	59.56	49.65	NA	63.41	102.47	47.76	64.7	NA	64.68	63.18	49.59	69.45	NA	44.54	NA	NA
13.08	NA	56.06	50.84	NA	62.58	101.84	50.47	64.2	NA	62.51	62.9	55.58	65.99	NA	47.21	NA	NA
13.12	NA	57.09	52.57	NA	63.31	102.08	46.69	64.59	NA	58.8	62.72	57.16	64.5	NA	51.33	NA	NA
13.16	NA	62.5	53.52	NA	62.2	99.35	46.62	63.04	NA	58.83	60.71	59.15	61.89	NA	51.1	NA	NA
13.2	NA	60.85	49.16	NA	63.81	99.09	49.48	63.22	NA	61.16	61.56	51	60.28	NA	53.91	NA	NA
13.24	NA	64.02	46.51	NA	64.7	99.32	47.59	60.77	NA	61.42	61.23	48.98	51.99	NA	52.7	NA	NA
13.28	NA	62.84	48.67	NA	63.32	97.25	45.77	61.06	NA	59.38	60.56	45.48	59.45	NA	50.15	NA	NA
13.32	NA	62.94	49.86	NA	63.44	100.14	44.95	61.96	NA	59.25	60.6	45.2	60.32	NA	50.29	NA	NA
13.36	NA	65.65	53.08	NA	62.75	97.92	45.18	60.26	NA	57.61	59.22	46.24	66.33	NA	46.71	NA	NA
13.4	NA	65.42	53	NA	60.11	93.73	44.82	59.63	NA	56.81	61.69	46.51	60.65	NA	47.24	NA	NA
13.44	NA	66.99	52.3	NA	62.43	96	46.97	60.81	NA	55.88	65.13	43.85	63.73	NA	48.18	NA	NA
13.48	NA	60.72	47.71	NA	63.25	95.29	41.77	60.88	NA	56.69	65.8	48.34	65.57	NA	48.77	NA	NA
13.52	NA	59.96	49.7	NA	63.34	92.53	42.95	59.87	NA	55.6	61.36	47.25	63.75	NA	49.51	NA	NA
13.56	NA	61.55	46.01	NA	63.96	94.78	43.68	60.85	NA	58.33	61.76	44.7	71.48	NA	47.28	NA	NA
13.6	NA	60.24	46.03	NA	63.8	93.41	46.05	59.82	NA	58	60.82	47.72	74.25	NA	51.35	NA	NA
13.64	NA	63.89	47.28	NA	63.34	93.02	44.48	60.16	NA	57.6	62.22	43.78	70.52	NA	47.6	NA	NA
13.68	NA	62.16	46.41	NA	63.49	91.21	45.24	61.29	NA	58.72	61.66	43.89	69.81	NA	49.16	NA	NA
13.72	NA	62.6	48.17	NA	62.95	93.16	41.63	58.85	NA	58.27	61.31	44.76	67.15	NA	47.41	NA	NA
13.76	NA	64.82	47.66	NA	63.14	96	40.86	60.33	NA	63.84	62.87	40.67	68.36	NA	50.76	NA	NA
13.8	NA	64.36	53.01	NA	63.75	96.7	40.26	62.6	NA	65.49	62.76	NA	70.11	NA	48.64	NA	NA
13.84	NA	62	55.17	NA	63.51	101.18	41.01	63.03	NA	65.73	62.33	NA	65.05	NA	52.26	NA	NA
13.88	NA	64.08	46.04	NA	61.66	99.9	41.69	62.05	NA	66.17	59.85	NA	65.63	NA	53.57	NA	NA
13.92	NA	62.61	48.95	NA	59.17	99.5	44.61	62.5	NA	64.79	62.79	NA	65.47	NA	54.22	NA	NA
13.96	NA	62.77	48.29	NA	59.1	98.7	41.54	61.22	NA	65.83	63.55	40.14	67.91	NA	54.83	NA	NA
14	NA	62.04	50.38	NA	62.17	100.59	42.4	59.66	NA	64.75	60.17	40.15	74.1	NA	54.24	NA	NA
14.04	NA	62.69	47.67	NA	64.34	102.04	44.49	61.26	NA	61.33	61.34	41.92	66.73	NA	51.58	NA	NA
14.08	NA	60.21	49.51	NA	62.68	97.98	41.67	61.31	NA	61.04	59.2	NA	67.45	NA	55.42	NA	NA
14.12	NA	60.35	46.59	NA	58.9	98.65	43.3	59.75	NA	61.6	58.9	NA	67.25	NA	49.38	NA	NA
14.16	NA	57.28	47.42	NA	63.25	97.59	45.21	60.31	NA	59.28	59.75	42.2	66.13	NA	49.53	NA	NA
14.2	NA	62.11	46.53	NA	56.87	100.94	45.94	60.69	NA	63.15	51.8	44.54	68.55	NA	50.13	NA	NA
14.24	NA	65.74	47.2	NA	57.7	99.92	50.77	60.68	NA	63.83	55.17	47.31	67.07	NA	50.55	NA	NA
14.28	NA	64.17	45.21	NA	61.2	97.18	54.32	61.08	NA	63.06	52.33	46.44	63.81	NA	52.86	NA	NA
14.32	NA	64.65	50.1	NA	58.73	99.04	50.08	60.78	NA	67.79	44.47	49.55	65.11	NA	49.56	NA	NA
14.36	NA	64.25	49.14	NA	59.93	98.62	51.8	61.11	NA	64.93	45.09	47.95	65.85	NA	53.31	NA	NA
14.4	NA	64.4	47.03	NA	57.69	98.99	48.09	62.48	NA	64.86	45.2	51.89	64.53	NA	54.76	NA	NA
14.44	NA	60.5	48.93	NA	63.67	98.54	48.04	58.06	NA	62.04	46.11	49.66	63.55	NA	53.66	NA	NA
14.48	NA	65.38	51.92	NA	62.66	97.08	46.86	58.47	NA	64.17	48.86	48.91	64.09	NA	53.96	NA	NA
14.52	NA	64.02	48.49	NA	67.01	96.23	48.87	60.11	NA	65.06	50.58	48.9	64.45	NA	53.79	NA	NA
14.56	NA	66.1	50.82	NA	72.14	95.54	44.5	59.09	NA	64.7	47.97	50.2	64.36	NA	49.9	NA	NA
14.6	NA	64.44	48.53	NA	74.1	95.5	45.99	60.7	NA	64.23	49.63	48.38	64.2	NA	46.8	NA	NA
14.64	NA	71.87	49.57	NA	74.1	92.83	48.39	62.2	NA	62.21	47.09	46.03	65.29	NA	47.14	NA	NA
14.68	NA	65.79	49.17	NA	76.9	91.81	54.41	58.36	NA	64.11	47.51	48.21	63.81	NA	46.05	NA	NA
14.72	NA	65.13	49.9	NA	71.02	95.07	55.45	60.6	NA	64.13	48.93	44.15	61.13	NA	47.28	NA	NA
14.76	NA	65.95	50.13	NA	68.61	94.69	54.61	63.37	NA	63.82	47.44	45.15	64.48	NA	47.31	NA	NA
14.8	NA	64.21	51.96	NA	69.55	95.17	53.73	63.3	NA	64.74	48.98	45.79	62.44	NA	44.26	NA	NA
14.84	NA	66.97	49.17	NA	72.23	97.88	55.61	61.69	NA	65.83	49.73	50.7	61.87	NA	44	NA	NA
14.88	NA	65.12	45.06	NA	74.82	100.24	57.79	60.35	NA	63.81	45.85	46.67	61.66	NA	46.07	NA	NA
14.92	NA	57.46	45.55	NA	75.08	98.96	56.87	59.74	NA	64.22	47.62	46.86	61.32	NA	49.48	NA	NA
14.96	NA	58.8	46.99	NA	74.43	99.79	60.96	60.62	NA	62.32	49.01	47.97	60.32	NA	56.71	NA	NA
15	NA	52.11	47.99	NA	78.1	101.81	60.49	61.24	NA	64.72	47.74	52.66	59.06	NA	57.98	NA	NA
15.04	NA	52.43	47.02	NA	76.95	99.9	59.22	62.02	NA	66.18	48.05	47.1	57.98	NA	55.7	NA	NA
15.08	NA	54.71	46.29	NA	77.25	99.46	62.26	61.02	NA	67.75	49.41	51.2	60.66	NA	52.04	NA	NA
15.12	NA	55.92	45.17	NA	77.9	98.91	64.82	61.28	NA	66.66	49.94	51.15	62.15	NA	58.72	NA	NA
15.16	NA	49.74	45.66	NA	73.64	100.58	64.14	61.77	NA	67.65	48.94	54.42	63.15	NA	59.86	NA	NA
15.2	NA	49	45.41	NA	70.01	98.69	60.43	60.4	NA	66.51	49.65	47.71	63.85	NA	59.07	NA	NA
15.24	NA	47.33	50.55	NA	72.43	100.39	60.06	62.9	NA	59.06	50.11	44.34	64.37	NA	57.52	NA	NA
15.28	NA	46.11	45.83	NA	74.62	99.01	62.31	59.82	NA	59.38	51.33	46.98	64.52	NA	53.96	NA	NA
15.32	NA	45.16	44.41	NA	76.82	99.2	63.46	58.91	NA	61.49	50.22	47.74	63.5	NA	51.67	NA	NA
15.36	NA	45.56	45.29	NA	77.13	98.29	62.58	60.28	NA	64.98	49.46	47.12	63.9	NA	53.38	NA	NA
15.4	NA	46.6	51.34	NA	78.53	98.12	58.77	64.09	NA	63.61	57.63	44.34	64.02	NA	55.67	NA	NA
15.44	NA	NA	46.25	NA	79.3	100.93	58.19	64.06	NA	63.95	58.55	45.04	64.32	NA	60.08	NA	NA
15.48	NA	NA	49.26	NA	78.6	100.51	58.6	62.34	NA	65.49	58.45	49.43	61.25	NA	65.2	NA	NA
15.52	NA	NA	47.52	NA	76.47	99.15	56.63	62.97	NA	63.72	62.84	49.36	63.2	NA	65.69	NA	NA
15.56	NA	41.09	49.67	NA	69.93	101.34	51.28	61.9	NA	57.99	64.06	49.84	59.58	NA	73.7	NA	NA
15.6	NA	42.63	49.15	NA	66.87	101.49	53.29	59.07	NA	62.83	63.98	50.58	61.41	NA	81.2	NA	NA
15.64	NA	41.4	49.24	NA	69.77	101.03	50.72	57.64	NA	64.16	61.54	51.58	62.82	NA	80.97	NA	NA
15.68	NA	40.49	52.2	NA	69.51	96.34	49.59	60.57	NA	62.3	62.46	51.17	64.43	NA	85.64	NA	NA
15.72	NA	46.22	55.83	NA	69.63	98.61	44.19	59.43	NA	62.29	60.76	51.63	61.75	NA	84.55	NA	NA
15.76	NA	42.09	48.93	NA	70.9	98.68	45.22	61.42	NA	64.66	62.48	50.93	61.9	NA	88.85	NA	NA
15.8	NA	43.65	51.36	NA	69.25	98.72	48.5	57.95	NA	65.33	64.03	47.63	62.28	NA	90.93	NA	NA
15.84	NA	43.55	50.91	NA	67.26	98.2	46.07	56.26	NA	66.67	64.47	50.66	64.27	NA	88.22	NA	NA
15.88	NA	42.08	48.89	NA	62.07	98.69	46.22	58.08	NA	68.74	64.12	51.26	64.3	NA	85.88	NA	NA
15.92	NA	NA	48.89	NA	63.53	100.45	45.99	63.38	NA	65.01	64.3	46.66	63.04	NA	83.77	NA	NA
15.96	NA	40.66	47.2	NA	64.71	98.91	44.75	62.62	NA	57.06	64.33	48.77	60.06	NA	79.26	NA	NA
16	NA	NA	49.26	NA	60.62	99.16	42.09	65.31	NA	58.19	63.88	46.59	62.86	NA	79.07	NA	NA
16.04	NA	NA	47.31	NA	64.87	98.74	42	66.89	NA	60.6	64.07	47.74	64.06	NA	75.22	NA	NA
16.08	NA	NA	48.1	NA	62.57	99.49	41.03	64.87	NA	66.87	64.63	48.72	63.78	NA	76.15	NA	NA
16.12	NA	NA	47.48	NA	71.2	99.01	42.44	64.63	NA	63.45	64.38	47.37	62.79	NA	78.38	NA	NA
16.16	NA	42.93	51.54	NA	70.73	99.85	44.67	64.71	NA	64.75	62.75	50.27	62.84	NA	78.08	NA	NA
16.2	NA	46.59	50.03	NA	69.73	99.26	43.71	65.43	NA	64.42	62.23	49.46	60.54	NA	76.28	NA	NA
16.24	NA	45.76	53.41	NA	65.24	96.76	41.91	64.16	NA	58.83	64.17	50.43	59.82	NA	77.18	NA	NA
16.28	NA	41.6	52.43	NA	66.54	100.42	43.85	60.49	NA	58.82	63.99	51.07	62.01	NA	78.6	NA	NA
16.32	NA	45.68	50.33	NA	69.44	95.1	47.12	61.79	NA	60.22	64.65	50.64	67.17	NA	77.64	NA	NA
16.36	NA	44.6	53.48	NA	70.9	94.67	50.38	61.17	NA	59.12	64.51	51.51	69.09	NA	67.85	NA	NA
16.4	NA	43.5	59.19	NA	70.76	96.54	50.23	61.78	NA	57.57	63.42	55.67	69.86	NA	65.65	NA	NA
16.44	NA	42.86	62.69	NA	72.88	102.1	46.14	62.61	NA	57.77	63.76	59.96	69.34	NA	55.46	NA	NA
16.48	NA	40.57	62.43	NA	75.97	97.68	50.31	62.76	NA	55.45	63.88	60.03	72.66	NA	49.15	NA	NA
16.52	NA	NA	60.93	NA	74.23	96.76	53.22	62.66	NA	57.2	62.78	59.53	69.97	NA	46.57	NA	NA
16.56	NA	40.74	61.72	NA	71.69	91.15	52.18	63.15	NA	59.44	59.8	62.66	68.37	NA	54.59	NA	NA
16.6	NA	40.53	65.24	NA	67.18	92.38	49.03	67.8	NA	59.16	60.14	61.62	67.16	NA	58.35	NA	NA
16.64	NA	45.16	65.23	NA	69.13	90.79	49.06	65.55	NA	60.2	58.87	61.23	68.06	NA	54.58	NA	NA
16.68	NA	49.38	64.52	NA	76.15	89.27	47.13	63.85	NA	65.85	58.06	60.95	68.27	NA	58.29	NA	NA
16.72	NA	49.07	70.2	NA	78.4	91.57	45.39	64.66	NA	63.62	56.24	59.93	64.65	NA	56.5	NA	NA
16.76	NA	52.1	64.39	NA	79.66	91.9	46.38	62.32	NA	64.41	59.15	60.58	68.21	NA	53.03	NA	NA
16.8	NA	49.67	63.53	NA	80.08	91.58	56.81	64.37	NA	62.79	58.77	63.98	66.94	NA	47.47	NA	NA
16.84	NA	49.15	66.95	NA	77.74	92.36	61.38	67.63	NA	60.93	58.36	58.69	66	NA	48.63	NA	NA
16.88	NA	50.19	66.02	NA	76.38	90.48	61.48	65.35	NA	60.82	59.3	59.23	65.17	NA	48.19	NA	NA
16.92	NA	49.77	72.2	NA	77.81	93.45	61.07	63.85	NA	59.46	60.66	60.59	64.84	NA	47.54	NA	NA
16.96	NA	50.13	68.66	NA	78.61	94.68	54.94	67.39	NA	60.82	62.44	63.68	63.65	NA	52.41	NA	NA
17	NA	48.49	66.3	NA	79.92	94.7	55.76	62.83	NA	63.87	64.32	64.18	61.06	NA	50.97	NA	NA
17.04	NA	50.99	71.55	NA	80.49	92.13	53.92	62.19	NA	63.85	63.05	63.81	65.17	NA	51.82	NA	NA
17.08	NA	54.21	68.22	NA	79	90.38	53.25	61.75	NA	63.62	63.58	63.05	65.01	NA	50.2	NA	NA
17.12	NA	55.32	73.47	NA	79.84	83.93	53.3	62.16	NA	64.27	63.68	63.63	67.91	NA	49.34	NA	NA
17.16	NA	54.84	76.23	NA	77.27	78.51	50.53	63.62	NA	63.64	64.43	63.71	67.86	NA	48.14	NA	NA
17.2	NA	53.46	76.45	NA	78.05	80.88	55.13	59.89	NA	63.33	63.84	63.75	67.56	NA	47.14	NA	NA
17.24	NA	55.52	78	NA	77.11	84.49	51.23	62.62	NA	62.5	64.09	60.55	67.49	NA	46.36	NA	NA
17.28	NA	54.81	81.05	NA	74.23	92.16	49.43	64.48	NA	63.93	64.49	58.65	68.91	NA	44.48	NA	NA
17.32	NA	54.55	80.49	NA	74.83	90.88	50.09	60.42	NA	62.25	63.87	59.48	70.56	NA	46.1	NA	NA
17.36	NA	54.05	85.41	NA	67.74	91.62	48.65	59.35	NA	61.12	64.29	60.05	72.54	NA	46.73	NA	NA
17.4	NA	53.4	85.07	NA	63.15	97.41	53.28	63.25	NA	62.29	64.2	63.16	70.67	NA	46.87	NA	NA
17.44	NA	57.08	80.75	NA	69.65	97.64	60.25	61.71	NA	58.57	64.41	64.14	70.64	NA	47.78	NA	NA
17.48	NA	54.7	81.21	NA	68.39	93.71	59.65	61.51	NA	58.97	64.2	63.39	70.58	NA	46.58	NA	NA
17.52	NA	54.56	77.94	NA	64.8	94.37	55.14	64.24	NA	60.67	65.69	63.63	72.36	NA	47.88	NA	NA
17.56	NA	54.08	83.16	NA	64.57	95.45	61.35	63.74	NA	61.65	63.85	63.75	68.65	NA	49.35	NA	NA
17.6	NA	54.81	81.11	NA	63.86	95.71	62.07	65.27	NA	61.51	59.91	63.61	69.49	NA	49.31	NA	NA
17.64	NA	56.52	80.39	NA	65.76	93.77	60.37	63.83	NA	63.13	52.43	64.38	73.75	NA	52.26	NA	NA
17.68	NA	55.14	80.11	NA	64.63	94.94	66.46	60.77	NA	58.92	56.19	63.78	76.24	NA	46.49	NA	NA
17.72	NA	53.27	80.1	NA	64.89	93.55	68.03	63.13	NA	58.13	57.39	64	75.65	NA	50.46	NA	NA
17.76	NA	53.18	79.94	NA	64.62	92.85	65.88	64.31	NA	57.52	54.78	63.87	78	NA	51.1	NA	NA
17.8	NA	51.43	83.7	NA	67.37	95.47	65.54	63.06	NA	59.04	56.11	63.97	82.22	NA	53.04	NA	NA
17.84	NA	52.74	86.86	NA	66.42	99.81	68.55	63.02	NA	60.51	56.36	63.46	82.69	NA	52.89	NA	NA
17.88	NA	49.44	85.88	NA	63.5	98.36	66.77	62.22	NA	59.99	56.37	65.61	77.3	NA	48.17	NA	NA
17.92	NA	49.12	90.35	NA	62.36	98.77	68.24	63.1	NA	62.63	51.47	64.56	77.97	NA	51.11	NA	NA
17.96	NA	49.13	94.97	NA	64.29	99.83	65.21	63.63	NA	57.85	53.35	63.93	80.81	NA	50.21	NA	NA
18	NA	48.8	94.52	NA	63.77	99.14	66.97	61.34	NA	58.81	48.86	63.28	78.48	NA	48.99	NA	NA
18.04	NA	48.05	96.39	NA	62.51	97.57	66.58	64	NA	60.18	49.47	59.29	80.64	NA	52.24	NA	NA
18.08	NA	48.75	101.25	NA	62.3	99.87	65.19	64.47	NA	58.67	48.05	60.74	77.34	NA	52.69	NA	NA
18.12	NA	49.88	104.42	NA	63.81	102.18	66.02	63.14	NA	54.01	49.04	53.35	79	NA	49.57	NA	NA
18.16	NA	48.56	103.83	NA	64.31	97.25	64.36	60.6	NA	54.65	47.75	58.13	75.03	NA	52.24	NA	NA
18.2	NA	46.61	100.85	NA	61.73	99.06	63.33	60.91	NA	55.34	43.72	56.44	76.14	NA	50.55	NA	NA
18.24	NA	53.08	105.25	NA	60.6	99.21	67.11	62.3	NA	57.42	50.5	58.07	74.93	NA	51.28	NA	NA
18.28	NA	53.99	103.26	NA	59.34	95.14	65.39	62.55	NA	57.26	51.75	61.85	77.23	NA	45.51	NA	NA
18.32	NA	53.22	100.23	NA	56.96	97.87	66.01	62.74	NA	59.09	53.03	63.13	80.69	NA	43.81	NA	NA
18.36	NA	43.91	97.69	NA	61.17	98.61	64.88	62.9	NA	61.19	54.38	62.38	81.55	NA	49.58	NA	NA
18.4	NA	49.54	98.89	NA	61.89	97.98	66.21	62.67	NA	63.2	50.07	60.17	79.2	NA	48.87	NA	NA
18.44	NA	46.58	98.6	NA	65.39	97.24	65.83	62.44	NA	66.77	50.7	56.96	80.38	NA	51.96	NA	NA
18.48	NA	51.64	100.48	NA	65.57	94.83	60.4	63.57	NA	64.58	48.12	54.7	79.74	NA	51.15	NA	NA
18.52	NA	53.89	98.73	NA	65.36	95.33	60.28	62.42	NA	64.63	48.28	50.22	80.33	NA	51.93	NA	NA
18.56	NA	53.64	98.55	NA	64.17	97.21	60.71	62.01	NA	62.59	48.15	52.08	77.68	NA	55.64	NA	NA
18.6	NA	53.09	94.03	NA	64.47	101.43	57.04	63	NA	63.57	48.09	51.26	78.21	NA	59.36	NA	NA
18.64	NA	54.2	90.91	NA	62.99	100.47	57.5	62.48	NA	64.03	45.17	51.86	76.84	NA	59.62	NA	NA
18.68	NA	54.98	97.41	NA	64.39	99.77	56.85	62.44	NA	63.31	46.08	50.09	77.41	NA	58.98	NA	NA
18.72	NA	51.42	97.58	NA	64.03	99.03	59.07	62.28	NA	63.02	45.45	52.24	75.05	NA	61.28	NA	NA
18.76	NA	48.85	95.49	NA	64.29	99.27	61.17	60.41	NA	62.99	47.42	54.43	77.55	NA	60.22	NA	NA
18.8	NA	47.08	99.32	NA	60.37	99.52	63.1	63.98	NA	61.09	47.67	52.44	78.44	NA	60.35	NA	NA
18.84	NA	49.53	97.69	NA	60.6	99.38	64.16	64.41	NA	58	47.91	49.89	76.18	NA	57.38	NA	NA
18.88	NA	47.93	94.28	NA	60.87	99.21	58.72	62.61	NA	63.31	48.77	48.82	72.21	NA	58.99	NA	NA
18.92	NA	49.27	94.92	NA	62.34	98.88	57.14	60.8	NA	64.49	49.23	50.62	74.73	NA	62.84	NA	NA
18.96	NA	52.38	87.53	NA	65.35	98.88	58.85	61.92	NA	63.91	49.41	50.83	73.47	NA	61.62	NA	NA
19	NA	54.88	90.62	NA	64.99	96.3	58.05	61.84	NA	63.75	48.37	52.62	78.29	NA	62.06	NA	NA
19.04	NA	57.06	95.58	NA	65.8	99.79	57.64	63.11	NA	63.53	46.06	51.82	79.51	NA	62.69	NA	NA
19.08	NA	58.97	93.69	NA	64.57	98.71	56.99	59.45	NA	62.25	49.25	49.15	77.13	NA	59.48	NA	NA
19.12	NA	56.68	89.94	NA	63.69	96	55.15	61.22	NA	61.73	51.28	49.65	76.76	NA	60.82	NA	NA
19.16	NA	56.96	93.27	NA	64.01	99.12	56.37	62.79	NA	62.77	48.96	49.44	78.52	NA	59.16	NA	NA
19.2	NA	55.02	94.74	NA	64.51	99.74	54.92	64.45	NA	63.68	48.61	51.39	79.56	NA	64.31	NA	NA
19.24	NA	55.63	94.1	NA	56.58	98.95	59.01	61.39	NA	62.89	49.64	50.7	79.96	NA	64.07	NA	NA
19.28	NA	49.51	95.76	NA	62.25	99.72	62.44	62.22	NA	58.45	50.61	47.64	78.67	NA	65.08	NA	NA
19.32	NA	48.43	95.96	NA	62.67	98.41	63.72	61.81	NA	56.7	51.96	50.09	73.88	NA	64.96	NA	NA
19.36	NA	50.17	96.99	NA	60.37	100.31	61.86	63.23	NA	59.34	51.62	57.09	72.62	NA	65.45	NA	NA
19.4	NA	51.9	91.34	NA	60.8	100.75	61.29	63.21	NA	62.13	52.15	57.95	77.48	NA	59.94	NA	NA
19.44	NA	52.58	90.42	NA	64.24	98.16	61.48	62.74	NA	60.07	47.48	60.63	76.43	NA	63.96	NA	NA
19.48	NA	52.95	93.07	NA	63.54	99.54	62.24	63.71	NA	60.72	46.08	53.72	77.24	NA	59.06	NA	NA
19.52	NA	51.22	96.15	NA	63.69	99.67	59.61	61.26	NA	60.25	47.05	56.34	77.26	NA	61.59	NA	NA
19.56	NA	46.79	91.07	NA	60.55	99.57	61.39	60.59	NA	66.09	50.15	53.18	76.19	NA	62.18	NA	NA
19.6	NA	49	92.69	NA	63.41	100.38	64.1	62.71	NA	64.8	46.49	59.27	75.15	NA	58.61	NA	NA
19.64	NA	45.58	92.52	NA	60.67	100.93	64.17	62.79	NA	65.38	53.56	62.43	74.85	NA	60.89	NA	NA
19.68	NA	49.09	91.92	NA	66.03	99.31	63.29	62.78	NA	64.56	48.39	63.82	79.44	NA	60.34	NA	NA
19.72	NA	49.39	99.71	NA	66.2	95.37	63.55	63.87	NA	63.62	47.28	61.63	82.28	NA	61.2	NA	NA
19.76	NA	47.12	99.41	NA	62.4	94.81	59.57	60.88	NA	60.12	47.23	61.67	78.02	NA	62.06	NA	NA
19.8	NA	48.63	98.87	NA	61.84	93.99	62.71	59.43	NA	54.37	47.98	66.6	71.02	NA	62.96	NA	NA
19.84	NA	49.15	100.64	NA	65	91.99	61.05	63.53	NA	57.11	48.46	63.63	74.56	NA	63.72	NA	NA
19.88	NA	48.26	97.83	NA	63.52	92.89	63.15	61.51	NA	58.91	44.19	64.87	77.3	NA	65.67	NA	NA
19.92	NA	50.6	93.95	NA	65.55	89.45	63.23	60.99	NA	60.54	50.33	67.73	75	NA	64.24	NA	NA
19.96	NA	51.41	94.08	NA	59.34	91.72	63.4	60.24	NA	62.03	55.28	67.4	72.84	NA	64.09	NA	NA
20	NA	49.5	98.37	NA	56.94	97.68	64.18	65	NA	58.44	52.37	66.35	71.74	NA	64.13	NA	NA
20.04	NA	50.25	95.32	NA	52.45	99.82	65	65.51	NA	54.71	50.29	63.94	70.86	NA	62.75	NA	NA
20.08	NA	51.06	92.08	NA	55	99.84	61.59	64.42	NA	55.4	49.59	62.97	70.91	NA	65.02	NA	NA
20.12	NA	49.58	86.96	NA	54.6	99.24	63.9	65.99	NA	53.9	53.39	63.18	71.78	NA	61.96	NA	NA
20.16	NA	49.32	80.6	NA	50.89	97.69	63.99	65.18	NA	53.8	53.69	63.2	73.62	NA	61.92	NA	NA
20.2	NA	47.04	77.83	NA	51.97	99.95	63.71	61.75	NA	53.3	51.52	62.83	76.68	NA	59.4	NA	NA
20.24	NA	45.87	76.24	NA	59.6	101.83	61.07	56.79	NA	51.54	51.78	59.49	77.53	NA	64.51	NA	NA
20.28	NA	46.24	76.67	NA	63.91	101.53	63.37	57.3	NA	56.12	54.02	63.29	77.5	NA	64.62	NA	NA
20.32	NA	46.74	76.87	NA	64.35	104.09	63.63	58.03	NA	53.21	53.74	61.36	77.38	NA	60.95	NA	NA
20.36	NA	53.23	77.74	NA	65.34	106.5	64.11	59.27	NA	55.5	57.28	60.16	77.38	NA	61.76	NA	NA
20.4	NA	57.22	79.76	NA	62.28	107.23	61.79	60.2	NA	54.7	56.39	61.57	77.91	NA	61.29	NA	NA
20.44	NA	57.45	76.21	NA	64.26	110.09	63.04	63.68	NA	58.2	61.31	58.91	77.87	NA	60.04	NA	NA
20.48	NA	56.87	76.4	NA	66.26	117.51	63.44	61.51	NA	53.36	63.94	63.01	76.77	NA	57.96	NA	NA
20.52	NA	53.31	73.11	NA	65.19	120.95	62.65	64.86	NA	52.7	53.56	66.41	78.34	NA	64.78	NA	NA
20.56	NA	57.73	73.77	NA	63.58	119.84	60.95	64.44	NA	52.75	55.21	66.42	77.47	NA	64.05	NA	NA
20.6	NA	61.68	77.34	NA	60.42	NA	63.52	64.93	NA	52.19	54.19	61.46	78.65	NA	63.59	NA	NA
20.64	NA	64.52	80.55	NA	61.84	NA	63.6	65.77	NA	51.5	55.88	61.36	80.95	NA	64.77	NA	NA
20.68	NA	59.22	76.87	NA	63.38	NA	63.85	64.4	NA	50.05	56.5	57.74	85.26	NA	64.94	NA	NA
20.72	NA	58.77	78.03	NA	64.38	NA	63.97	64.84	NA	51.18	58.21	57.97	80.08	NA	63.37	NA	NA
20.76	NA	58.48	78.45	NA	67.85	NA	64.19	62.81	NA	53.44	56.85	56.25	78.37	NA	65.05	NA	NA
20.8	NA	58.89	78.87	NA	62.55	NA	63.38	64.61	NA	50.38	48.02	58.04	78.73	NA	71.86	NA	NA
20.84	NA	58.78	79.28	NA	60.11	NA	63.35	60.47	NA	51.05	50.98	57.87	80.38	NA	64.98	NA	NA
20.88	NA	61.33	78.27	NA	56.9	NA	64.57	63.79	NA	52.11	49.69	58.25	79.34	NA	69.85	NA	NA
20.92	NA	58.39	79.99	NA	63.29	NA	61.74	67.67	NA	52.93	49.91	56.86	75.47	NA	66.24	NA	NA
20.96	NA	58.76	79.31	NA	64.56	NA	61.62	70.57	NA	52.56	50.43	64.27	75.22	NA	61.97	NA	NA
21	NA	59.04	78.8	NA	62.21	NA	62.3	69.24	NA	51.94	47.9	59.47	68.56	NA	65.15	NA	NA
21.04	NA	58.5	81.4	NA	64.01	NA	59.14	70.38	NA	50.93	47.73	57.7	66.99	NA	64.68	NA	NA
21.08	NA	62.68	80.05	NA	64.45	NA	59.8	72.65	NA	51.41	46.17	60.2	57.1	NA	65.13	NA	NA
21.12	NA	61.23	79.98	NA	69.79	NA	59.52	70.29	NA	50.33	46.25	60.49	58.36	NA	65.21	NA	NA
21.16	NA	59.7	80.37	NA	71.95	NA	61.46	71.25	NA	51.3	45.42	64.85	54.52	NA	65.92	NA	NA
21.2	NA	58.67	80.88	NA	73.09	NA	63.91	72.67	NA	52.34	46.99	66.88	51.64	NA	60.55	NA	NA
21.24	NA	60.64	78.34	NA	65.02	NA	60.37	73.42	NA	51.04	47.57	60.78	51.81	NA	63.29	NA	NA
21.28	NA	57	79.49	NA	70.39	NA	59.27	69.98	NA	47.82	52.19	61.93	51.33	NA	66.24	NA	NA
21.32	NA	55.86	76.74	NA	77.75	NA	60.91	70.77	NA	49.18	51.84	64.06	53.03	NA	67.65	NA	NA
21.36	NA	55.89	74.41	NA	79.19	NA	58.44	67.78	NA	50.72	49.46	63.57	55.24	NA	70.86	NA	NA
21.4	NA	54.89	72.59	NA	79.76	NA	63.72	63.88	NA	52.31	53.23	60.44	53.05	NA	72.4	NA	NA
21.44	NA	57.9	78.16	NA	85.59	NA	63.34	61.77	NA	54.34	50.3	61.66	49.6	NA	71.18	NA	NA
21.48	NA	55.5	79.51	NA	92.12	NA	63.48	62.58	NA	59.6	49.04	60.29	59.69	NA	63.89	NA	NA
21.52	NA	58.2	74.92	NA	97.66	NA	64.03	67.35	NA	61.48	49.3	59.57	66.75	NA	66.73	NA	NA
21.56	NA	57.52	73.85	NA	99.07	NA	63.69	61.95	NA	61.36	51.33	65.24	67.03	NA	66.73	NA	NA
21.6	NA	54.21	74.68	NA	98.35	NA	62.74	61.59	NA	62.84	52.22	60.9	64.03	NA	67.43	NA	NA
21.64	NA	53.74	74.74	NA	96.74	NA	62.84	65.73	NA	59.19	51.01	65.02	57.85	NA	64.3	NA	NA
21.68	NA	53.05	71.75	NA	98.61	NA	63.69	67.08	NA	63.01	48.84	62.54	56.76	NA	58.13	NA	NA
21.72	NA	53.71	68.13	NA	99.07	NA	63	64.11	NA	60.85	49.07	61.56	56.3	NA	51.06	NA	NA
21.76	NA	55.67	61.46	NA	101.82	NA	64.26	65.29	NA	61.61	49.95	61.64	56.49	NA	49.16	NA	NA
21.8	NA	54.07	59.97	NA	101.11	NA	63.05	61.84	NA	61.47	50.5	62.59	55.3	NA	48.8	NA	NA
21.84	NA	55.3	67.62	NA	98.53	NA	62.45	59.63	NA	63.86	50.29	64.15	56.87	NA	48.42	NA	NA
21.88	NA	54.05	69.97	NA	102.56	NA	61.91	61.08	NA	62.84	59.63	62.82	57.8	NA	51.07	NA	NA
21.92	NA	54.3	72.3	NA	101.48	NA	63.66	60.91	NA	62.8	59.19	62.82	57.94	NA	54.13	NA	NA
21.96	NA	53.03	68.43	NA	100.46	NA	63.33	60.46	NA	62.51	64.03	65.69	57.98	NA	52.32	NA	NA
22	NA	51.03	73.55	NA	100.92	NA	63.66	59.77	NA	59.97	66.66	64.78	58.66	NA	51	NA	NA
22.04	NA	52.17	76.28	NA	97.33	NA	63.53	61.86	NA	64.1	67.78	64.37	58.94	NA	49.92	NA	NA
22.08	NA	51.19	79.52	NA	99.16	NA	64.28	63.78	NA	61.85	62.27	64.53	59.79	NA	49.19	NA	NA
22.12	NA	52.05	79.82	NA	99.4	NA	63.89	63.29	NA	58.9	61.18	61.8	59.4	NA	45.9	NA	NA
22.16	NA	50.53	78.83	NA	100.07	NA	62.96	62.76	NA	61.57	64.53	60.58	59.26	NA	48.51	NA	NA
22.2	NA	48.95	78.68	NA	98.7	NA	63.27	62.43	NA	66.38	66.24	63.84	59.17	NA	47.45	NA	NA
22.24	NA	49.45	78.93	NA	99.62	NA	64.1	63.66	NA	66.62	66.9	64.27	59.57	NA	47.72	NA	NA
22.28	NA	52.62	77.22	NA	99.31	NA	64.47	63.31	NA	71.53	65.73	61.2	61.46	NA	46.97	NA	NA
22.32	NA	49.89	77.76	NA	98.54	NA	63.14	62.78	NA	75.11	65.98	60.73	59.15	NA	49.56	NA	NA
22.36	NA	50.12	71.78	NA	98.11	NA	63.04	63.59	NA	75.24	65.7	63.31	59.66	NA	46.82	NA	NA
22.4	NA	49.8	73.21	NA	101.32	NA	62.58	63.84	NA	75.69	62.91	65.61	60.21	NA	52.64	NA	NA
22.44	NA	49.16	68.6	NA	99.32	NA	63.13	63.33	NA	77.23	60.32	62.01	60.21	NA	47.87	NA	NA
22.48	NA	47.8	66.52	NA	97.91	NA	63.62	62.62	NA	76.75	59.88	63.01	59.11	NA	46.11	NA	NA
22.52	NA	52.17	61.89	NA	99.4	NA	61.57	62.22	NA	78.85	58.27	63.44	60.59	NA	48.95	NA	NA
22.56	NA	51.15	55.9	NA	100.67	NA	61.59	61.51	NA	78.49	55.97	62.98	60.46	NA	49.41	NA	NA
22.6	NA	50.55	53	NA	96.35	NA	63.12	61.66	NA	79.2	58.11	62.15	57.4	NA	50.9	NA	NA
22.64	NA	55.72	60.29	NA	98.82	NA	59.34	60.72	NA	78.99	59.07	64.74	55.69	NA	47.4	NA	NA
22.68	NA	56.79	61.58	NA	98.81	NA	61.19	61.29	NA	78.48	63.38	64.59	58.36	NA	54.14	NA	NA
22.72	NA	65.78	66.24	NA	95.19	NA	62.55	62.26	NA	81.86	65.82	62.12	58.96	NA	48.98	NA	NA
22.76	NA	62.62	70.47	NA	99.06	NA	61.76	64.56	NA	77.83	62.69	62.07	59.26	NA	47.98	NA	NA
22.8	NA	63.66	67.49	NA	99.71	NA	57.34	65.53	NA	73.5	60.73	62.26	61.65	NA	47.91	NA	NA
22.84	NA	55.63	70.43	NA	97.76	NA	60.72	64.28	NA	75.6	54.52	62	59.58	NA	45.88	NA	NA
22.88	NA	58.71	69.02	NA	99.26	NA	57.36	63.87	NA	78.92	53.74	61.95	61.17	NA	49.59	NA	NA
22.92	NA	62.87	73.88	NA	99.26	NA	59.44	63.96	NA	81.77	53.97	60.58	59.27	NA	47.25	NA	NA
22.96	NA	65.76	73.18	NA	98.49	NA	56.82	62.8	NA	84.64	54.01	63.59	58.67	NA	51.22	NA	NA
23	NA	65.17	68.56	NA	99.04	NA	58.22	63.87	NA	80.29	51.92	64	58.05	NA	54.33	NA	NA
23.04	NA	62.67	69.42	NA	101.56	NA	54.57	64.29	NA	86.89	56.19	65.53	59.87	NA	49.63	NA	NA
23.08	NA	64.99	68.59	NA	97.98	NA	54.95	65.2	NA	80.68	47.8	62.93	60.96	NA	48.03	NA	NA
23.12	NA	63.23	66.83	NA	96.72	NA	54.52	64.42	NA	78.52	50.63	63.7	59.36	NA	47.84	NA	NA
23.16	NA	64.59	60.38	NA	96.45	NA	53.15	63.5	NA	80.56	51.06	64.16	57.1	NA	44.91	NA	NA
23.2	NA	63.55	60.26	NA	101.07	NA	56.84	64.09	NA	80.77	49.23	62.88	56.89	NA	47.22	NA	NA
23.24	NA	62.49	64.47	NA	99.19	NA	61.04	61.38	NA	81.9	51.85	59.57	58.6	NA	48.66	NA	NA
23.28	NA	63.32	64.57	NA	99.95	NA	62.75	60.83	NA	78.45	51.94	64.36	60.34	NA	54.42	NA	NA
23.32	NA	64.48	64.74	NA	99.74	NA	62.25	60.26	NA	79.04	52.7	64.61	61.17	NA	46.58	NA	NA
23.36	NA	62.29	67.65	NA	100.71	NA	64.05	65.07	NA	78.33	51.17	61.03	60.9	NA	48.25	NA	NA
23.4	NA	66.37	64.67	NA	99.15	NA	60.44	62.98	NA	80.84	51.05	59.62	59.01	NA	47.36	NA	NA
23.44	NA	60.42	65.73	NA	96.99	NA	59.01	63.61	NA	85.95	46.6	64.32	60.55	NA	45.14	NA	NA
23.48	NA	63.18	62.83	NA	95.61	NA	60.84	65.4	NA	82.32	45.28	64.01	60.79	NA	46.15	NA	NA
23.52	NA	63.33	64.28	NA	100.05	NA	64.94	62.82	NA	92.33	42.79	64.7	61.54	NA	46.92	NA	NA
23.56	NA	64.11	64.07	NA	98.82	NA	61.1	60.16	NA	95.13	45.27	64.55	62.68	NA	47.91	NA	NA
23.6	NA	60.34	61.61	NA	97.88	NA	56.15	62.49	NA	94.82	46.49	60.13	61.77	NA	47.1	NA	NA
23.64	NA	57.86	62.33	NA	98.44	NA	54.72	64.94	NA	93.31	46.89	63.88	62.52	NA	48.51	NA	NA
23.68	NA	55.29	63.44	NA	99.66	NA	50.22	63.81	NA	92.21	46.56	64.91	63.06	NA	45.48	NA	NA
23.72	NA	55.66	64.7	NA	99.67	NA	51.17	61.66	NA	92.29	46.83	67.05	62.65	NA	46.6	NA	NA
23.76	NA	58.77	66.56	NA	100.51	NA	52.23	62.07	NA	91.64	47.79	65.08	62.68	NA	50.63	NA	NA
23.8	NA	63.07	64.56	NA	101.54	NA	52.29	62.07	NA	91.43	47.12	64.56	63.42	NA	49.89	NA	NA
23.84	NA	67.11	60.72	NA	100.21	NA	55.34	59.58	NA	95.41	48.92	64.23	63.24	NA	49.29	NA	NA
23.88	NA	62.03	61.34	NA	100.76	NA	56.57	62.6	NA	93.68	47.77	61.67	64.36	NA	50.98	NA	NA
23.92	NA	60.3	62.46	NA	99.72	NA	56	60.11	NA	93.42	45.36	64.62	62.75	NA	53.85	NA	NA
23.96	NA	63.77	64.19	NA	100.03	NA	59.66	57.76	NA	92.33	46.53	68.12	63.19	NA	49.43	NA	NA
24	NA	69.34	63.45	NA	98.43	NA	59.05	60.11	NA	90.98	46.85	61.43	63.25	NA	52.57	NA	NA
24.04	NA	70.49	65.15	NA	97.65	NA	62.83	61.31	NA	94.33	46.64	58.33	63.19	NA	48.04	NA	NA
24.08	NA	70.5	66.08	NA	94.4	NA	63.58	63.43	NA	91.93	48.18	59.89	62.45	NA	48.64	NA	NA
24.12	NA	73.4	64.33	NA	94.83	NA	62.62	62.82	NA	90.6	50.55	61.07	63.28	NA	48.35	NA	NA
24.16	NA	69.19	59.25	NA	99.13	NA	59.67	64.52	NA	90.89	50.26	62.79	63.1	NA	52.53	NA	NA
24.2	NA	76.86	61.91	NA	95.22	NA	58.87	58.25	NA	93.51	50.76	62.23	62.94	NA	52	NA	NA
24.24	NA	77.15	60.46	NA	91.97	NA	63.86	58.93	NA	95.34	49.68	62.94	62.64	NA	52.59	NA	NA
24.28	NA	80.39	62.33	NA	93.17	NA	63.11	60.13	NA	97.85	47.86	66.04	62.91	NA	54.38	NA	NA
24.32	NA	79.58	62	NA	92.8	NA	63.54	59.64	NA	97.46	44.07	63.71	62.35	NA	57.9	NA	NA
24.36	NA	79.25	61.78	NA	93.36	NA	62.82	59.18	NA	95.78	44.54	67.58	62.45	NA	57.4	NA	NA
24.4	NA	79.36	64.83	NA	99.49	NA	63.69	60.45	NA	94.8	44.44	63.25	62.88	NA	58.5	NA	NA
24.44	NA	77.69	64.33	NA	97.45	NA	66.02	63.49	NA	97.56	46.04	65.25	63.63	NA	58.03	NA	NA
24.48	NA	80.63	62.18	NA	96.09	NA	66.14	64.42	NA	89.47	46.88	65.12	63.35	NA	55.5	NA	NA
24.52	NA	75.97	61.73	NA	95.08	NA	68.1	64.2	NA	99.49	52.42	59.82	63.63	NA	55.7	NA	NA
24.56	NA	81.71	61.77	NA	94.24	NA	68.43	64.71	NA	98.93	51.12	53.89	63.25	NA	55.44	NA	NA
24.6	NA	79.65	62.25	NA	95.61	NA	70.33	64.47	NA	98.25	53.38	61.64	63.82	NA	57.86	NA	NA
24.64	NA	80.32	64.95	NA	97.71	NA	69.77	63.66	NA	96.3	52.42	70.73	62.75	NA	56.22	NA	NA
24.68	NA	79.82	63.83	NA	99.89	NA	64.93	65.1	NA	92.19	49.9	77.33	63.03	NA	55.63	NA	NA
24.72	NA	79.61	64.24	NA	102.01	NA	63.96	65	NA	93.53	46.37	78.46	63.74	NA	55.55	NA	NA
24.76	NA	77.34	65.14	NA	101.08	NA	63.83	60.9	NA	91.96	47.49	78.34	63.63	NA	57.41	NA	NA
24.8	NA	75.58	61.69	NA	99.99	NA	63.38	60.9	NA	92.82	45.98	79.74	63.25	NA	57.98	NA	NA
24.84	NA	71.84	59.24	NA	100.96	NA	65.1	62.05	NA	91.37	47.91	82.46	63.29	NA	57.63	NA	NA
24.88	NA	73.43	58.39	NA	98.53	NA	64.51	62.84	NA	88.88	46.62	83.13	64.06	NA	57.01	NA	NA
24.92	NA	75.06	58.27	NA	99.69	NA	60.16	62.86	NA	90.83	46.66	85.38	61.97	NA	55.96	NA	NA
24.96	NA	71.29	58.16	NA	99.51	NA	60.53	63.29	NA	90.15	43.92	83.25	63.32	NA	59.58	NA	NA
25	NA	72.83	62.84	NA	100.1	NA	60.45	61.63	NA	94.08	45.84	80.14	58.94	NA	58.45	NA	NA
25.04	NA	75.21	65.85	NA	97.58	NA	58.76	63.27	NA	93.07	46.42	79.21	58.5	NA	59.89	NA	NA
25.08	NA	76.62	65.49	NA	95.14	NA	61.11	64.7	NA	95.22	46.18	68.06	57.3	NA	60.3	NA	NA
25.12	NA	79.53	66.08	NA	95.48	NA	65.19	65.66	NA	98.13	48	70.45	57.22	NA	58.54	NA	NA
25.16	NA	79.77	61.28	NA	97.57	NA	57.51	62.57	NA	98.32	48.31	73.89	57.49	NA	57.42	NA	NA
25.2	NA	78.8	64.18	NA	97.22	NA	64.81	62.83	NA	98.41	46.79	72.05	57.69	NA	62.27	NA	NA
25.24	NA	78.27	65.02	NA	98.05	NA	65.16	58.82	NA	103.59	46.61	71.98	61.67	NA	62.57	NA	NA
25.28	NA	79.35	64.43	NA	98.29	NA	66.13	63.25	NA	112.13	45.98	77.86	63.21	NA	65.23	NA	NA
25.32	NA	85.77	67.75	NA	100.33	NA	66.15	62.51	NA	117.15	49.13	72.69	63.43	NA	62.97	NA	NA
25.36	NA	80.71	68.04	NA	98.56	NA	67.17	57.81	NA	116.13	46.41	74.17	62.9	NA	62.68	NA	NA
25.4	NA	77.89	71.07	NA	99	NA	68.74	60.07	NA	119.76	43.05	76.83	63.29	NA	63.84	NA	NA
25.44	NA	78.57	67.28	NA	102.06	NA	64.62	61.33	NA	115.99	45.14	74.4	63.29	NA	63.5	NA	NA
25.48	NA	78.45	66.45	NA	98.71	NA	59.1	62.87	NA	118	46.78	68.02	63.56	NA	59.69	NA	NA
25.52	NA	77.14	62.62	NA	99.52	NA	59.22	62.75	NA	114.57	48.36	65.37	63.33	NA	57.68	NA	NA
25.56	NA	78.08	60.31	NA	101.18	NA	59.74	64.02	NA	116.9	48.57	68.79	63.38	NA	57.94	NA	NA
25.6	NA	81.29	63.31	NA	98.26	NA	60.68	63.11	NA	119.31	49.71	70.71	62.85	NA	61.23	NA	NA
25.64	NA	85.85	63.12	NA	98.42	NA	58.33	64.58	NA	123.49	49.51	67.39	64.01	NA	59.45	NA	NA
25.68	NA	87.35	63.6	NA	100.35	NA	57.8	64.54	NA	122.48	49.21	61.97	63.91	NA	56.98	NA	NA
25.72	NA	88.88	65.27	NA	96.72	NA	58.6	62.27	NA	127.48	50.02	63.73	63.62	NA	56.95	NA	NA
25.76	NA	84.16	63.94	NA	99	NA	62.49	62.7	NA	NA	57.89	62.81	62.29	NA	54	NA	NA
25.8	NA	92.44	64.6	NA	97.2	NA	59.89	59.89	NA	NA	56.65	65.23	62.46	NA	54.87	NA	NA
25.84	NA	93.45	63.19	NA	93.22	NA	59.61	64.16	NA	NA	55.49	60.85	63.4	NA	62.98	NA	NA
25.88	NA	94.28	60.49	NA	92.9	NA	60.65	64.02	NA	NA	59.93	62.06	62.41	NA	59.11	NA	NA
25.92	NA	91.8	61.88	NA	96.32	NA	57.47	67.38	NA	NA	55.91	62.68	62.89	NA	51.98	NA	NA
25.96	NA	91.03	63.93	NA	99.35	NA	59.35	65.41	NA	NA	51.79	65.03	64.1	NA	52.13	NA	NA
26	NA	90.98	65.1	NA	96.6	NA	60.74	67.58	NA	NA	52.7	62.72	65.32	NA	49.68	NA	NA
26.04	NA	92.66	66.09	NA	99.38	NA	59.68	65.63	NA	NA	49.64	63.41	68.25	NA	51.02	NA	NA
26.08	NA	93.5	65.49	NA	100.9	NA	60.39	66.65	NA	NA	52.61	62.76	68.41	NA	50.44	NA	NA
26.12	NA	92.64	66.14	NA	97.84	NA	58.62	66.66	NA	NA	53.88	63.35	66.33	NA	51.23	NA	NA
26.16	NA	92.85	65.68	NA	96.23	NA	59.46	67.27	NA	NA	50.88	62.6	66.86	NA	52.23	NA	NA
26.2	NA	93.59	67.86	NA	97.31	NA	63.41	65.68	NA	NA	47.8	63.32	69.44	NA	52.09	NA	NA
26.24	NA	99.96	64.07	NA	93.6	NA	63.04	62.54	NA	NA	51.02	64.43	67.54	NA	52.3	NA	NA
26.28	NA	99.78	56.53	NA	94.32	NA	63.64	63.87	NA	NA	52.86	63.24	71.77	NA	55.28	NA	NA
26.32	NA	101.48	57.47	NA	94	NA	62.02	62.55	NA	NA	51.13	63.93	71.3	NA	54.2	NA	NA
26.36	NA	99.04	58.39	NA	91.73	NA	64.54	62.03	NA	NA	51.38	64	70.37	NA	51.68	NA	NA
26.4	NA	97.59	53.62	NA	93.28	NA	58.19	58.89	NA	NA	49.71	64.14	61.71	NA	48	NA	NA
26.44	NA	98.63	58.25	NA	93.08	NA	61.88	60.7	NA	NA	49.41	63.82	70.46	NA	50.22	NA	NA
26.48	NA	97.31	61.13	NA	94.96	NA	66.52	59.47	NA	NA	52.78	65.95	72.4	NA	48.98	NA	NA
26.52	NA	99.59	58.8	NA	92.45	NA	65.9	59.56	NA	NA	52.09	64.95	73.66	NA	50.58	NA	NA
26.56	NA	96.48	62.2	NA	90.11	NA	60.69	59.55	NA	NA	52.66	66.4	68.9	NA	52.28	NA	NA
26.6	NA	95.09	62.55	NA	91.76	NA	65.5	59.35	NA	NA	53.2	66.43	67.16	NA	51.53	NA	NA
26.64	NA	92.02	63.69	NA	88.69	NA	61.17	61.21	NA	NA	51.66	65.58	65.36	NA	52.32	NA	NA
26.68	NA	95.27	59.16	NA	92.25	NA	63.93	60.95	NA	NA	53.73	68.97	65.41	NA	53.74	NA	NA
26.72	NA	92.25	61.26	NA	94.99	NA	66	60.35	NA	NA	54.38	64.39	67.11	NA	52.24	NA	NA
26.76	NA	94.94	53.73	NA	96.41	NA	65.73	60.84	NA	NA	53.69	64.51	60.55	NA	58.14	NA	NA
26.8	NA	95.47	58.3	NA	97.31	NA	71.05	60.69	NA	NA	52.86	62.82	57.29	NA	62.13	NA	NA
26.84	NA	91.36	57.56	NA	93.33	NA	73.69	63.16	NA	NA	53.39	59.38	53.29	NA	57.64	NA	NA
26.88	NA	93.93	66.6	NA	94.56	NA	75.46	66.03	NA	NA	51.38	62.31	52.9	NA	53.44	NA	NA
26.92	NA	97.49	62.96	NA	90.41	NA	74.77	63.27	NA	NA	49.69	59.58	52.24	NA	56.74	NA	NA
26.96	NA	98.63	57.54	NA	92.18	NA	75.73	65.31	NA	NA	44.35	59.07	50.36	NA	55.33	NA	NA
27	NA	99.64	58.27	NA	90.57	NA	73.69	65.05	NA	NA	44.99	60.37	53.42	NA	53.13	NA	NA
27.04	NA	100.05	57.14	NA	90.9	NA	69.15	63.67	NA	NA	42.06	59.1	54.76	NA	53.58	NA	NA
27.08	NA	101.82	54.51	NA	91.91	NA	67.63	63.01	NA	NA	44.36	60.77	52.93	NA	51.56	NA	NA
27.12	NA	101.13	46.74	NA	92.45	NA	67.25	63.31	NA	NA	43.22	64.66	51.51	NA	52.77	NA	NA
27.16	NA	103.21	46.49	NA	94.36	NA	65.69	64.24	NA	NA	41.14	65.47	52.78	NA	53.5	NA	NA
27.2	NA	99.21	48.17	NA	93.15	NA	64.88	62.99	NA	NA	42.4	63.14	52.59	NA	57.3	NA	NA
27.24	NA	101.08	51.52	NA	92.49	NA	63.97	66.39	NA	NA	45.52	62.43	55.19	NA	58.86	NA	NA
27.28	NA	102.01	50.55	NA	92.1	NA	61.92	66.88	NA	NA	46.9	60.85	54.49	NA	57.52	NA	NA
27.32	NA	100.11	48	NA	90.09	NA	61.46	68.42	NA	NA	48.02	58.59	57.85	NA	60.41	NA	NA
27.36	NA	98.69	46.42	NA	89.04	NA	61.26	63.96	NA	NA	43.27	59.26	51.98	NA	56.61	NA	NA
27.4	NA	99.84	47.81	NA	87.61	NA	60.79	65.01	NA	NA	46.19	59.67	52.7	NA	52.67	NA	NA
27.44	NA	99.39	46.69	NA	88.52	NA	59.95	64.79	NA	NA	50.49	60.47	50.06	NA	54.73	NA	NA
27.48	NA	102.35	49.33	NA	90.51	NA	63.63	62.94	NA	NA	55.07	58.65	49.41	NA	57.32	NA	NA
27.52	NA	100.86	48.89	NA	91.81	NA	61.61	59.57	NA	NA	61.59	58.68	50.54	NA	56.84	NA	NA
27.56	NA	99.55	47.27	NA	91.65	NA	64.16	58.62	NA	NA	65.04	56.95	49.35	NA	54.35	NA	NA
27.6	NA	97.78	44.07	NA	93.06	NA	65.57	58.56	NA	NA	68.18	60.18	50	NA	56.36	NA	NA
27.64	NA	100.26	46.17	NA	93.05	NA	64.47	55.74	NA	NA	71.07	62.41	46.85	NA	60.98	NA	NA
27.68	NA	99.88	51.03	NA	92.77	NA	63.78	56.21	NA	NA	75.28	62.1	53.44	NA	57.78	NA	NA
27.72	NA	99.39	65.2	NA	92.61	NA	63.85	55.47	NA	NA	80.73	62.18	52.03	NA	54.46	NA	NA
27.76	NA	93.96	68.67	NA	93.33	NA	62.06	55.41	NA	NA	76.47	66.11	45.68	NA	50.83	NA	NA
27.8	NA	95.26	68.28	NA	93.46	NA	61.32	58.97	NA	NA	81.11	62.86	53.59	NA	48.94	NA	NA
27.84	NA	94.96	66.49	NA	97.2	NA	59.32	57.42	NA	NA	78.26	63.63	56.6	NA	52.2	NA	NA
27.88	NA	91.21	60.71	NA	97.42	NA	60.71	58.25	NA	NA	82.31	62.07	60.47	NA	53.32	NA	NA
27.92	NA	93.25	64.79	NA	99.49	NA	62.48	58.54	NA	NA	77.32	63.58	60.53	NA	52.32	NA	NA
27.96	NA	93.38	59.64	NA	98.6	NA	63.37	57.92	NA	NA	71.89	61.99	61.36	NA	51.94	NA	NA
28	NA	94	57.78	NA	99.16	NA	60.49	59.43	NA	NA	71.97	61.47	68	NA	51.61	NA	NA
28.04	NA	94.19	59.18	NA	101.97	NA	59.27	57.68	NA	NA	68.64	60.57	68.12	NA	50.47	NA	NA
28.08	NA	92.47	57.86	NA	97.71	NA	59.94	58.55	NA	NA	65.3	62.82	71.56	NA	49.23	NA	NA
28.12	NA	88.59	60.38	NA	99.85	NA	59.87	58.42	NA	NA	62.27	59.28	77.81	NA	48.18	NA	NA
28.16	NA	87.26	60.03	NA	98.98	NA	59.06	56.67	NA	NA	65.04	57.61	83.09	NA	48.19	NA	NA
28.2	NA	92.25	59.98	NA	98	NA	57.83	64.36	NA	NA	65.66	58.21	75.39	NA	47.53	NA	NA
28.24	NA	91.37	57.66	NA	95.04	NA	63.25	63.23	NA	NA	65.2	58.98	69.36	NA	45.59	NA	NA
28.28	NA	91.06	60.06	NA	95.18	NA	63.99	63.92	NA	NA	63.83	56.74	63.54	NA	47.93	NA	NA
28.32	NA	90.11	60.97	NA	95.18	NA	60.76	64.24	NA	NA	63.48	58.19	64.98	NA	46.54	NA	NA
28.36	NA	96.08	61.13	NA	94.49	NA	62.84	57.54	NA	NA	63.04	57.19	66.78	NA	48.39	NA	NA
28.4	NA	100.22	58.76	NA	90.48	NA	60.85	58.35	NA	NA	64.05	56.53	68.86	NA	49.33	NA	NA
28.44	NA	97.21	63.8	NA	91.11	NA	61.62	61.18	NA	NA	64.19	55.71	68.03	NA	49.37	NA	NA
28.48	NA	96.3	63.73	NA	90.49	NA	59.09	65.45	NA	NA	64.4	56.27	68	NA	50.3	NA	NA
28.52	NA	99.49	63.07	NA	92.7	NA	63.42	58.75	NA	NA	63.08	58.59	69.11	NA	50.71	NA	NA
28.56	NA	100.77	63.31	NA	93.29	NA	61.12	61.02	NA	NA	63.99	59.08	66.44	NA	50.87	NA	NA
28.6	NA	100.96	65.72	NA	93.5	NA	58.5	59.32	NA	NA	64.46	57.48	64.91	NA	57.23	NA	NA
28.64	NA	100.26	61	NA	94.42	NA	59.4	59.51	NA	NA	57.99	57.8	65.48	NA	55.09	NA	NA
28.68	NA	100.05	62.52	NA	93.52	NA	59.53	57.88	NA	NA	55.09	59.17	65.29	NA	53.13	NA	NA
28.72	NA	98.87	61.55	NA	94.28	NA	60.65	60.89	NA	NA	58.56	58.84	64.44	NA	57.62	NA	NA
28.76	NA	98.84	61.49	NA	91.65	NA	61.88	61.94	NA	NA	56.99	61.96	63.3	NA	55.78	NA	NA
28.8	NA	97.24	61.9	NA	91.37	NA	57.96	61.37	NA	NA	54.74	61.52	66.6	NA	57.85	NA	NA
28.84	NA	98.33	62.97	NA	91.34	NA	57.53	59.47	NA	NA	49.28	61.15	63.1	NA	61.72	NA	NA
28.88	NA	100.57	62.25	NA	89.41	NA	56.53	58.58	NA	NA	46.45	60.6	60.59	NA	57.77	NA	NA
28.92	NA	101.4	60.28	NA	87.35	NA	57.85	58.22	NA	NA	47	65.02	57.52	NA	56.73	NA	NA
28.96	NA	102.05	59.77	NA	79.69	NA	57.56	56.73	NA	NA	49.5	64.08	64.07	NA	63.17	NA	NA
29	NA	100.83	58.65	NA	73.42	NA	56.99	57.57	NA	NA	45.96	61.8	67.38	NA	60.33	NA	NA
29.04	NA	101.67	58.17	NA	74.59	NA	57.49	56.89	NA	NA	49.35	61.24	67.95	NA	60.36	NA	NA
29.08	NA	100.25	57.35	NA	80.72	NA	56.2	57.63	NA	NA	49.89	64.29	69.84	NA	58.98	NA	NA
29.12	NA	98.88	57.83	NA	75.58	NA	56.44	58.18	NA	NA	46.14	64.01	67.5	NA	59.22	NA	NA
29.16	NA	101.09	59.23	NA	79.62	NA	56.14	56.87	NA	NA	44.11	64.68	67.74	NA	59.16	NA	NA
29.2	NA	99.49	62.1	NA	78.09	NA	56.88	51.5	NA	NA	46.23	65.32	67.29	NA	60.21	NA	NA
29.24	NA	99.8	65.2	NA	79.51	NA	57.51	51.5	NA	NA	47.24	65.45	65.9	NA	61.54	NA	NA
29.28	NA	99.79	64.5	NA	79.31	NA	58.55	51.72	NA	NA	47.77	63.65	63	NA	64.66	NA	NA
29.32	NA	99.51	64.04	NA	78.59	NA	58.52	49.77	NA	NA	46.69	67.31	60.91	NA	65.04	NA	NA
29.36	NA	94.41	62.37	NA	76.9	NA	59.83	53.44	NA	NA	48	60.61	62.86	NA	65.26	NA	NA
29.4	NA	94.01	61.86	NA	77.25	NA	60.9	48.05	NA	NA	49.5	61.19	63.66	NA	63.44	NA	NA
29.44	NA	95.32	59.61	NA	80.91	NA	61.37	50.42	NA	NA	46.64	61.71	61.83	NA	61.82	NA	NA
29.48	NA	99.26	63.38	NA	87.14	NA	54.02	48.44	NA	NA	46.19	62.34	58.68	NA	61.02	NA	NA
29.52	NA	98.4	64.5	NA	93.68	NA	52.72	45.11	NA	NA	46.1	65.48	63.32	NA	64.06	NA	NA
29.56	NA	98.88	65.65	NA	94.01	NA	52.16	46.63	NA	NA	49.13	63.25	64.75	NA	64.17	NA	NA
29.6	NA	98.52	65.66	NA	94.22	NA	52.8	45.75	NA	NA	49.42	66.09	64.45	NA	58.49	NA	NA
29.64	NA	100.52	63.5	NA	93.86	NA	53.94	47.28	NA	NA	49.54	64.48	62.11	NA	59.04	NA	NA
29.68	NA	101.6	64.2	NA	92.81	NA	53.94	47.18	NA	NA	49.84	62.02	63.62	NA	59.51	NA	NA
29.72	NA	106.41	62.79	NA	95.97	NA	54.44	46.34	NA	NA	44.35	60.29	63.81	NA	59.9	NA	NA
29.76	NA	112.76	63.84	NA	99.05	NA	53.9	54.99	NA	NA	43.26	56.85	64.27	NA	58.87	NA	NA
29.8	NA	114.08	65.09	NA	99.38	NA	54.5	52.03	NA	NA	47.95	53.87	64.74	NA	60.31	NA	NA
29.84	NA	116.35	62.73	NA	99.26	NA	53.99	51.43	NA	NA	48.02	49.53	63.57	NA	57.66	NA	NA
29.88	NA	115.95	65.29	NA	99.77	NA	54.04	53.3	NA	NA	46.41	47.91	65.02	NA	58.66	NA	NA
29.92	NA	118.23	59.54	NA	99.21	NA	52.95	51.08	NA	NA	46.62	50.41	64.38	NA	62.21	NA	NA
29.96	NA	121.67	62.97	NA	99.32	NA	53.66	50.6	NA	NA	46.35	49.22	60.76	NA	60.07	NA	NA
30	NA	124.02	64.85	NA	101.54	NA	54.57	53.08	NA	NA	45.98	46.27	60.08	NA	61.46	NA	NA
30.04	NA	124.74	65.86	NA	98.48	NA	54.36	52.39	NA	NA	50.29	48.61	62.95	NA	61.58	NA	NA
30.08	NA	122.69	67.16	NA	98.73	NA	48.59	59.48	NA	NA	56.2	46.88	64.26	NA	62.11	NA	NA
30.12	NA	123.41	66.42	NA	99.8	NA	46.44	66.42	NA	NA	50.54	49.16	64.47	NA	59.74	NA	NA
30.16	NA	126.05	68.22	NA	99.58	NA	46.77	67.47	NA	NA	51.84	52.13	65.5	NA	62.54	NA	NA
30.2	NA	129.62	68.05	NA	101.35	NA	53.41	68.49	NA	NA	49.31	48.35	64.48	NA	60.06	NA	NA
30.24	NA	128.85	68.16	NA	99.35	NA	53.73	70.26	NA	NA	49.43	45.57	64.3	NA	59.29	NA	NA
30.28	NA	124.39	68.27	NA	95.88	NA	53.28	71.57	NA	NA	50.13	45.84	62.09	NA	62.2	NA	NA
30.32	NA	120.84	67.73	NA	91.72	NA	50.53	70.88	NA	NA	50.31	47.48	60.16	NA	62.51	NA	NA
30.36	NA	118.72	67.49	NA	90.45	NA	53.74	67.73	NA	NA	54.14	50.94	61.19	NA	62.15	NA	NA
30.4	NA	120.88	68.07	NA	101.66	NA	51.65	67.56	NA	NA	56.89	50.4	62.95	NA	61.63	NA	NA
30.44	NA	118.16	69.25	NA	98.14	NA	55.21	64.74	NA	NA	58.49	46.55	65.39	NA	63.71	NA	NA
30.48	NA	115.81	67.8	NA	98.42	NA	52.19	63.19	NA	NA	61.41	48.44	63.24	NA	66.42	NA	NA
30.52	NA	113.95	67.94	NA	97.25	NA	52.58	64.44	NA	NA	59.02	48.99	59.69	NA	63.82	NA	NA
30.56	NA	116.89	67.84	NA	98.48	NA	53.54	63.2	NA	NA	59.17	49.87	62.75	NA	65.68	NA	NA
30.6	NA	115.32	67.47	NA	97.86	NA	50.35	59.79	NA	NA	59.8	49.49	61.47	NA	68.2	NA	NA
30.64	NA	120.11	67.49	NA	98.59	NA	44.95	61.27	NA	NA	58.78	49.3	60.91	NA	68.19	NA	NA
30.68	NA	122.28	68.88	NA	98.46	NA	43.75	62.24	NA	NA	59.51	50.21	61.85	NA	74.79	NA	NA
30.72	NA	123.81	68.3	NA	98.91	NA	48.48	63.65	NA	NA	63.34	49.23	61.53	NA	78.17	NA	NA
30.76	NA	NA	65.56	NA	98.83	NA	46.39	64.17	NA	NA	62.51	48.78	59.97	NA	78.59	NA	NA
30.8	NA	NA	66.44	NA	98.98	NA	47.49	68.4	NA	NA	63.28	47.87	59.25	NA	80.01	NA	NA
30.84	NA	NA	65.99	NA	98.89	NA	53.85	68.98	NA	NA	62.78	48.36	59.27	NA	78.48	NA	NA
30.88	NA	NA	64.78	NA	99.33	NA	54.16	67.42	NA	NA	62.34	48.25	59.2	NA	74.74	NA	NA
30.92	NA	NA	64.18	NA	99.59	NA	50.67	66.13	NA	NA	63.01	45.58	64.28	NA	77.71	NA	NA
30.96	NA	NA	61.81	NA	98.79	NA	51.2	61.63	NA	NA	61.47	45.75	62.24	NA	79.92	NA	NA
31	NA	NA	63.06	NA	97.37	NA	59.31	63.97	NA	NA	57.86	47.87	60.04	NA	79.17	NA	NA
31.04	NA	NA	62.33	NA	93.81	NA	56.38	64.71	NA	NA	58.07	43.4	62.65	NA	84.82	NA	NA
31.08	NA	NA	58.4	NA	93.86	NA	55.1	67.08	NA	NA	59.54	42.81	65.09	NA	89.04	NA	NA
31.12	NA	NA	57.92	NA	86.21	NA	55.93	71.21	NA	NA	61.2	43.35	65.16	NA	93.45	NA	NA
31.16	NA	NA	58.38	NA	82.94	NA	55.34	67.94	NA	NA	61.38	43.39	64.47	NA	97.84	NA	NA
31.2	NA	NA	57.46	NA	80.44	NA	65.61	64.11	NA	NA	61.31	42.77	67.93	NA	97.8	NA	NA
31.24	NA	NA	61.35	NA	80.63	NA	64.61	67.61	NA	NA	60.17	44.51	68.59	NA	99.53	NA	NA
31.28	NA	NA	60.69	NA	73.5	NA	68.5	64.82	NA	NA	62.72	47.14	60.3	NA	96.96	NA	NA
31.32	NA	NA	58.16	NA	72.1	NA	70.01	58.98	NA	NA	63.87	49.09	62.65	NA	99.84	NA	NA
31.36	NA	NA	57.21	NA	68.49	NA	68.2	61.09	NA	NA	62.89	51.36	60.02	NA	102.49	NA	NA
31.4	NA	NA	59.3	NA	73.68	NA	65.98	66.52	NA	NA	63.81	54.66	60.56	NA	100.51	NA	NA
31.44	NA	NA	57.91	NA	77.69	NA	65.64	65.54	NA	NA	60.01	57.18	61.71	NA	102.04	NA	NA
31.48	NA	NA	57.62	NA	79.28	NA	62.38	64.49	NA	NA	62.96	57.8	63.31	NA	103.85	NA	NA
31.52	NA	NA	58.93	NA	77.65	NA	59.79	63	NA	NA	63.32	64.94	61.17	NA	100.19	NA	NA
31.56	NA	NA	59.91	NA	79.26	NA	59.41	63.82	NA	NA	62.18	62.89	61.84	NA	100.92	NA	NA
31.6	NA	NA	59.47	NA	75.89	NA	58.32	61.42	NA	NA	61.33	61.19	62.54	NA	98.47	NA	NA
31.64	NA	NA	58.55	NA	78.31	NA	60.18	63.58	NA	NA	64.47	64	60.84	NA	98.63	NA	NA
31.68	NA	NA	59.67	NA	78.71	NA	62.08	61.9	NA	NA	64.26	60.97	60.9	NA	99.16	NA	NA
31.72	NA	NA	59.39	NA	82.97	NA	66.77	55.58	NA	NA	62.46	58.83	62.66	NA	98.42	NA	NA
31.76	NA	NA	60.31	NA	80.62	NA	61.18	58.07	NA	NA	63.86	54.9	63.8	NA	98.66	NA	NA
31.8	NA	NA	59.5	NA	76.07	NA	66.59	62.44	NA	NA	60.64	51.77	63.5	NA	97.76	NA	NA
31.84	NA	NA	59.06	NA	77.09	NA	62.79	58.72	NA	NA	61.97	49.09	61.81	NA	98	NA	NA
31.88	NA	NA	57.51	NA	79.88	NA	59.76	60.64	NA	NA	61.38	51.11	61.14	NA	98.82	NA	NA
31.92	NA	NA	59.71	NA	70.95	NA	56.35	65.37	NA	NA	60.67	54.54	62.03	NA	98.65	NA	NA
31.96	NA	NA	58.98	NA	63.97	NA	54.66	63.95	NA	NA	62.02	52.7	60.82	NA	99.86	NA	NA
32	NA	NA	60.61	NA	59.26	NA	55.37	64.28	NA	NA	64.15	48.49	62.29	NA	99	NA	NA
32.04	NA	NA	59.77	NA	60.66	NA	54.24	64.01	NA	NA	62.28	46.92	58.35	NA	98.08	NA	NA
32.08	NA	NA	58.71	NA	57.82	NA	52.68	64.14	NA	NA	63.73	42.54	59.55	NA	100.19	NA	NA
32.12	NA	NA	61.03	NA	54.55	NA	48.32	64.31	NA	NA	63.24	41.67	60.02	NA	99.45	NA	NA
32.16	NA	NA	61.08	NA	57.4	NA	48.82	64.51	NA	NA	63.5	NA	59.59	NA	98.96	NA	NA
32.2	NA	NA	61.13	NA	60.37	NA	49.56	61.36	NA	NA	61.69	42.38	66.66	NA	98.35	NA	NA
32.24	NA	NA	62.41	NA	62.89	NA	54.18	61.4	NA	NA	63.88	NA	67.96	NA	100.7	NA	NA
32.28	NA	NA	66.55	NA	56.15	NA	52.68	66.35	NA	NA	63.51	NA	67.28	NA	97.49	NA	NA
32.32	NA	NA	65.94	NA	58.29	NA	52.08	65.53	NA	NA	62.54	45.02	67.55	NA	98.4	NA	NA
32.36	NA	NA	66.06	NA	60.7	NA	53.43	64.77	NA	NA	58.14	47.72	67.33	NA	98.79	NA	NA
32.4	NA	NA	67.67	NA	59.89	NA	51.75	61.36	NA	NA	60.48	47.65	68.68	NA	99.46	NA	NA
32.44	NA	NA	68.35	NA	59.05	NA	48.7	60.8	NA	NA	60.25	49.38	64.66	NA	98.93	NA	NA
32.48	NA	NA	69.63	NA	58.59	NA	48.33	60.31	NA	NA	61.89	45.48	61.98	NA	99.74	NA	NA
32.52	NA	NA	65.13	NA	58.52	NA	48.49	61.74	NA	NA	62.86	42.51	59.95	NA	99.4	NA	NA
32.56	NA	NA	63.78	NA	57.12	NA	48.49	64.17	NA	NA	64.01	42.64	61.03	NA	96.2	NA	NA
32.6	NA	NA	65.89	NA	59.04	NA	50.97	63.82	NA	NA	62.71	42.44	55.23	NA	98.94	NA	NA
32.64	NA	NA	65.18	NA	57.01	NA	51.61	64.02	NA	NA	63.69	44.83	56.33	NA	99.49	NA	NA
32.68	NA	NA	62.65	NA	56.21	NA	51.83	61.71	NA	NA	64.08	44.25	59.01	NA	100.03	NA	NA
32.72	NA	NA	59.16	NA	55.47	NA	48.08	63.04	NA	NA	63.25	44.81	57.59	NA	99.53	NA	NA
32.76	NA	NA	60.29	NA	53.79	NA	51.43	61.74	NA	NA	63.06	44.61	58.45	NA	97.95	NA	NA
32.8	NA	NA	57.7	NA	55.58	NA	52.59	62.06	NA	NA	60.11	46.19	60.16	NA	97.85	NA	NA
32.84	NA	NA	55.78	NA	54.65	NA	50.44	61.74	NA	NA	61.6	51.52	62.41	NA	98.38	NA	NA
32.88	NA	NA	59.82	NA	61.24	NA	46.97	60.03	NA	NA	62.71	58.3	61.3	NA	99.33	NA	NA
32.92	NA	NA	54.13	NA	60.71	NA	47.36	62.12	NA	NA	65.34	55.73	63.09	NA	99.77	NA	NA
32.96	NA	NA	55.23	NA	59.92	NA	50.49	62.57	NA	NA	62.07	57.31	64.39	NA	99.74	NA	NA
33	NA	NA	55.96	NA	58.16	NA	50.51	60.65	NA	NA	62.67	56.96	63.68	NA	99.26	NA	NA
33.04	NA	NA	54	NA	60.61	NA	48.67	60.02	NA	NA	58.24	58.49	64.45	NA	99.38	NA	NA
33.08	NA	NA	57.92	NA	62.65	NA	50.05	60.1	NA	NA	58.93	59.28	64.22	NA	101.52	NA	NA
33.12	NA	NA	55.08	NA	58.53	NA	50.11	62.4	NA	NA	64.61	63.24	63.44	NA	96.66	NA	NA
33.16	NA	NA	54.17	NA	58.88	NA	50.77	62.95	NA	NA	61.16	64.05	64.56	NA	99.6	NA	NA
33.2	NA	NA	52.75	NA	62.39	NA	51.42	63.81	NA	NA	58.4	61.05	63.24	NA	100.02	NA	NA
33.24	NA	NA	51.41	NA	63.84	NA	51.53	64.09	NA	NA	56.26	61.48	61.89	NA	99.06	NA	NA
33.28	NA	NA	48.52	NA	64.75	NA	58.18	60.05	NA	NA	55.17	64.6	61.37	NA	99.86	NA	NA
33.32	NA	NA	51.35	NA	61.48	NA	64.57	59.71	NA	NA	57.59	61.67	60.85	NA	100.56	NA	NA
33.36	NA	NA	46.37	NA	58.17	NA	61.93	57.08	NA	NA	56.93	63.84	59.57	NA	100.78	NA	NA
33.4	NA	NA	47.28	NA	55.57	NA	61.08	61.99	NA	NA	58.36	64.91	60.07	NA	98.04	NA	NA
33.44	NA	NA	47.01	NA	62.61	NA	59.03	63.53	NA	NA	54.28	64.04	59.27	NA	101.34	NA	NA
33.48	NA	NA	57.17	NA	59.07	NA	53.59	64	NA	NA	54.2	59.55	65.1	NA	98.9	NA	NA
33.52	NA	NA	62.7	NA	65.17	NA	52.06	61.86	NA	NA	52.25	61.49	63.74	NA	99.98	NA	NA
33.56	NA	NA	65.04	NA	73.44	NA	49.36	65.42	NA	NA	48.66	58.96	62.95	NA	100.17	NA	NA
33.6	NA	NA	67.17	NA	76.29	NA	49.39	65.26	NA	NA	54.46	60.69	63.31	NA	97.28	NA	NA
33.64	NA	NA	65.6	NA	74.89	NA	50.58	63.36	NA	NA	50.7	64.53	63.89	NA	100.78	NA	NA
33.68	NA	NA	61.91	NA	70.26	NA	54.17	64.28	NA	NA	47.52	59.03	63.99	NA	97.33	NA	NA
33.72	NA	NA	59.69	NA	73.37	NA	55.15	63.86	NA	NA	47.26	56.79	63.88	NA	98.58	NA	NA
33.76	NA	NA	57.21	NA	70.97	NA	55.78	64.5	NA	NA	46.64	57.02	62.06	NA	95.86	NA	NA
33.8	NA	NA	61.28	NA	76.27	NA	54.47	63.98	NA	NA	45.6	60.29	65.24	NA	97.27	NA	NA
33.84	NA	NA	63.45	NA	76.47	NA	56.56	63.99	NA	NA	48.32	56.83	65.94	NA	94.72	NA	NA
33.88	NA	NA	62.59	NA	78.9	NA	59.14	62.47	NA	NA	53.29	62.18	63.15	NA	94.49	NA	NA
33.92	NA	NA	71.05	NA	80.56	NA	59.33	62.42	NA	NA	49.8	61.52	62.67	NA	94.3	NA	NA
33.96	NA	NA	73.68	NA	86.14	NA	57.6	63.48	NA	NA	50.39	64.44	59.48	NA	93.74	NA	NA
34	NA	NA	69.23	NA	84.14	NA	55.31	62.22	NA	NA	47.08	62.11	57.67	NA	92.68	NA	NA
34.04	NA	NA	72.03	NA	82.5	NA	56.34	62.37	NA	NA	47.31	66.29	60.92	NA	93.01	NA	NA
34.08	NA	NA	67.89	NA	80.33	NA	56.58	62.19	NA	NA	47	66.96	62.67	NA	93.71	NA	NA
34.12	NA	NA	68.65	NA	80.18	NA	57.73	62.03	NA	NA	47.66	64.64	61.59	NA	96.28	NA	NA
34.16	NA	NA	62.36	NA	71.83	NA	56.13	62.52	NA	NA	47.67	60.57	62.81	NA	93.31	NA	NA
34.2	NA	NA	64.09	NA	65.76	NA	55.55	59.56	NA	NA	49.26	55.83	58.74	NA	93.34	NA	NA
34.24	NA	NA	65.27	NA	68.68	NA	55.62	60.35	NA	NA	47.54	58.09	61.01	NA	94.31	NA	NA
34.28	NA	NA	67.14	NA	69.87	NA	64	61.88	NA	NA	47.48	57.75	59.74	NA	95.31	NA	NA
34.32	NA	NA	61.65	NA	70.31	NA	66.84	64.42	NA	NA	49.24	57.67	57.76	NA	93.91	NA	NA
34.36	NA	NA	64.84	NA	71.13	NA	69.21	63.52	NA	NA	52.15	58.64	57.14	NA	88.94	NA	NA
34.4	NA	NA	66.42	NA	68.9	NA	71.55	64.23	NA	NA	56.54	58.52	57.17	NA	85.13	NA	NA
34.44	NA	NA	64.93	NA	73.39	NA	71.77	62.89	NA	NA	57.51	57.17	58	NA	89.29	NA	NA
34.48	NA	NA	62.1	NA	78.54	NA	73.22	64.02	NA	NA	62.06	58.78	58.72	NA	92.52	NA	NA
34.52	NA	NA	62.74	NA	76.16	NA	69.47	65.65	NA	NA	63.27	57.74	56.35	NA	93.74	NA	NA
34.56	NA	NA	63.91	NA	76.95	NA	66.43	65.73	NA	NA	63.49	58.01	59.75	NA	93.11	NA	NA
34.6	NA	NA	63.16	NA	76.5	NA	67.64	63.75	NA	NA	65.79	58.38	61.12	NA	93.12	NA	NA
34.64	NA	NA	63.64	NA	78.95	NA	66.92	64.16	NA	NA	67.73	60.19	60	NA	92.4	NA	NA
34.68	NA	NA	66.45	NA	79.16	NA	66.46	64.16	NA	NA	71.86	57	64.04	NA	89.89	NA	NA
34.72	NA	NA	67.96	NA	79.28	NA	64.6	63.96	NA	NA	73.6	51.74	64.93	NA	89.65	NA	NA
34.76	NA	NA	67.92	NA	78.69	NA	63.98	64.49	NA	NA	71.83	47.62	66.84	NA	93.12	NA	NA
34.8	NA	NA	67.65	NA	78.41	NA	64.71	64.37	NA	NA	72.16	50.1	65.47	NA	93.51	NA	NA
34.84	NA	NA	64.06	NA	78.48	NA	64.83	63.46	NA	NA	75.6	46.9	65.99	NA	94.91	NA	NA
34.88	NA	NA	67.52	NA	75.68	NA	64.63	63.01	NA	NA	73.75	50.46	69.38	NA	96.1	NA	NA
34.92	NA	NA	69.48	NA	79.07	NA	64.8	63.89	NA	NA	69.12	49.48	72.43	NA	99.63	NA	NA
34.96	NA	NA	65.4	NA	79.25	NA	64.77	64.09	NA	NA	71.21	50.98	72.21	NA	100.74	NA	NA
35	NA	NA	66.19	NA	79.43	NA	65.21	64.62	NA	NA	68.88	50.01	66.68	NA	98.66	NA	NA
35.04	NA	NA	64.72	NA	78.62	NA	64.04	63.29	NA	NA	73.14	51.37	62.64	NA	100.78	NA	NA
35.08	NA	NA	67.18	NA	82.26	NA	65.46	63.85	NA	NA	73.73	48.24	66.61	NA	98.55	NA	NA
35.12	NA	NA	71.6	NA	80.83	NA	65.25	63.89	NA	NA	74.15	47.57	67.61	NA	99.49	NA	NA
35.16	NA	NA	71.65	NA	80.92	NA	64	63.82	NA	NA	73.83	46.7	62.53	NA	100.36	NA	NA
35.2	NA	NA	75.13	NA	84.46	NA	62.99	63.77	NA	NA	73.18	45.66	65.92	NA	99.51	NA	NA
35.24	NA	NA	76.27	NA	89.62	NA	61.43	64.6	NA	NA	61.18	45.36	62.57	NA	98.77	NA	NA
35.28	NA	NA	77.24	NA	92.16	NA	64.75	65.09	NA	NA	60.74	47.21	57.99	NA	98.53	NA	NA
35.32	NA	NA	79.46	NA	92.98	NA	63.71	63	NA	NA	58.41	47.16	59.27	NA	98.93	NA	NA
35.36	NA	NA	77.83	NA	93.54	NA	63.71	63.37	NA	NA	62.69	50.91	58.52	NA	98.43	NA	NA
35.4	NA	NA	78.76	NA	90.27	NA	60.52	65.4	NA	NA	59.22	46.48	48.49	NA	98.84	NA	NA
35.44	NA	NA	79	NA	90.49	NA	60.22	63.91	NA	NA	63.98	49.38	47.69	NA	99.16	NA	NA
35.48	NA	NA	79.96	NA	85.93	NA	60.15	64.36	NA	NA	63.95	50.38	49.87	NA	98.38	NA	NA
35.52	NA	NA	78.08	NA	82.34	NA	61.43	64.18	NA	NA	69.89	47.04	47.88	NA	98.87	NA	NA
35.56	NA	NA	77.29	NA	83.9	NA	62.61	62.52	NA	NA	65.83	50.18	51.48	NA	96.59	NA	NA
35.6	NA	NA	75.67	NA	78.2	NA	62.95	61.57	NA	NA	67.04	46.33	54.53	NA	97.77	NA	NA
35.64	NA	NA	72.36	NA	81.63	NA	63.53	63.75	NA	NA	75.4	50.08	57.95	NA	99.3	NA	NA
35.68	NA	NA	73.32	NA	79.53	NA	62.66	61.18	NA	NA	65.04	49.05	59.94	NA	99.39	NA	NA
35.72	NA	NA	72.36	NA	79.91	NA	61.55	60.08	NA	NA	57.96	50.3	68.76	NA	98.99	NA	NA
35.76	NA	NA	73.72	NA	78.16	NA	61.07	50.49	NA	NA	57.75	51.37	68.28	NA	99.14	NA	NA
35.8	NA	NA	71.54	NA	72	NA	63.03	49.98	NA	NA	58.19	53.34	64.51	NA	99.42	NA	NA
35.84	NA	NA	64.78	NA	77.7	NA	63.04	49.61	NA	NA	60.27	58.65	61.04	NA	99.1	NA	NA
35.88	NA	NA	62.87	NA	78.86	NA	63.47	50.01	NA	NA	59.64	62.2	53.81	NA	99.56	NA	NA
35.92	NA	NA	64.24	NA	85.36	NA	66.36	49.49	NA	NA	61.59	63.22	51.89	NA	98.59	NA	NA
35.96	NA	NA	63.66	NA	79.27	NA	64.75	49.87	NA	NA	61.95	63.3	49.75	NA	99.13	NA	NA
36	NA	NA	60.62	NA	81.63	NA	65.84	49.47	NA	NA	63.41	58.19	50.1	NA	99.11	NA	NA
36.04	NA	NA	61.39	NA	87.2	NA	60.56	49.71	NA	NA	60.78	61.3	49.98	NA	97.84	NA	NA
36.08	NA	NA	60.55	NA	90.15	NA	59.41	49.67	NA	NA	61.81	62.03	51.75	NA	99.99	NA	NA
36.12	NA	NA	59.58	NA	92.43	NA	60.92	54.63	NA	NA	61.94	61.59	53.11	NA	98.89	NA	NA
36.16	NA	NA	60.19	NA	93.23	NA	62.54	49.55	NA	NA	61.01	55.9	51.14	NA	100.35	NA	NA
36.2	NA	NA	59.67	NA	94.07	NA	60.59	53.33	NA	NA	61.59	56.19	50.63	NA	99.9	NA	NA
36.24	NA	NA	62.22	NA	92.8	NA	60.55	54.87	NA	NA	61.44	59.24	59.44	NA	100.35	NA	NA
36.28	NA	NA	64.81	NA	93.3	NA	61.33	57.7	NA	NA	59.43	63.6	57.5	NA	97.78	NA	NA
36.32	NA	NA	63.12	NA	93.71	NA	61.01	62.95	NA	NA	63.63	61.63	55.2	NA	97.78	NA	NA
36.36	NA	NA	65.21	NA	92.85	NA	61.24	59.97	NA	NA	62.92	63.59	54.88	NA	99.54	NA	NA
36.4	NA	NA	68.32	NA	91.66	NA	62.74	63.37	NA	NA	63.08	61.36	50.94	NA	99.04	NA	NA
36.44	NA	NA	63.68	NA	91.09	NA	62.55	64.41	NA	NA	62.79	61.72	49.23	NA	101.11	NA	NA
36.48	NA	NA	59.59	NA	90.67	NA	60.89	63.97	NA	NA	63.12	52.13	53.27	NA	100.16	NA	NA
36.52	NA	NA	58.64	NA	93.51	NA	61.1	63.84	NA	NA	63.25	53.91	53.21	NA	102.27	NA	NA
36.56	NA	NA	60.29	NA	93.61	NA	63	61.7	NA	NA	63.08	55.3	54.51	NA	101.06	NA	NA
36.6	NA	NA	63.53	NA	90.92	NA	65.64	64.47	NA	NA	63.43	54.49	49.05	NA	99.47	NA	NA
36.64	NA	NA	63.67	NA	91.96	NA	63.34	64.19	NA	NA	65.4	47.4	51.28	NA	97.2	NA	NA
36.68	NA	NA	65.28	NA	92.37	NA	64.31	65.69	NA	NA	61.67	46.11	52.75	NA	98.64	NA	NA
36.72	NA	NA	67.29	NA	92.33	NA	63.77	64.01	NA	NA	62.27	46.44	56.43	NA	95.06	NA	NA
36.76	NA	NA	62.48	NA	92.4	NA	62.96	63.96	NA	NA	63.77	47.07	54.18	NA	93.39	NA	NA
36.8	NA	NA	61.88	NA	93.61	NA	63.1	63.43	NA	NA	64.03	48.76	56.95	NA	94.45	NA	NA
36.84	NA	NA	63.95	NA	93.43	NA	62.14	64.15	NA	NA	63.65	45.12	55.35	NA	93.24	NA	NA
36.88	NA	NA	64.61	NA	93.3	NA	63.48	61.75	NA	NA	60.76	47.8	55.44	NA	96.26	NA	NA
36.92	NA	NA	62.51	NA	92.83	NA	60.9	64.65	NA	NA	60.28	49.89	51.58	NA	96.1	NA	NA
36.96	NA	NA	64.1	NA	91.95	NA	62.11	64.16	NA	NA	63.04	55.26	52.4	NA	100.57	NA	NA
37	NA	NA	64.83	NA	92.31	NA	61.02	61.31	NA	NA	63.83	63.57	49.1	NA	100.07	NA	NA
37.04	NA	NA	64.24	NA	92.14	NA	61.74	62.94	NA	NA	62.9	57.07	54.39	NA	100.98	NA	NA
37.08	NA	NA	62.01	NA	93.71	NA	60.84	62.51	NA	NA	62.72	62.59	58.91	NA	96.59	NA	NA
37.12	NA	NA	61.4	NA	90.9	NA	60.74	65.52	NA	NA	63.21	58.13	56.53	NA	97.87	NA	NA
37.16	NA	NA	61.58	NA	94.16	NA	60.59	64.09	NA	NA	63.54	57.94	57.04	NA	98.96	NA	NA
37.2	NA	NA	64.65	NA	95.35	NA	60.88	60.53	NA	NA	63.01	57.04	58.26	NA	99.74	NA	NA
37.24	NA	NA	60.83	NA	94.85	NA	62.28	62.4	NA	NA	62.43	53.48	62.2	NA	98.95	NA	NA
37.28	NA	NA	58.02	NA	94.29	NA	65.13	62.43	NA	NA	62.68	50.33	62.86	NA	99.49	NA	NA
37.32	NA	NA	56.9	NA	93.77	NA	63.9	62.35	NA	NA	61.95	51.74	59.41	NA	99.52	NA	NA
37.36	NA	NA	59.02	NA	94.19	NA	63.79	63.77	NA	NA	62.69	48.14	63.49	NA	101.85	NA	NA
37.4	NA	NA	57.57	NA	92.54	NA	65.31	63.69	NA	NA	61.63	42.95	69.01	NA	97.88	NA	NA
37.44	NA	NA	58.77	NA	92.59	NA	63.39	62.5	NA	NA	58.94	46.61	70.59	NA	98.05	NA	NA
37.48	NA	NA	58	NA	94.18	NA	61.3	62.33	NA	NA	60.49	55.16	72.06	NA	97.45	NA	NA
37.52	NA	NA	57.69	NA	94.78	NA	60.58	62.86	NA	NA	58.66	57.64	69.96	NA	97.15	NA	NA
37.56	NA	NA	58.89	NA	94.89	NA	62.64	64.17	NA	NA	61.91	53.95	67.16	NA	97.8	NA	NA
37.6	NA	NA	60.52	NA	94.66	NA	63.48	63.84	NA	NA	63.63	59.97	68.33	NA	99.06	NA	NA
37.64	NA	NA	61.81	NA	97.57	NA	63.26	62.92	NA	NA	60.49	61.42	65.21	NA	101.23	NA	NA
37.68	NA	NA	63.88	NA	98.41	NA	62.41	61.55	NA	NA	63.19	61.52	68.38	NA	98.97	NA	NA
37.72	NA	NA	57.31	NA	96.11	NA	63.52	59.63	NA	NA	59.7	63.57	65.54	NA	99.76	NA	NA
37.76	NA	NA	58.46	NA	93.36	NA	63.43	64.03	NA	NA	59.75	65.38	56.86	NA	99.79	NA	NA
37.8	NA	NA	59.43	NA	92.46	NA	61.84	63.64	NA	NA	59.69	68.1	54.18	NA	97.94	NA	NA
37.84	NA	NA	66.18	NA	94.06	NA	63.04	64.37	NA	NA	58.8	65.11	61.8	NA	97.12	NA	NA
37.88	NA	NA	64.87	NA	94.98	NA	62.23	61.71	NA	NA	60.38	58.8	60.3	NA	93.6	NA	NA
37.92	NA	NA	64.21	NA	91.64	NA	59.89	63.49	NA	NA	56.48	54.4	60.93	NA	95.75	NA	NA
37.96	NA	NA	65.87	NA	85.34	NA	58.87	64.17	NA	NA	56.71	50.1	61.35	NA	92.18	NA	NA
38	NA	NA	63.29	NA	84.22	NA	59.9	65.67	NA	NA	51.61	48.46	62.92	NA	95.03	NA	NA
38.04	NA	NA	62.47	NA	78.38	NA	60.37	64.29	NA	NA	47.3	52.2	64.09	NA	93.76	NA	NA
38.08	NA	NA	65.98	NA	78.93	NA	58.77	60.89	NA	NA	47.98	53.43	63.52	NA	101.37	NA	NA
38.12	NA	NA	61.43	NA	79.54	NA	61.23	60.58	NA	NA	51.33	50.33	61.22	NA	97.25	NA	NA
38.16	NA	NA	62.99	NA	75.47	NA	59.06	59.24	NA	NA	49.52	50.49	60.09	NA	96.7	NA	NA
38.2	NA	NA	61.56	NA	76.63	NA	62.25	59.25	NA	NA	51.57	48.23	66.78	NA	91.99	NA	NA
38.24	NA	NA	62.4	NA	78.02	NA	59.54	62.85	NA	NA	49.51	46.22	65.7	NA	94.35	NA	NA
38.28	NA	NA	61.79	NA	78.82	NA	58.21	61.76	NA	NA	49.57	46.01	69.76	NA	96.61	NA	NA
38.32	NA	NA	65.48	NA	76.89	NA	57.45	61.73	NA	NA	50.26	46.94	63.38	NA	98.89	NA	NA
38.36	NA	NA	63.65	NA	77.99	NA	58.1	63.53	NA	NA	50.12	46.76	61.48	NA	100.54	NA	NA
38.4	NA	NA	65.04	NA	78.13	NA	58.03	63.74	NA	NA	53.07	47.68	60.78	NA	98.57	NA	NA
38.44	NA	NA	64.2	NA	73.41	NA	56.97	61.23	NA	NA	58.29	49.59	61.11	NA	99.88	NA	NA
38.48	NA	NA	63.01	NA	75.74	NA	55.91	60.65	NA	NA	60.55	60.83	67.47	NA	96.6	NA	NA
38.52	NA	NA	64.27	NA	77.25	NA	55.52	64.06	NA	NA	62.43	61.35	69.54	NA	95.6	NA	NA
38.56	NA	NA	64.35	NA	73.2	NA	56.78	62.68	NA	NA	60.77	61.12	71.82	NA	93.83	NA	NA
38.6	NA	NA	63.59	NA	80.16	NA	55.75	61.74	NA	NA	61.28	62.92	72.84	NA	100.71	NA	NA
38.64	NA	NA	62.69	NA	80.44	NA	54.15	62.76	NA	NA	60.67	56.51	71.6	NA	98.58	NA	NA
38.68	NA	NA	61.66	NA	79.26	NA	52.31	62.68	NA	NA	61.23	53.82	72.63	NA	101.01	NA	NA
38.72	NA	NA	61.31	NA	79.55	NA	55.36	63.46	NA	NA	63.08	54.13	72.17	NA	99.54	NA	NA
38.76	NA	NA	60.15	NA	78.8	NA	55.93	63.66	NA	NA	61.26	54.65	73.43	NA	98.17	NA	NA
38.8	NA	NA	61.94	NA	79.73	NA	63.99	64.24	NA	NA	60.04	54.8	76.86	NA	99.75	NA	NA
38.84	NA	NA	62.68	NA	79.31	NA	63.9	62.94	NA	NA	60.83	56.12	78.99	NA	99.94	NA	NA
38.88	NA	NA	67.73	NA	79.12	NA	62.92	61.79	NA	NA	61.39	54.59	78.42	NA	98.48	NA	NA
38.92	NA	NA	64.67	NA	76.76	NA	61.93	59.62	NA	NA	60.92	51.51	77.23	NA	98.94	NA	NA
38.96	NA	NA	63.96	NA	78.21	NA	62.43	61.06	NA	NA	60.8	50.26	79.37	NA	98.84	NA	NA
39	NA	NA	61.76	NA	77.87	NA	62.7	60.73	NA	NA	60.71	50.35	77.14	NA	97.61	NA	NA
39.04	NA	NA	63.46	NA	81.02	NA	62.2	59.55	NA	NA	60.25	48.81	79.09	NA	99.8	NA	NA
39.08	NA	NA	62.74	NA	74.45	NA	63.64	61.64	NA	NA	59.35	49.33	79.49	NA	99.89	NA	NA
39.12	NA	NA	62.87	NA	71.52	NA	64.16	62.2	NA	NA	57.51	49.56	80.82	NA	99.51	NA	NA
39.16	NA	NA	63.48	NA	71.63	NA	63.72	63.63	NA	NA	56.95	50.25	77.25	NA	98.32	NA	NA
39.2	NA	NA	67.81	NA	69.14	NA	62.77	64.2	NA	NA	58.9	50.77	79.08	NA	97.52	NA	NA
39.24	NA	NA	73.75	NA	63.81	NA	62.37	63.46	NA	NA	59.15	47.53	76.7	NA	101.72	NA	NA
39.28	NA	NA	65.15	NA	68.65	NA	64.26	63.21	NA	NA	57.65	48.94	68.25	NA	95.01	NA	NA
39.32	NA	NA	66.52	NA	69.66	NA	64.12	60.41	NA	NA	59.98	49.54	64.68	NA	96.05	NA	NA
39.36	NA	NA	69.03	NA	65.35	NA	64.72	65.81	NA	NA	62.45	51.28	60.43	NA	96.12	NA	NA
39.4	NA	NA	69.91	NA	65.31	NA	64.3	64.51	NA	NA	62.87	52.46	59.71	NA	98.54	NA	NA
39.44	NA	NA	70.71	NA	70.58	NA	64.28	63.71	NA	NA	63.09	54.6	59.31	NA	100.2	NA	NA
39.48	NA	NA	71.23	NA	70.22	NA	63.79	64	NA	NA	63.61	48.35	62.12	NA	101.59	NA	NA
39.52	NA	NA	70.81	NA	74.89	NA	62.7	63.51	NA	NA	63.49	53.49	63.9	NA	99.74	NA	NA
39.56	NA	NA	74.75	NA	78.46	NA	63.25	64.5	NA	NA	64.12	52.33	67.49	NA	96.7	NA	NA
39.6	NA	NA	68.65	NA	80.9	NA	62.92	63.59	NA	NA	61.59	51.16	67.65	NA	98.34	NA	NA
39.64	NA	NA	70.87	NA	81.4	NA	62.24	63.26	NA	NA	60.89	51.67	66.92	NA	99.33	NA	NA
39.68	NA	NA	70.83	NA	81.94	NA	61.26	64.36	NA	NA	57.39	49.86	62.2	NA	97.66	NA	NA
39.72	NA	NA	72.48	NA	72.7	NA	67.54	63.69	NA	NA	58.99	47.18	60.71	NA	98.64	NA	NA
39.76	NA	NA	70.27	NA	78.62	NA	67.37	64.35	NA	NA	63.83	58.07	58.08	NA	98.63	NA	NA
39.8	NA	NA	70.01	NA	81.73	NA	63.43	62.23	NA	NA	61.07	55.17	53.5	NA	100.65	NA	NA
39.84	NA	NA	75.7	NA	88.61	NA	64.14	63.85	NA	NA	61.98	54.12	52.47	NA	99.02	NA	NA
39.88	NA	NA	68.36	NA	94.44	NA	64.36	64	NA	NA	64.25	48.81	51.85	NA	98.39	NA	NA
39.92	NA	NA	66.39	NA	93.03	NA	61.49	63.7	NA	NA	63.33	45.78	54.47	NA	98.33	NA	NA
39.96	NA	NA	64.74	NA	93.49	NA	63.23	63.69	NA	NA	61.33	52.26	56.15	NA	100.09	NA	NA
40	NA	NA	65.03	NA	93	NA	65.04	63.98	NA	NA	67.64	52.43	60.68	NA	99.07	NA	NA
40.04	NA	NA	68.37	NA	92.75	NA	64.66	64.55	NA	NA	62.74	50.15	56.33	NA	98.78	NA	NA
40.08	NA	NA	69.67	NA	93.51	NA	64.94	63.44	NA	NA	60.26	54	53.77	NA	98.05	NA	NA
40.12	NA	NA	64.3	NA	92.66	NA	64.28	64.16	NA	NA	59.9	60.31	57.5	NA	98.44	NA	NA
40.16	NA	NA	64.42	NA	92.76	NA	63.52	64.3	NA	NA	57.5	59.47	56.55	NA	98.7	NA	NA
40.2	NA	NA	56.26	NA	92.64	NA	63.07	64.12	NA	NA	56.77	67.07	56.02	NA	99.25	NA	NA
40.24	NA	NA	51.61	NA	91.69	NA	62.88	60.39	NA	NA	57.37	70	59.05	NA	97.77	NA	NA
40.28	NA	NA	51.92	NA	90.54	NA	62.98	63.61	NA	NA	57.82	66.64	60.34	NA	100.48	NA	NA
40.32	NA	NA	51.03	NA	93.45	NA	64.58	63.47	NA	NA	61.55	64.85	61.25	NA	98.59	NA	NA
40.36	NA	NA	52.49	NA	89.95	NA	63.53	64.36	NA	NA	67.32	66.89	60.47	NA	98.7	NA	NA
40.4	NA	NA	50.61	NA	94.91	NA	63.97	63.09	NA	NA	66.56	64.96	66.28	NA	102.38	NA	NA
40.44	NA	NA	48.91	NA	93.08	NA	62.53	61.23	NA	NA	67.53	60.74	69.61	NA	98.12	NA	NA
40.48	NA	NA	56.02	NA	93.09	NA	62.5	62.88	NA	NA	65.92	63.28	69.64	NA	99.1	NA	NA
40.52	NA	NA	55.46	NA	93.62	NA	63.7	62.08	NA	NA	68.79	62.01	66.76	NA	100.84	NA	NA
40.56	NA	NA	53.4	NA	93.76	NA	66.73	63.7	NA	NA	65.05	63.67	60.35	NA	99.22	NA	NA
40.6	NA	NA	57.95	NA	93.7	NA	65.32	63.46	NA	NA	65.84	61.12	61.56	NA	98.85	NA	NA
40.64	NA	NA	58.33	NA	96.64	NA	65.08	64.79	NA	NA	59.09	53.42	65.43	NA	100.05	NA	NA
40.68	NA	NA	51.82	NA	95.95	NA	64.3	64.7	NA	NA	57.55	59.93	75.77	NA	98.72	NA	NA
40.72	NA	NA	54.5	NA	96.56	NA	63.91	63.9	NA	NA	65.71	59.09	77.82	NA	100.16	NA	NA
40.76	NA	NA	48.29	NA	103.17	NA	63.74	63.81	NA	NA	62.44	59.48	77.46	NA	95.56	NA	NA
40.8	NA	NA	49.45	NA	99.02	NA	64.27	61.81	NA	NA	66.21	59.09	75.61	NA	94.96	NA	NA
40.84	NA	NA	50.25	NA	99.59	NA	64.51	64.21	NA	NA	65.64	60.54	73.11	NA	95.78	NA	NA
40.88	NA	NA	49.67	NA	100.14	NA	61.94	63.8	NA	NA	64.15	57.1	72.85	NA	95.03	NA	NA
40.92	NA	NA	48.41	NA	98.48	NA	62.05	60.5	NA	NA	67.55	57.37	76.73	NA	91.23	NA	NA
40.96	NA	NA	55.18	NA	99.86	NA	62.67	63.58	NA	NA	66.62	50.54	80.28	NA	93.52	NA	NA
41	NA	NA	54.76	NA	99.51	NA	62.58	63.99	NA	NA	61.83	46.59	80.27	NA	94.74	NA	NA
41.04	NA	NA	50	NA	97.6	NA	63.6	64.43	NA	NA	62.83	46.29	79.65	NA	94.94	NA	NA
41.08	NA	NA	49.87	NA	92.12	NA	60.54	63.98	NA	NA	67.13	45.85	76.93	NA	97.52	NA	NA
41.12	NA	NA	50.81	NA	92.36	NA	64.62	63.44	NA	NA	63.48	42.51	82.86	NA	97.31	NA	NA
41.16	NA	NA	48.45	NA	92.96	NA	63.57	64.17	NA	NA	67.03	41.43	83.05	NA	93.62	NA	NA
41.2	NA	NA	49.37	NA	92.99	NA	62.03	62.67	NA	NA	60.88	41.89	83.56	NA	97.42	NA	NA
41.24	NA	NA	51.67	NA	91.22	NA	62.86	58.76	NA	NA	61.02	47.67	78.46	NA	98.95	NA	NA
41.28	NA	NA	59.35	NA	95.77	NA	62.32	58.33	NA	NA	59.43	51.46	78.26	NA	99.41	NA	NA
41.32	NA	NA	65.11	NA	94.24	NA	60.08	62.53	NA	NA	63.9	52.23	76.04	NA	100.72	NA	NA
41.36	NA	NA	64.28	NA	93.9	NA	61.33	61.74	NA	NA	62.13	50.14	77.95	NA	98.01	NA	NA
41.4	NA	NA	64.74	NA	93.44	NA	61.94	60.66	NA	NA	60.32	55.16	80.28	NA	93.08	NA	NA
41.44	NA	NA	61.74	NA	96.42	NA	63.02	65.37	NA	NA	60.99	58.26	78.97	NA	94.72	NA	NA
41.48	NA	NA	62.45	NA	98.81	NA	61.84	63.05	NA	NA	59.98	58.57	79.05	NA	94.53	NA	NA
41.52	NA	NA	59.66	NA	99.55	NA	65.13	60.34	NA	NA	60.94	50.26	79.89	NA	93.46	NA	NA
41.56	NA	NA	56.99	NA	102.12	NA	64.65	56.19	NA	NA	64.72	48.25	84.72	NA	92.29	NA	NA
41.6	NA	NA	61.42	NA	99.07	NA	65.08	57.67	NA	NA	63.54	46.25	88.83	NA	95.79	NA	NA
41.64	NA	NA	60.36	NA	98.29	NA	64.31	62.09	NA	NA	65.61	43.68	85.36	NA	93.53	NA	NA
41.68	NA	NA	58.28	NA	100.52	NA	63.57	63.64	NA	NA	70.46	44.42	85.22	NA	90.2	NA	NA
41.72	NA	NA	56.72	NA	97.47	NA	62.57	63.53	NA	NA	68.34	49.08	93.02	NA	91.07	NA	NA
41.76	NA	NA	52.19	NA	99.41	NA	66.3	65.61	NA	NA	65.9	50.49	95.86	NA	82.89	NA	NA
41.8	NA	NA	51.01	NA	98.22	NA	62.23	64.2	NA	NA	63.45	47.33	96.3	NA	80.18	NA	NA
41.84	NA	NA	51.65	NA	97.3	NA	66.68	64.24	NA	NA	56.96	46.31	100.06	NA	86.51	NA	NA
41.88	NA	NA	47.82	NA	98.29	NA	64.65	66.68	NA	NA	61.94	46.83	97.51	NA	78.29	NA	NA
41.92	NA	NA	47.64	NA	98.85	NA	64.33	62.65	NA	NA	66.47	49.92	97.24	NA	80.62	NA	NA
41.96	NA	NA	50.53	NA	98.41	NA	64.59	64.5	NA	NA	66.41	48.68	101.1	NA	73.64	NA	NA
42	NA	NA	53.79	NA	97.61	NA	63.51	63.81	NA	NA	68.84	49.31	98.8	NA	78.29	NA	NA
42.04	NA	NA	53.98	NA	99.43	NA	65.16	61.93	NA	NA	64.83	50.94	99.5	NA	73.61	NA	NA
42.08	NA	NA	56.83	NA	93.42	NA	64.64	60.6	NA	NA	65.53	48.24	100.67	NA	78.04	NA	NA
42.12	NA	NA	53.72	NA	91.1	NA	64.97	61.86	NA	NA	67.93	43.48	101.09	NA	77.06	NA	NA
42.16	NA	NA	52.3	NA	89.12	NA	64.76	60.45	NA	NA	70.98	43.94	100.01	NA	79.23	NA	NA
42.2	NA	NA	52.21	NA	91.63	NA	64	63.24	NA	NA	70.05	45.47	98.79	NA	79.01	NA	NA
42.24	NA	NA	51.92	NA	95.87	NA	64.04	61.49	NA	NA	69.78	47.29	99.77	NA	81.82	NA	NA
42.28	NA	NA	55.74	NA	96.26	NA	65.79	59.6	NA	NA	69.41	47.25	99.12	NA	80.42	NA	NA
42.32	NA	NA	52.44	NA	102.41	NA	65.12	63.42	NA	NA	60.52	50.09	99.19	NA	82.7	NA	NA
42.36	NA	NA	47.28	NA	98.55	NA	64.76	60.2	NA	NA	61.89	53.65	101.05	NA	79.68	NA	NA
42.4	NA	NA	46.26	NA	98.69	NA	62.43	62.32	NA	NA	57.37	51.53	101.34	NA	83.27	NA	NA
42.44	NA	NA	43.58	NA	96.85	NA	63.51	66.83	NA	NA	61.7	50	99.82	NA	85.47	NA	NA
42.48	NA	NA	48.71	NA	98.31	NA	64.32	65.83	NA	NA	62.73	46.96	99.88	NA	83.42	NA	NA
42.52	NA	NA	46.6	NA	99.07	NA	62.23	63.3	NA	NA	63.84	44.19	96.95	NA	80.1	NA	NA
42.56	NA	NA	51.9	NA	99.14	NA	63.01	56.93	NA	NA	65.23	46.71	98.1	NA	79.98	NA	NA
42.6	NA	NA	49.89	NA	97.84	NA	59.73	59.2	NA	NA	68.45	47.5	98.64	NA	80.22	NA	NA
42.64	NA	NA	48.02	NA	93.03	NA	61.68	60.42	NA	NA	68.83	46.92	99.71	NA	75.72	NA	NA
42.68	NA	NA	54.04	NA	94.64	NA	66.17	62.76	NA	NA	69.16	46.99	99.6	NA	70.77	NA	NA
42.72	NA	NA	56.47	NA	96.3	NA	64.11	53.9	NA	NA	68.02	44.56	99.89	NA	69.77	NA	NA
42.76	NA	NA	62.88	NA	97.58	NA	64.5	54.19	NA	NA	68.55	47.94	100.57	NA	65.59	NA	NA
42.8	NA	NA	64.06	NA	91.73	NA	63.95	55.44	NA	NA	68.81	47.37	98.15	NA	71.67	NA	NA
42.84	NA	NA	57.32	NA	94.39	NA	60.56	52.84	NA	NA	68.09	47.35	97.61	NA	65.25	NA	NA
42.88	NA	NA	54.87	NA	94.38	NA	63.77	51.54	NA	NA	67.9	44.63	98.61	NA	64.82	NA	NA
42.92	NA	NA	52.93	NA	94.71	NA	60.51	50.04	NA	NA	68.32	48.14	100.1	NA	54.75	NA	NA
42.96	NA	NA	54.64	NA	94.66	NA	64.31	49.1	NA	NA	67.22	47.09	100.52	NA	53.5	NA	NA
43	NA	NA	60.71	NA	96.7	NA	63.91	53.51	NA	NA	68.6	46.73	97.69	NA	55.17	NA	NA
43.04	NA	NA	57.05	NA	93.9	NA	62.9	50.21	NA	NA	67.94	45.65	98.99	NA	54.45	NA	NA
43.08	NA	NA	58.63	NA	94.9	NA	65.23	51.29	NA	NA	66.48	47.15	99.62	NA	53.43	NA	NA
43.12	NA	NA	57.51	NA	93.91	NA	66.63	55.23	NA	NA	65.9	52.73	100.03	NA	54.43	NA	NA
43.16	NA	NA	56.7	NA	99.55	NA	64.17	56	NA	NA	66.35	55.47	98.44	NA	51.21	NA	NA
43.2	NA	NA	59.29	NA	98.43	NA	68.05	53.56	NA	NA	66.09	58.21	100.73	NA	50.31	NA	NA
43.24	NA	NA	64.12	NA	97.72	NA	66.04	54.42	NA	NA	66.2	57.01	96.38	NA	49.68	NA	NA
43.28	NA	NA	64.02	NA	99.53	NA	67.04	54.06	NA	NA	64.97	57.04	92.92	NA	53.59	NA	NA
43.32	NA	NA	60.62	NA	101.17	NA	66.75	54.14	NA	NA	64.89	59.88	92.07	NA	50.71	NA	NA
43.36	NA	NA	54.92	NA	98.28	NA	63.05	53.25	NA	NA	64.89	59.1	92.69	NA	50.92	NA	NA
43.4	NA	NA	55.25	NA	100.22	NA	62.31	54.47	NA	NA	64.77	60.91	97.4	NA	49.6	NA	NA
43.44	NA	NA	50.93	NA	105.67	NA	60.72	55.8	NA	NA	65.09	61.02	96.29	NA	50.18	NA	NA
43.48	NA	NA	55.69	NA	104.62	NA	58.09	55.78	NA	NA	66.78	62.34	96.78	NA	50.47	NA	NA
43.52	NA	NA	55.04	NA	104.66	NA	59.16	58.18	NA	NA	65.96	60.85	100	NA	52.74	NA	NA
43.56	NA	NA	54.69	NA	110.34	NA	58.39	57.88	NA	NA	64.95	59.87	97.91	NA	51.29	NA	NA
43.6	NA	NA	49.1	NA	113.62	NA	61.04	57.18	NA	NA	65.41	59.92	92.98	NA	51.54	NA	NA
43.64	NA	NA	48.9	NA	114.55	NA	63.65	59.6	NA	NA	64.81	59.72	93.4	NA	48.03	NA	NA
43.68	NA	NA	51.04	NA	113.98	NA	65.49	57.38	NA	NA	65.37	62.14	93.23	NA	47.75	NA	NA
43.72	NA	NA	47.81	NA	113.6	NA	62.27	57.46	NA	NA	66	64.31	93.65	NA	49.2	NA	NA
43.76	NA	NA	46.64	NA	119.55	NA	62.67	58.28	NA	NA	65.78	60.06	95.27	NA	48.15	NA	NA
43.8	NA	NA	46.96	NA	117.54	NA	63.33	59.11	NA	NA	64.75	55.97	94.27	NA	47.86	NA	NA
43.84	NA	NA	48.8	NA	118	NA	64.29	59.84	NA	NA	65.57	54.99	96.09	NA	45.16	NA	NA
43.88	NA	NA	49.16	NA	120.98	NA	65.31	58.75	NA	NA	67.22	63.73	95.14	NA	45.36	NA	NA
43.92	NA	NA	49.52	NA	117.72	NA	61.77	61.82	NA	NA	67.16	62.78	89.53	NA	43.53	NA	NA
43.96	NA	NA	49.81	NA	121.05	NA	62.86	62.39	NA	NA	65.68	59.37	89.17	NA	44.46	NA	NA
44	NA	NA	46.35	NA	117.24	NA	62.91	63.86	NA	NA	64.4	64.58	90.15	NA	47.59	NA	NA
44.04	NA	NA	47.63	NA	119.06	NA	62.85	66.04	NA	NA	65.76	69.67	81.8	NA	43.87	NA	NA
44.08	NA	NA	47.26	NA	119.76	NA	63.98	66.32	NA	NA	65.54	70.18	76.88	NA	47.85	NA	NA
44.12	NA	NA	44.94	NA	121.02	NA	62.13	67.19	NA	NA	65.98	73.66	80.59	NA	49.74	NA	NA
44.16	NA	NA	47.85	NA	121.42	NA	64.02	68.41	NA	NA	65.21	77.19	72.72	NA	48.29	NA	NA
44.2	NA	NA	42.58	NA	121.07	NA	64.69	69.55	NA	NA	64.85	73.2	70.3	NA	50.34	NA	NA
44.24	NA	NA	45.22	NA	120.64	NA	65.13	72.35	NA	NA	67.85	76.77	61.19	NA	47.26	NA	NA
44.28	NA	NA	45.89	NA	121.12	NA	64.35	72.83	NA	NA	65.29	70.94	55.15	NA	49.73	NA	NA
44.32	NA	NA	45.64	NA	121.64	NA	62	74.31	NA	NA	66.67	60.81	55.29	NA	50.19	NA	NA
44.36	NA	NA	49.77	NA	120.22	NA	64.19	75.85	NA	NA	66.68	58.86	52.24	NA	51.84	NA	NA
44.4	NA	NA	52.14	NA	120.35	NA	63.26	75.5	NA	NA	66.85	64.46	48.4	NA	51.57	NA	NA
44.44	NA	NA	51.87	NA	123.89	NA	62.69	74.61	NA	NA	64.16	67.42	49.56	NA	49.56	NA	NA
44.48	NA	NA	51.6	NA	123.45	NA	62.11	73.32	NA	NA	61.02	69.63	53.73	NA	48.67	NA	NA
44.52	NA	NA	49.2	NA	NA	NA	62.71	68.75	NA	NA	61.01	66.09	49.75	NA	49.22	NA	NA
44.56	NA	NA	49.16	NA	NA	NA	62.66	72.66	NA	NA	61.44	67.54	49.74	NA	49.41	NA	NA
44.6	NA	NA	47.22	NA	NA	NA	60.79	70.74	NA	NA	60.33	68.04	48.59	NA	48.51	NA	NA
44.64	NA	NA	49.71	NA	NA	NA	64.94	72.14	NA	NA	61.36	67.56	49.36	NA	49.01	NA	NA
44.68	NA	NA	47.73	NA	NA	NA	64.41	71.8	NA	NA	67.17	70.8	47.81	NA	48.31	NA	NA
44.72	NA	NA	47.19	NA	NA	NA	64.64	73.25	NA	NA	68.17	77.77	50.06	NA	51.49	NA	NA
44.76	NA	NA	49.73	NA	NA	NA	64.44	73.45	NA	NA	65.07	79.04	48.98	NA	48.1	NA	NA
44.8	NA	NA	49.41	NA	NA	NA	64.4	80.55	NA	NA	67.17	73.7	51.35	NA	44.52	NA	NA
44.84	NA	NA	47.28	NA	NA	NA	63.73	80.02	NA	NA	67.73	74.68	57.91	NA	48.52	NA	NA
44.88	NA	NA	46.15	NA	NA	NA	65.14	80.53	NA	NA	67.69	67.81	52.48	NA	50.23	NA	NA
44.92	NA	NA	46.04	NA	NA	NA	65.14	84.06	NA	NA	68.18	70.02	53.98	NA	54.97	NA	NA
44.96	NA	NA	49.14	NA	NA	NA	65.35	79.35	NA	NA	68.92	78.11	55.38	NA	47.79	NA	NA
45	NA	NA	50.73	NA	NA	NA	63.92	82.38	NA	NA	70.24	77.59	54.62	NA	45.91	NA	NA
45.04	NA	NA	53.77	NA	NA	NA	60.15	80.26	NA	NA	74.85	76.57	54.54	NA	45.98	NA	NA
45.08	NA	NA	52.49	NA	NA	NA	60.03	85	NA	NA	74.38	77.58	54.99	NA	47.45	NA	NA
45.12	NA	NA	52.5	NA	NA	NA	60.16	82	NA	NA	72.63	73.7	55.42	NA	45.61	NA	NA
45.16	NA	NA	51.25	NA	NA	NA	59.94	75.01	NA	NA	72.83	75.25	53.54	NA	45.84	NA	NA
45.2	NA	NA	55.86	NA	NA	NA	62.34	77.64	NA	NA	73.24	76.26	53.7	NA	48.27	NA	NA
45.24	NA	NA	48.05	NA	NA	NA	61.09	78.69	NA	NA	73.3	77.13	53.02	NA	49.41	NA	NA
45.28	NA	NA	50.76	NA	NA	NA	60.77	76.36	NA	NA	78.75	73.37	51.06	NA	49.59	65.31	NA
45.32	NA	NA	52.16	NA	NA	NA	61.09	75.9	NA	NA	79.57	77.86	47.8	NA	49.39	62.55	NA
45.36	NA	NA	49.24	NA	NA	NA	61.72	74.88	NA	NA	78.44	76.21	48.03	NA	46.27	62.91	NA
45.4	NA	NA	48.99	NA	NA	NA	60.21	76.02	NA	NA	79.34	81.11	47.12	NA	46.05	63.2	NA
45.44	NA	NA	46.45	NA	NA	NA	63.87	82.6	NA	NA	76.62	82.33	52.3	NA	47.13	63.28	NA
45.48	NA	NA	49.66	NA	NA	NA	64.26	77.62	NA	NA	81.35	80.17	50.96	NA	46.92	62.62	NA
45.52	NA	NA	47.83	NA	NA	NA	64.31	78.17	NA	NA	84.5	78.89	52.53	NA	46.88	62.78	NA
45.56	NA	NA	49.25	NA	NA	NA	64.69	74.67	NA	NA	85.16	80.18	52.65	NA	48.51	62.75	NA
45.6	NA	NA	50.91	NA	NA	NA	65.19	76.75	NA	NA	94.93	83.32	48.66	NA	48.15	62.85	NA
45.64	NA	NA	53.87	NA	NA	NA	64.5	78.75	NA	NA	98.21	89.62	57.54	NA	47.24	62.6	NA
45.68	NA	NA	47.33	NA	NA	NA	64.65	84.86	NA	NA	97.78	89.69	55.08	NA	44.27	62.85	NA
45.72	NA	NA	49.82	NA	NA	NA	61.11	76.91	NA	NA	99.95	88.12	51.51	NA	44.91	62.91	NA
45.76	NA	NA	49.37	NA	NA	NA	62.94	78.68	NA	NA	97.5	87.81	49.07	NA	51.22	61.64	NA
45.8	NA	NA	45.99	NA	NA	NA	62.07	78.87	NA	NA	97.74	87.38	49.8	NA	55.79	63.48	NA
45.84	NA	NA	44.93	NA	NA	NA	64.09	78.17	NA	NA	95.01	91.15	48.68	NA	51.01	62.24	NA
45.88	NA	NA	41.51	NA	NA	NA	63.25	80.17	NA	NA	93.51	89.72	52.66	NA	50.12	62.13	NA
45.92	NA	NA	43.37	NA	NA	NA	63.74	79.43	NA	NA	94.93	90.69	49.94	NA	49.07	60.97	NA
45.96	NA	NA	43.63	NA	NA	NA	64.57	77.98	NA	NA	97.9	95.07	46.76	NA	52.64	60.19	NA
46	NA	NA	46.96	NA	NA	NA	63.74	74.65	NA	NA	99.76	94.02	51.74	NA	57.39	61.01	NA
46.04	NA	NA	42.62	NA	NA	NA	65.19	76.47	NA	NA	99.84	92.87	59.48	NA	62.84	64.5	NA
46.08	NA	NA	46.72	NA	NA	NA	63.66	77.35	NA	NA	100.09	93.41	59.73	NA	62.07	63.49	NA
46.12	NA	NA	45.57	NA	NA	NA	62.48	77	NA	NA	99.53	93.33	59.92	NA	64.4	64.84	NA
46.16	NA	NA	49.79	NA	NA	NA	59.5	79.04	NA	NA	99.67	91.45	66.65	NA	58.99	62.62	NA
46.2	NA	NA	46.01	NA	NA	NA	63.93	75.56	NA	NA	97.96	93.08	64.68	NA	54.93	64.26	NA
46.24	NA	NA	48.18	NA	NA	NA	63.39	79.79	NA	NA	98.55	93.07	63.59	NA	60.15	64.94	NA
46.28	NA	NA	46.32	NA	NA	NA	64.16	82.28	NA	NA	101.16	92.34	67.79	NA	58.58	63.79	NA
46.32	NA	NA	46.99	NA	NA	NA	64.03	79.91	NA	NA	99.5	94.83	67.7	NA	63.07	64.06	NA
46.36	NA	NA	47.67	NA	NA	NA	65.01	75.11	NA	NA	98.13	96.24	71.56	NA	59.53	63.69	NA
46.4	NA	NA	46.86	NA	NA	NA	64.15	77.15	NA	NA	101.8	98.65	76.58	NA	62.78	64.04	NA
46.44	NA	NA	46.92	NA	NA	NA	63.35	75.31	NA	NA	97.45	99.17	79.75	NA	64.92	63.75	NA
46.48	NA	NA	46.17	NA	NA	NA	64.47	80.67	NA	NA	96.73	98.5	78.05	NA	59.04	61.45	NA
46.52	NA	NA	47.04	NA	NA	NA	64.11	82.3	NA	NA	98.26	100.66	76.91	NA	58.18	60.99	NA
46.56	NA	NA	52.39	NA	NA	NA	64.61	81.86	NA	NA	99.43	100.38	75.56	NA	57.69	62.74	NA
46.6	NA	NA	51.09	NA	NA	NA	63.49	79.84	NA	NA	99.83	100.5	76.06	NA	56.31	61.15	NA
46.64	NA	NA	51.68	NA	NA	NA	63.79	81.82	NA	NA	99.96	100.19	75.07	NA	57.77	62.8	NA
46.68	NA	NA	47.11	NA	NA	NA	63.83	81.59	NA	NA	100.59	98.95	78.2	NA	58.31	61.4	NA
46.72	NA	NA	47.53	NA	NA	NA	62.34	83.12	NA	NA	99.17	96.62	77.43	NA	57.1	64.28	NA
46.76	NA	NA	49.08	NA	NA	NA	64.74	89.42	NA	NA	99.33	94.56	76.78	NA	57.11	63.25	NA
46.8	NA	NA	48.2	NA	NA	NA	64.43	88.99	NA	NA	99.49	99.42	75.15	NA	56.17	64.44	NA
46.84	NA	NA	47.47	NA	NA	NA	64.49	94.07	NA	NA	99.24	98.56	71.99	NA	56.51	64.31	NA
46.88	NA	NA	48.08	NA	NA	NA	60.65	92.51	NA	NA	100.85	98.58	78.85	NA	57.52	62.44	NA
46.92	NA	NA	54.28	NA	NA	NA	64.63	87.31	NA	NA	99.31	98.31	78.66	NA	57.11	66.3	NA
46.96	NA	NA	64	NA	NA	NA	64.07	89.92	NA	NA	96.35	99.48	75.91	NA	53.89	66.03	NA
47	NA	NA	61.44	NA	NA	NA	64.2	90.51	NA	NA	100.93	99.89	77.83	NA	55.93	64.9	NA
47.04	NA	NA	60.3	NA	NA	NA	64.65	89.19	NA	NA	97.12	102.09	76.64	NA	63.41	65.26	NA
47.08	NA	NA	51.6	NA	NA	NA	64.48	88.82	NA	NA	95.84	100.74	77.03	NA	60.64	64.71	NA
47.12	NA	NA	47.68	NA	NA	NA	62.05	91.23	NA	NA	99.11	94.65	73.31	NA	59.98	66.46	NA
47.16	NA	NA	46.37	NA	NA	NA	64.48	88.99	NA	NA	100.09	90.97	73.7	NA	55.95	67.07	NA
47.2	NA	NA	50.44	NA	NA	NA	63.84	89.57	NA	NA	96.2	93.08	79.11	NA	56.65	65.4	NA
47.24	NA	NA	51.78	NA	NA	NA	63.58	93.17	NA	NA	98.87	92.12	78.56	NA	57.53	67.21	NA
47.28	NA	NA	53.41	NA	NA	NA	64.82	92.06	NA	NA	102.56	93.6	79.71	NA	58.12	66.47	NA
47.32	NA	NA	58.28	NA	NA	NA	62.52	92.76	NA	NA	100	91.21	79.39	NA	55.85	65.76	NA
47.36	NA	NA	61.28	NA	NA	NA	60.57	93.58	NA	NA	99.71	91.66	77.77	NA	54.01	65.81	NA
47.4	NA	NA	58.05	NA	NA	NA	64.53	87.16	NA	NA	100.52	92.01	78.01	NA	57.69	65.49	NA
47.44	NA	NA	61.22	NA	NA	NA	59.43	84.3	NA	NA	103.08	89.63	78.01	NA	57.54	65.26	NA
47.48	NA	NA	60.71	NA	NA	NA	58.26	86.26	NA	NA	99.81	84.73	77.07	NA	60.36	66.01	NA
47.52	NA	NA	61.14	NA	NA	NA	57.69	83.58	NA	NA	99.43	94.72	74.39	NA	61.59	68.17	NA
47.56	NA	NA	64.76	NA	NA	NA	55.71	88.22	NA	NA	99.7	94.15	75.17	NA	61.43	67.88	NA
47.6	NA	NA	64.02	NA	NA	NA	58.13	82.96	NA	NA	101.39	92.63	72.71	NA	62.04	68.22	NA
47.64	NA	NA	60.32	NA	NA	NA	58.7	73.26	NA	NA	100.92	92.57	70.04	NA	64.09	67.93	NA
47.68	NA	NA	61.36	NA	NA	NA	61.38	76.74	NA	NA	99.3	94.46	74.61	NA	63.29	68.31	NA
47.72	NA	NA	61.74	NA	NA	NA	64.79	78.67	NA	NA	99.3	93.72	75.53	NA	60.05	68.49	NA
47.76	NA	NA	64.03	NA	NA	NA	61.97	77.06	NA	NA	101.05	94.78	77.46	NA	65.05	68.15	NA
47.8	NA	NA	64.45	NA	NA	NA	64.03	78.98	NA	NA	98.08	97.16	77.16	NA	68.77	68.31	NA
47.84	NA	NA	64.32	NA	NA	NA	64.79	78.97	NA	NA	99.01	99.11	77.96	NA	70.55	67.91	NA
47.88	NA	NA	60.88	NA	NA	NA	60.79	78.54	NA	NA	99.19	98.55	80.19	NA	67.5	68.58	NA
47.92	NA	NA	60.3	NA	NA	NA	62.26	78.87	NA	NA	99.23	99.58	79.96	NA	63.31	67.75	NA
47.96	NA	NA	61.25	NA	NA	NA	56.5	78.83	NA	NA	98.77	98.53	78.22	NA	69.82	68.22	NA
48	NA	NA	63.55	NA	NA	NA	63.25	77.8	NA	NA	98.27	92.61	80.68	NA	64.02	69.04	NA
48.04	NA	NA	64.13	NA	NA	NA	64.82	79.01	NA	NA	99.23	97.94	85.99	NA	62.93	68.75	NA
48.08	NA	NA	65.36	NA	NA	NA	61.8	76.68	NA	NA	98.9	97.79	86.02	NA	55.7	68.23	NA
48.12	NA	NA	62.5	NA	NA	NA	62.8	78.77	NA	NA	101.13	99.05	87.45	NA	55.44	68.11	NA
48.16	NA	NA	63.23	NA	NA	NA	66.29	79.42	NA	NA	98.4	99.41	88.13	NA	52.01	66.04	NA
48.2	NA	NA	62.41	NA	NA	NA	65.8	78.25	NA	NA	95.16	98.96	86.4	NA	49.77	66.75	NA
48.24	NA	NA	62.38	NA	NA	NA	58.02	77.96	NA	NA	95.52	99.71	88.87	NA	51.99	66.78	NA
48.28	NA	NA	62.39	NA	NA	NA	54.94	77.84	NA	NA	89.84	97.43	89.33	NA	49.95	66.49	NA
48.32	NA	NA	63.81	NA	NA	NA	50.28	74.42	NA	NA	94.28	99.06	91.42	NA	56.33	67.24	NA
48.36	NA	NA	63.05	NA	NA	NA	56.27	73.17	NA	NA	94.07	100.45	92.07	NA	51.86	66.01	NA
48.4	NA	NA	64.91	NA	NA	NA	56.81	74.99	NA	NA	91.83	100.01	91.23	NA	55.18	63.93	NA
48.44	NA	NA	64.31	NA	NA	NA	56.24	75.51	NA	NA	92.67	96.58	92.9	NA	51.47	64.05	NA
48.48	NA	NA	63.37	NA	NA	NA	61.13	74.92	NA	NA	94.14	98.17	95.22	NA	61.32	64.14	NA
48.52	NA	NA	61.96	NA	NA	NA	63.55	74.42	NA	NA	93.77	100.39	93.26	NA	58.93	63.67	NA
48.56	NA	NA	63.88	NA	NA	NA	60.45	73.01	NA	NA	94.38	103.36	93.35	NA	57.02	63.79	NA
48.6	NA	NA	63.34	NA	NA	NA	62.64	72.07	NA	NA	94.13	112.72	94.55	NA	53.92	64.32	NA
48.64	NA	NA	61.46	NA	NA	NA	62.36	74.4	NA	NA	92.67	114.05	99.03	NA	56.75	64.71	NA
48.68	NA	NA	64.57	NA	NA	NA	64.19	75.35	NA	NA	98.32	116.19	97.4	NA	60.92	66.27	NA
48.72	NA	NA	63.73	NA	NA	NA	61.41	71.06	NA	NA	98.4	116.28	91.95	NA	64.86	64.17	NA
48.76	NA	NA	63.78	NA	NA	NA	59.6	73.99	NA	NA	95.1	122.06	96.08	NA	62.62	65.75	NA
48.8	NA	NA	62.59	NA	NA	NA	55.81	76.06	NA	NA	91.77	122.81	103.25	NA	66.58	68.18	NA
48.84	NA	NA	62.83	NA	NA	NA	54.53	79.64	NA	NA	91.37	119.58	101.47	NA	67.23	66.75	NA
48.88	NA	NA	61.78	NA	NA	NA	49.72	76.16	NA	NA	92.04	125.01	98.03	NA	60.43	68.31	NA
48.92	NA	NA	58.62	NA	NA	NA	49.58	72.53	NA	NA	94.49	123.51	99.59	NA	58.29	66.85	NA
48.96	NA	NA	59.6	NA	NA	NA	47.92	75.9	NA	NA	93.14	128.74	99.33	NA	59.4	64.88	NA
49	NA	NA	59.16	NA	NA	NA	46.79	79.12	NA	NA	94.31	127.47	99.78	NA	53.33	69.83	NA
49.04	NA	NA	58.97	NA	NA	NA	57.94	78.01	NA	NA	93.89	122.37	99.42	NA	53.51	68.16	NA
49.08	NA	NA	59.5	NA	NA	NA	61.14	78.04	NA	NA	93.68	123.01	99.94	NA	56.09	67.87	NA
49.12	NA	NA	59.31	NA	NA	NA	64.97	78.32	NA	NA	93.05	123.51	101.1	NA	53.84	71.77	NA
49.16	NA	NA	57.79	NA	NA	NA	66.89	79.1	NA	NA	89.46	125.86	101.01	NA	52.27	66.66	NA
49.2	NA	NA	60.12	NA	NA	NA	66.59	79.05	NA	NA	92.13	NA	101.36	NA	52.68	66.9	NA
49.24	NA	NA	57.69	NA	NA	NA	67.08	76.56	NA	NA	94.58	NA	99.82	NA	52.61	65.99	NA
49.28	NA	NA	57.93	NA	NA	NA	74.4	77.41	NA	NA	93.15	NA	98.61	NA	54.2	64.53	NA
49.32	NA	NA	51.28	NA	NA	NA	80.52	78.46	NA	NA	95.33	NA	100.76	NA	55.66	66.59	NA
49.36	NA	NA	47.9	NA	NA	NA	81.36	79.98	NA	NA	92.1	NA	99.66	NA	55.93	61.65	NA
49.4	NA	NA	49.37	NA	NA	NA	81.44	79.03	NA	NA	96.3	NA	103.39	NA	57.45	58.58	NA
49.44	NA	NA	51.17	NA	NA	NA	79.94	79.03	NA	NA	96.3	NA	99.05	64.49	63.24	53.74	NA
49.48	NA	NA	47.38	NA	NA	NA	78.26	81.65	NA	NA	100.1	NA	98.86	63.55	61.31	51.18	NA
49.52	NA	NA	47.35	NA	NA	NA	77.18	80.15	NA	NA	101.4	NA	100.65	63.97	62.33	55.8	NA
49.56	NA	NA	50.35	NA	NA	NA	78.94	82.99	NA	NA	98.94	NA	97.83	65.37	63.75	50.02	NA
49.6	NA	NA	53.91	NA	NA	NA	77.16	79.87	NA	NA	98.68	NA	98.18	63.71	64.32	47.86	NA
49.64	NA	NA	53.36	NA	NA	NA	77.32	77.54	NA	NA	99.48	NA	101.37	65.25	61.67	45.44	NA
49.68	NA	NA	55.54	NA	NA	NA	77.11	78.52	NA	NA	96.26	NA	98.25	60.68	63.43	46.41	NA
49.72	NA	NA	58.08	NA	NA	NA	78.08	77.08	NA	NA	91.2	NA	99.12	59.83	63.44	49.46	NA
49.76	NA	NA	57.65	NA	NA	NA	77.73	77.67	NA	NA	92.22	NA	100.18	60.17	63.36	48.59	NA
49.8	NA	NA	59.03	NA	NA	NA	77.61	75.25	NA	NA	93.03	NA	99.73	60.67	62.32	52.1	NA
49.84	NA	NA	59.38	NA	NA	NA	78.42	66.6	NA	NA	91.73	NA	98.26	61.37	63.96	55.93	NA
49.88	NA	NA	59.75	NA	NA	NA	72.71	65.9	NA	NA	97.65	NA	101.59	60.86	62.96	56.26	NA
49.92	NA	NA	59.96	NA	NA	NA	74.75	63.45	NA	NA	93.5	NA	99.27	60.79	66.24	51.23	NA
49.96	NA	NA	61.45	NA	NA	NA	76.12	56.74	NA	NA	96.61	NA	98.89	59.4	64.49	50.79	NA
50	NA	NA	57.9	NA	NA	NA	78.38	60.66	NA	NA	96.96	NA	101.38	61.15	58.8	48.68	NA
50.04	NA	NA	58.49	NA	NA	NA	70.7	60.1	NA	NA	96.4	NA	99.72	62.35	54.12	47.13	NA
50.08	NA	NA	58.67	NA	NA	NA	81.47	60.33	NA	NA	92.48	NA	99.88	64.4	56.11	45.95	NA
50.12	NA	NA	58.14	NA	NA	NA	80.08	60.23	NA	NA	94.6	NA	100.26	63.09	54.56	46.13	NA
50.16	NA	NA	63.26	NA	NA	NA	83.46	58.37	NA	NA	90.81	NA	100.92	63.67	59.73	45.27	NA
50.2	NA	NA	64.19	NA	NA	NA	90.06	61.33	NA	NA	86.8	NA	105.69	65.35	55.28	46.81	NA
50.24	NA	NA	65.09	NA	NA	NA	94.51	59.66	NA	NA	79.08	NA	106.61	71.33	55.05	45.7	NA
50.28	NA	NA	64.38	NA	NA	NA	92.88	60.5	NA	NA	75.69	NA	115.43	72.83	54.74	44.76	NA
50.32	NA	NA	64.76	NA	NA	NA	93.79	60.44	NA	NA	71.75	NA	116.96	74.8	54.67	43.05	NA
50.36	NA	NA	61.64	NA	NA	NA	96.29	62.32	NA	NA	72.97	NA	119.64	78.01	52.63	44.23	NA
50.4	NA	NA	61.58	NA	NA	NA	99.73	62.53	NA	NA	72.6	NA	120.72	78.01	55.3	48.08	NA
50.44	NA	NA	61.85	NA	NA	NA	99.5	64.38	NA	NA	75.17	NA	118.78	78.44	54.06	48.55	NA
50.48	NA	NA	63.13	NA	NA	NA	98.24	62.83	NA	NA	76.92	NA	117.62	79.78	57.64	47.53	NA
50.52	NA	NA	64.32	NA	NA	NA	103.7	63.41	NA	NA	84.6	NA	120.05	80.93	59.37	47.18	NA
50.56	NA	NA	64.33	NA	NA	NA	101.77	62.67	NA	NA	89.92	NA	118.57	77.37	56.53	45.02	NA
50.6	NA	NA	64.82	NA	NA	NA	99.44	62.2	NA	NA	92.08	NA	123.79	80.61	49.56	47.69	NA
50.64	NA	NA	64.11	NA	NA	NA	98.68	60.66	NA	NA	96.26	NA	119.21	80.01	52.72	44.84	NA
50.68	NA	NA	63.63	NA	NA	NA	100.13	63.81	NA	NA	99.27	NA	116.51	79.67	51.37	47.7	NA
50.72	NA	NA	65.76	NA	NA	NA	101.71	62.34	NA	NA	95.24	NA	119.62	81.5	57.26	49.66	NA
50.76	NA	NA	64.4	NA	NA	NA	103.99	60.74	NA	NA	94.56	NA	120.01	84.91	60.52	50.19	NA
50.8	NA	NA	61.97	NA	NA	NA	101.44	63.57	NA	NA	100.51	NA	NA	82.8	69.35	50.29	NA
50.84	NA	NA	61.68	NA	NA	NA	92.85	60.99	NA	NA	107.27	NA	NA	78.69	62.1	48.71	NA
50.88	NA	NA	63.58	NA	NA	NA	97.86	63.31	NA	NA	113.58	NA	NA	74.78	65.51	48.12	NA
50.92	NA	NA	63.5	NA	NA	NA	98.17	63.22	NA	NA	119.26	NA	NA	77.73	66.32	50.73	NA
50.96	NA	NA	63.27	NA	NA	NA	98.28	63.69	NA	NA	120.97	NA	NA	77.81	77.4	48.53	NA
51	NA	NA	65.47	NA	NA	NA	99.59	63.89	NA	NA	120.24	NA	NA	78.28	79.15	49.06	NA
51.04	NA	NA	64.41	NA	NA	NA	99.39	61.57	NA	NA	117.46	NA	NA	78.9	79.96	47.9	NA
51.08	NA	NA	64.25	NA	NA	NA	100.77	63.26	NA	NA	118.16	NA	NA	79.85	81.22	51.26	NA
51.12	NA	NA	63.8	NA	NA	NA	98.49	63.04	NA	NA	122.72	NA	NA	79.45	82.77	49.48	NA
51.16	NA	NA	63.43	NA	NA	NA	100.22	63.65	NA	NA	126.07	NA	NA	79.58	82.2	47.96	NA
51.2	NA	NA	64.11	NA	NA	NA	101.66	63.86	NA	NA	NA	NA	NA	78.25	81.58	47.2	NA
51.24	NA	NA	63.65	NA	NA	NA	98.25	60.61	NA	NA	NA	NA	NA	77.63	78.4	51.84	NA
51.28	NA	NA	64.02	NA	NA	NA	100.36	67.72	NA	NA	NA	NA	NA	77.9	77.56	46.39	NA
51.32	NA	NA	63.9	NA	NA	NA	99.04	63.25	NA	NA	NA	NA	NA	73.91	79.21	49.95	NA
51.36	NA	NA	63.81	NA	NA	NA	98.84	63.88	NA	NA	NA	NA	NA	78.56	82.03	57.19	NA
51.4	NA	NA	63.65	NA	NA	NA	100.99	64.29	NA	NA	NA	NA	NA	77.72	77.25	49.95	NA
51.44	NA	NA	63.29	NA	NA	NA	99.32	60.01	NA	NA	NA	NA	NA	75.45	75.56	50.23	NA
51.48	NA	NA	60.41	NA	NA	NA	99.19	61.28	NA	NA	NA	NA	NA	78.73	65.57	52.16	NA
51.52	NA	NA	56.37	NA	NA	NA	93.94	63.28	NA	NA	NA	NA	NA	77.66	70.06	49.8	NA
51.56	NA	NA	56.13	NA	NA	NA	94.11	64.59	NA	NA	NA	NA	NA	78.93	72.11	46.13	NA
51.6	NA	NA	55.19	NA	NA	NA	93.96	68.21	NA	NA	NA	NA	NA	77.37	70.58	45.26	NA
51.64	NA	NA	59	NA	NA	NA	93.36	67.55	NA	NA	NA	NA	NA	78.02	70.41	47.13	NA
51.68	NA	NA	60.53	NA	NA	NA	95.87	68.21	NA	NA	NA	NA	NA	78.22	65.65	46.66	NA
51.72	NA	NA	60.56	NA	NA	NA	98.85	68.33	NA	NA	NA	NA	NA	78.37	66.44	55.91	NA
51.76	NA	NA	63.32	NA	NA	NA	96.36	65.75	NA	NA	NA	NA	NA	75.27	64.71	50.03	NA
51.8	NA	NA	60.24	NA	NA	NA	98.06	67.18	NA	NA	NA	NA	NA	77.26	67.14	51.45	NA
51.84	NA	NA	64.28	NA	NA	NA	96.84	65.1	NA	NA	NA	NA	NA	77.58	66.97	53.1	NA
51.88	NA	NA	55.58	NA	NA	NA	99.73	64.31	NA	NA	NA	NA	NA	75.89	65.23	50.95	NA
51.92	NA	NA	57.12	NA	NA	NA	99.26	63.31	NA	NA	NA	NA	NA	80.26	61.86	46.98	NA
51.96	NA	NA	60.68	NA	NA	NA	99.58	64.17	NA	NA	NA	NA	NA	82.27	63.22	47	NA
52	NA	NA	60.54	NA	NA	NA	97.88	64.87	NA	NA	NA	NA	NA	80.7	63.44	49.16	NA
52.04	NA	NA	57.53	NA	NA	NA	98.56	62.75	NA	NA	NA	NA	NA	76.49	64.24	50.01	NA
52.08	NA	NA	55.05	NA	NA	NA	98.98	62.94	NA	NA	NA	NA	NA	77.38	62.2	57.69	NA
52.12	NA	NA	53.41	NA	NA	NA	97.68	63.11	NA	NA	NA	NA	NA	78.29	60.38	56.57	NA
52.16	NA	NA	53.03	NA	NA	NA	101.24	64.83	NA	NA	NA	NA	NA	75.54	60.9	59.7	NA
52.2	NA	NA	51.24	NA	NA	NA	96.65	63.45	NA	NA	NA	NA	NA	74.47	59.55	60.99	NA
52.24	NA	NA	49.81	NA	NA	NA	98.29	62.41	NA	NA	NA	NA	NA	72.64	62.42	58.31	NA
52.28	NA	NA	45.32	NA	NA	NA	98.79	60.85	NA	NA	NA	NA	NA	69.89	63.97	61.11	NA
52.32	NA	NA	49.08	NA	NA	NA	98.15	62.88	NA	NA	NA	NA	NA	74.65	65.09	64.04	NA
52.36	NA	NA	46.6	NA	NA	NA	98.32	65.3	NA	NA	NA	NA	NA	75.67	63.64	57.98	NA
52.4	NA	NA	47.23	NA	NA	NA	99.23	64.96	NA	NA	NA	NA	NA	71.64	62.9	55.47	NA
52.44	NA	NA	47.22	NA	NA	NA	95.36	66.17	NA	NA	NA	NA	NA	73.29	65.77	56.78	NA
52.48	NA	NA	48.03	NA	NA	NA	92.74	61.98	NA	NA	NA	NA	NA	72.72	67.2	60.2	NA
52.52	NA	NA	48.31	NA	NA	NA	90.67	61.79	NA	NA	NA	NA	NA	64.71	68.45	55.06	NA
52.56	NA	NA	48.02	NA	NA	NA	96.76	61.84	NA	NA	NA	NA	NA	67.19	67.07	59.49	NA
52.6	NA	NA	50.49	NA	NA	NA	98.98	62.62	NA	NA	NA	NA	NA	72.66	68	64.04	NA
52.64	NA	NA	44.41	NA	NA	NA	97.89	63.44	NA	NA	NA	NA	NA	70.65	67.94	64.71	NA
52.68	NA	NA	42.82	NA	NA	NA	96.09	63.46	NA	NA	NA	NA	NA	70.4	68.55	65.87	NA
52.72	NA	NA	44.23	NA	NA	NA	97.85	64.56	NA	NA	NA	NA	NA	67.15	68.17	65.6	NA
52.76	NA	NA	46.86	NA	NA	NA	96.48	61.38	NA	NA	NA	NA	NA	64.91	63.2	64.7	NA
52.8	NA	NA	45.19	NA	NA	NA	94.29	62.27	NA	NA	NA	NA	NA	67.89	63.27	67.28	NA
52.84	NA	NA	46.76	NA	NA	NA	95.74	60.56	NA	NA	NA	NA	NA	64.63	63.49	63.54	NA
52.88	NA	NA	46.96	NA	NA	NA	92.35	60.23	NA	NA	NA	NA	NA	63.56	67.41	65.16	NA
52.92	NA	NA	47.16	NA	NA	NA	96.56	57.38	NA	NA	NA	NA	NA	63.05	65.37	62.38	NA
52.96	NA	NA	46.54	NA	NA	NA	97.01	66.76	NA	NA	NA	NA	NA	63	63.63	62.49	NA
53	NA	NA	46.1	NA	NA	NA	102.42	64.7	NA	NA	NA	NA	NA	64.62	61.43	64.39	NA
53.04	NA	NA	47.78	NA	NA	NA	96.88	69.01	NA	NA	NA	NA	NA	66.77	55.66	65.1	NA
53.08	NA	NA	48.47	NA	NA	NA	100.29	68.99	NA	NA	NA	NA	NA	68.54	48.66	63.73	NA
53.12	NA	NA	49.65	NA	NA	NA	100.21	69.01	NA	NA	NA	NA	NA	65.52	45.18	58.44	NA
53.16	NA	NA	50.09	NA	NA	NA	101.13	70.53	NA	NA	NA	NA	NA	62.35	46.42	63.92	NA
53.2	NA	NA	51.99	NA	NA	NA	98.53	67.82	NA	NA	NA	NA	NA	61.45	46.84	62.85	NA
53.24	NA	NA	49.46	NA	NA	NA	101.39	65.01	NA	NA	NA	NA	NA	63.01	45.16	63.78	NA
53.28	NA	NA	50.48	NA	NA	NA	96.53	71.65	NA	NA	NA	NA	NA	61.4	46.11	64.63	NA
53.32	NA	NA	49.07	NA	NA	NA	98.9	65.92	NA	NA	NA	NA	NA	62.52	47.64	63.71	NA
53.36	NA	NA	44	NA	NA	NA	99.92	63.79	NA	NA	NA	NA	NA	61.12	48.79	63.71	NA
53.4	NA	NA	45.99	NA	NA	NA	100.43	59.86	NA	NA	NA	NA	NA	61.06	49.51	62.96	NA
53.44	NA	NA	52.65	NA	NA	NA	106.73	55.8	NA	NA	NA	NA	NA	62.8	49.06	62.68	NA
53.48	NA	NA	45.54	NA	NA	NA	108.38	56.15	NA	NA	NA	NA	NA	62.81	48.34	62.39	NA
53.52	NA	NA	44.07	NA	NA	NA	112.1	59.99	NA	NA	NA	NA	NA	62.59	47.78	65.8	NA
53.56	NA	NA	49.11	NA	NA	NA	115.29	64.33	NA	NA	NA	NA	NA	61.62	46.95	69.06	NA
53.6	NA	NA	50.32	NA	NA	NA	120.28	57.49	NA	NA	NA	NA	NA	61.06	46.69	66.09	NA
53.64	NA	NA	48.24	NA	NA	NA	121.26	60.38	NA	NA	NA	NA	NA	61.12	49.96	64.34	NA
53.68	NA	NA	50.86	NA	NA	NA	123.01	61.34	NA	NA	NA	NA	NA	63.11	46.31	65.27	NA
53.72	NA	NA	47.3	NA	NA	NA	124.19	62.46	NA	NA	NA	NA	NA	62.33	45.4	60.56	NA
53.76	NA	NA	45.4	NA	NA	NA	121.09	62.01	NA	NA	NA	NA	NA	64.19	50.1	57.51	NA
53.8	NA	NA	43.98	NA	NA	NA	NA	63.42	NA	NA	NA	NA	NA	61.18	50.57	58.71	NA
53.84	NA	NA	48.01	NA	NA	NA	NA	62.64	NA	NA	NA	NA	NA	59.57	50	60.37	NA
53.88	NA	NA	46.46	NA	NA	NA	NA	63.97	NA	NA	NA	NA	NA	58.66	49.71	57.36	NA
53.92	NA	NA	46.63	NA	NA	NA	NA	63.18	NA	NA	NA	NA	NA	57.96	48.69	60	NA
53.96	NA	NA	47.08	NA	NA	NA	NA	62.63	NA	NA	NA	NA	NA	58.42	48.27	56.96	NA
54	NA	NA	45.95	NA	NA	NA	NA	60.65	NA	NA	NA	NA	NA	57.18	48.5	56.02	NA
54.04	NA	NA	47.71	NA	NA	NA	NA	61.48	NA	NA	NA	NA	NA	55.35	52.03	57.17	NA
54.08	NA	NA	51.76	NA	NA	NA	NA	60.4	NA	NA	NA	NA	NA	55.27	51.45	59.21	NA
54.12	NA	NA	48.85	NA	NA	NA	NA	64.03	NA	NA	NA	NA	NA	57.07	46.94	59.65	NA
54.16	NA	NA	50	NA	NA	NA	NA	64.29	NA	NA	NA	NA	NA	56.66	47.07	60.38	NA
54.2	NA	NA	50.59	NA	NA	NA	NA	63.93	NA	NA	NA	NA	NA	52.68	44.55	60.01	NA
54.24	NA	NA	52.07	NA	NA	NA	NA	64.63	NA	NA	NA	NA	NA	51.41	45.58	60.23	NA
54.28	NA	NA	47.07	NA	NA	NA	NA	66.06	NA	NA	NA	NA	NA	49.46	48.89	61.62	NA
54.32	NA	NA	51.2	NA	NA	NA	NA	64.39	NA	NA	NA	NA	NA	51.97	50.34	61.75	NA
54.36	NA	NA	48.3	NA	NA	NA	NA	64.42	NA	NA	NA	NA	NA	51.81	53.34	59.33	NA
54.4	NA	NA	45.98	NA	NA	NA	NA	63.76	NA	NA	NA	NA	NA	51.77	49.96	59.98	NA
54.44	NA	NA	49.06	NA	NA	NA	NA	66.74	NA	NA	NA	NA	NA	51.17	56.13	61.93	NA
54.48	NA	NA	46.74	NA	NA	NA	NA	66.81	NA	NA	NA	NA	NA	48.6	49.22	61.28	NA
54.52	NA	NA	48.67	NA	NA	NA	NA	65.14	NA	NA	NA	NA	NA	51.1	51.01	62.52	NA
54.56	NA	NA	48.56	NA	NA	NA	NA	58.96	NA	NA	NA	NA	NA	51.55	52.63	63.74	NA
54.6	NA	NA	48.88	NA	NA	NA	NA	58.63	NA	NA	NA	NA	NA	49.53	54.36	64.22	NA
54.64	NA	NA	49.17	NA	NA	NA	NA	57.7	NA	NA	NA	NA	NA	50.48	50.66	61.25	NA
54.68	NA	NA	50.98	NA	NA	NA	NA	58.42	NA	NA	NA	NA	NA	51.47	50.1	64.13	NA
54.72	NA	NA	50.94	NA	NA	NA	NA	60.58	NA	NA	NA	NA	NA	51.1	52.62	66.14	NA
54.76	NA	NA	50.18	NA	NA	NA	NA	61.25	NA	NA	NA	NA	NA	51.47	49.53	66.59	NA
54.8	NA	NA	49.85	NA	NA	NA	NA	63.44	NA	NA	NA	NA	NA	53.9	49.73	63.55	NA
54.84	NA	NA	49.99	NA	NA	NA	NA	58.65	NA	NA	NA	NA	NA	53.53	49.53	64.09	NA
54.88	NA	NA	48.83	NA	NA	NA	NA	64.6	NA	NA	NA	NA	NA	50.54	49.03	62.94	NA
54.92	NA	NA	49.9	NA	NA	NA	NA	61.14	NA	NA	NA	NA	NA	51.62	46.83	63.73	NA
54.96	NA	NA	50.67	NA	NA	NA	NA	62.86	NA	NA	NA	NA	NA	51.39	45.95	67.67	NA
55	NA	NA	52.47	NA	NA	NA	NA	62.57	NA	NA	NA	NA	NA	49.01	45.62	64.16	NA
55.04	NA	NA	49.41	NA	NA	NA	NA	64.17	NA	NA	NA	NA	NA	47.88	43.25	64.32	NA
55.08	NA	NA	47.68	NA	NA	NA	NA	64.09	NA	NA	NA	NA	NA	46.67	49.47	64.48	NA
55.12	NA	NA	52.19	NA	NA	NA	NA	63.47	NA	NA	NA	NA	NA	44.61	49.23	62.46	NA
55.16	NA	NA	50.72	NA	NA	NA	NA	60.91	NA	NA	NA	NA	NA	47.22	44.64	61.94	NA
55.2	62.93	NA	52.53	NA	NA	NA	NA	63.84	NA	NA	NA	NA	NA	48.36	45.86	62.04	NA
55.24	62.11	NA	54.52	NA	NA	NA	NA	64.33	NA	NA	NA	NA	NA	45.82	45.06	59.06	NA
55.28	62.96	NA	52.22	NA	NA	NA	NA	64.35	NA	NA	NA	NA	NA	45.29	46.49	58.88	NA
55.32	61.21	NA	55.8	NA	NA	NA	NA	62.5	NA	NA	NA	NA	NA	45.04	48.3	58.59	NA
55.36	62.06	NA	53.51	NA	NA	NA	NA	61.39	NA	NA	NA	NA	NA	45.93	48.55	58.56	NA
55.4	60.12	NA	53.42	NA	NA	NA	NA	61.27	NA	NA	NA	NA	NA	51.66	47.7	58.17	NA
55.44	61.01	NA	56.3	NA	NA	NA	NA	60.86	NA	NA	NA	NA	NA	48.82	51.03	56.59	NA
55.48	60.4	NA	58.67	NA	NA	NA	NA	57.28	NA	NA	NA	NA	NA	40.09	51.57	57.58	NA
55.52	60.67	NA	59.81	NA	NA	NA	NA	58.05	NA	NA	NA	NA	NA	44.46	47.86	56.49	NA
55.56	54.78	NA	56.69	NA	NA	NA	NA	59.7	NA	NA	NA	NA	NA	47.9	46.44	56.49	NA
55.6	56.04	NA	56.35	NA	NA	NA	NA	58.23	NA	NA	NA	NA	NA	47.93	44.37	55.04	NA
55.64	58.19	NA	55.63	NA	NA	NA	NA	56.75	NA	NA	NA	NA	NA	51.88	46.26	55.28	NA
55.68	59.17	NA	55.98	NA	NA	NA	NA	59.63	NA	NA	NA	NA	NA	51.12	46.17	54.56	NA
55.72	59.13	NA	54.3	NA	NA	NA	NA	60.19	NA	NA	NA	NA	NA	46.81	46.78	56.23	NA
55.76	62.75	NA	50.7	NA	NA	NA	NA	60.55	NA	NA	NA	NA	NA	47.22	47.8	54.75	NA
55.8	60.15	NA	47.41	NA	NA	NA	NA	61.66	NA	NA	NA	NA	NA	48.82	55.05	57.97	NA
55.84	60.72	NA	51.21	NA	NA	NA	NA	62.29	NA	NA	NA	NA	NA	49.16	50.3	61.11	NA
55.88	60.58	NA	55.19	NA	NA	NA	NA	62.98	NA	NA	NA	NA	NA	49.44	46.1	62.78	NA
55.92	60.16	NA	52.19	NA	NA	NA	NA	66.02	NA	NA	NA	NA	NA	49.21	48.04	64.1	NA
55.96	61.71	NA	52.84	NA	NA	NA	NA	65.37	NA	NA	NA	NA	NA	47.21	43.75	62.15	NA
56	64.63	NA	49.66	NA	NA	NA	NA	64.41	NA	NA	NA	NA	NA	50.93	49.56	57.59	NA
56.04	63.91	NA	49.77	NA	NA	NA	NA	66.95	NA	NA	NA	NA	NA	49.85	49.29	59.47	NA
56.08	60.31	NA	51.36	NA	NA	NA	NA	65.12	NA	NA	NA	NA	NA	50.7	51.33	59.2	NA
56.12	65.76	NA	51.79	NA	NA	NA	NA	63.1	NA	NA	NA	NA	NA	50.16	51.78	55.59	NA
56.16	70.07	NA	50.6	NA	NA	NA	NA	61.95	NA	NA	NA	NA	NA	48.44	51.15	55.41	NA
56.2	65.4	NA	52.72	NA	NA	NA	NA	60.87	NA	NA	NA	NA	NA	48.34	51.39	54.87	NA
56.24	57.19	NA	53.41	NA	NA	NA	NA	62.35	NA	NA	NA	NA	NA	45.21	48.26	56.72	NA
56.28	51.66	NA	49.34	NA	NA	NA	NA	61.26	NA	NA	NA	NA	NA	50.87	47.09	57.33	NA
56.32	49.19	NA	49.61	NA	NA	NA	NA	62.05	NA	NA	NA	NA	NA	51.51	48.42	55.34	NA
56.36	51.31	NA	51.07	NA	NA	NA	NA	61.29	NA	NA	NA	NA	NA	49.45	51.39	57.02	NA
56.4	48.64	NA	52.23	NA	NA	NA	NA	61.88	NA	NA	NA	NA	NA	48.8	49.27	56.41	NA
56.44	47.93	NA	52.4	NA	NA	NA	NA	62.93	NA	NA	NA	NA	NA	46.8	53.42	61.08	NA
56.48	49.11	NA	52.36	NA	NA	NA	NA	60.15	NA	NA	NA	NA	NA	46.81	56.94	62.34	NA
56.52	46.98	NA	47.39	NA	NA	NA	NA	58.46	NA	NA	NA	NA	NA	46.05	54.23	61.28	NA
56.56	48.32	NA	47.21	NA	NA	NA	NA	61.97	NA	NA	NA	NA	NA	47.31	50.94	57.48	NA
56.6	47.66	NA	48.58	NA	NA	NA	NA	63.68	NA	NA	NA	NA	NA	41.26	53.07	50.74	NA
56.64	46.72	NA	49.03	NA	NA	NA	NA	60.97	NA	NA	NA	NA	NA	43.96	51.48	50.9	NA
56.68	48.24	NA	49	NA	NA	NA	NA	59.33	NA	NA	NA	NA	NA	45.7	53.26	45.78	NA
56.72	44.24	NA	52.07	NA	NA	NA	NA	59.27	NA	NA	NA	NA	NA	47.19	53.79	48.51	NA
56.76	47.56	NA	54.23	NA	NA	NA	NA	63.58	NA	NA	NA	NA	NA	46.57	51.32	46.29	NA
56.8	49.77	NA	52.27	NA	NA	NA	NA	62.9	NA	NA	NA	NA	NA	46.71	51.48	43.07	NA
56.84	51.61	NA	50.06	NA	NA	NA	NA	63.23	NA	NA	NA	NA	NA	45.41	48.49	40.03	NA
56.88	47.84	NA	57.69	NA	NA	NA	NA	65.01	NA	NA	NA	NA	NA	48.05	47.28	43.7	NA
56.92	46.76	NA	66.24	NA	NA	NA	NA	63.48	NA	NA	NA	NA	NA	49.29	49.6	43.1	NA
56.96	46.3	NA	68.65	NA	NA	NA	NA	63.01	NA	NA	NA	NA	NA	47.55	52.77	42.03	NA
57	49.57	NA	61.35	NA	NA	NA	NA	59.02	NA	NA	NA	NA	NA	44.56	50.25	44.31	NA
57.04	47.65	NA	55.04	NA	NA	NA	NA	60.32	NA	NA	NA	NA	NA	44.5	52.23	49.09	NA
57.08	48.05	NA	56.62	NA	NA	NA	NA	62.15	NA	NA	NA	NA	NA	43.97	52.87	52.17	NA
57.12	48.37	NA	59.34	NA	NA	NA	NA	63.03	NA	NA	NA	NA	NA	43.15	50.35	52.37	NA
57.16	45.46	NA	60.98	NA	NA	NA	NA	62.87	NA	NA	NA	NA	NA	45.66	49.56	52.86	NA
57.2	48.76	NA	57.8	NA	NA	NA	NA	61.55	NA	NA	NA	NA	NA	46.15	49.16	53.17	NA
57.24	53.75	NA	56.82	NA	NA	NA	NA	63.47	NA	NA	NA	NA	NA	46.49	47.73	51.37	NA
57.28	58.26	NA	59.72	NA	NA	NA	NA	62.93	NA	NA	NA	NA	NA	43.73	49.16	51.3	NA
57.32	62.03	NA	59.91	NA	NA	NA	NA	63.57	NA	NA	NA	NA	NA	47.49	49.04	51.01	NA
57.36	68.25	NA	62.07	NA	NA	NA	NA	66.4	NA	NA	NA	NA	NA	47.71	49.04	52.51	NA
57.4	68.2	NA	56.79	NA	NA	NA	NA	68.94	NA	NA	NA	NA	NA	50.25	53.83	55.53	NA
57.44	76.9	NA	57.74	NA	NA	NA	NA	66.26	NA	NA	NA	NA	NA	49.96	52.38	63.89	NA
57.48	78.55	NA	60.78	NA	NA	NA	NA	64.83	NA	NA	NA	NA	NA	45.51	53.19	60.44	NA
57.52	76.66	NA	59.83	NA	NA	NA	NA	65.87	NA	NA	NA	NA	NA	45.61	52.42	60.13	NA
57.56	76	NA	59.13	NA	NA	NA	NA	64.62	NA	NA	NA	NA	NA	44.92	50.69	59.25	NA
57.6	77.85	NA	56.11	NA	NA	NA	NA	63.14	NA	NA	NA	NA	NA	49.09	51.38	59.59	NA
57.64	80.47	NA	60.93	NA	NA	NA	NA	66	NA	NA	NA	NA	NA	47.49	51.69	58.96	NA
57.68	78.89	NA	65.06	NA	NA	NA	NA	66.13	NA	NA	NA	NA	NA	48.58	48.34	61.56	NA
57.72	77.3	NA	65	NA	NA	NA	NA	67.47	NA	NA	NA	NA	NA	47.87	53.88	60.37	NA
57.76	76.48	NA	64.81	NA	NA	NA	NA	66.11	NA	NA	NA	NA	NA	47.97	52.97	60.26	NA
57.8	77.13	NA	60.69	NA	NA	NA	NA	67.08	NA	NA	NA	NA	NA	47.54	58.35	59.24	NA
57.84	77.39	NA	58.79	NA	NA	NA	NA	64.63	NA	NA	NA	NA	NA	46.48	61.08	58.32	NA
57.88	76.19	NA	57.77	NA	NA	NA	NA	63.29	NA	NA	NA	NA	NA	43.29	57.83	63.56	NA
57.92	77.62	NA	58.66	NA	NA	NA	NA	64.86	NA	NA	NA	NA	NA	45.92	57.43	63.03	NA
57.96	72.19	NA	58.21	NA	NA	NA	NA	58.86	NA	NA	NA	NA	NA	47.1	58.44	63.34	NA
58	79.2	NA	59.76	NA	NA	NA	NA	58.53	NA	NA	NA	NA	NA	45.91	56.53	64.32	NA
58.04	87.12	NA	61.48	NA	NA	NA	NA	59.5	NA	NA	NA	NA	NA	45.01	63.76	61.07	NA
58.08	80.8	NA	61.38	NA	NA	NA	NA	66.56	NA	NA	NA	NA	NA	46.73	64.41	61.47	NA
58.12	78.71	NA	61.6	NA	NA	NA	NA	66.75	NA	NA	NA	NA	NA	47.41	62.98	63.29	NA
58.16	75.9	NA	63.58	NA	NA	NA	NA	64.22	NA	NA	NA	NA	NA	46.24	61.47	61.5	NA
58.2	75.48	NA	60.54	NA	NA	NA	NA	63.32	NA	NA	NA	NA	NA	47.45	61.78	61.66	NA
58.24	80.6	NA	59.85	NA	NA	NA	NA	61.25	NA	NA	NA	NA	NA	43.2	58.76	62.07	NA
58.28	81.12	NA	63.4	NA	NA	NA	NA	61	NA	NA	NA	NA	NA	48.01	57.7	61.55	NA
58.32	78.45	NA	64.67	NA	NA	NA	NA	63.47	NA	NA	NA	NA	NA	49.63	58.18	61.43	NA
58.36	76.75	NA	62.96	NA	NA	NA	NA	63.72	NA	NA	NA	NA	NA	47.4	56.72	62.29	NA
58.4	76.31	NA	63.42	NA	NA	NA	NA	62.27	NA	NA	NA	NA	NA	47.23	58.31	59.94	NA
58.44	78.23	NA	62.52	NA	NA	NA	NA	63.7	NA	NA	NA	NA	NA	48.42	56.94	59	NA
58.48	81.58	NA	64.3	NA	NA	NA	NA	64.85	NA	NA	NA	NA	NA	49.45	54.66	60.88	NA
58.52	82.16	NA	63.52	NA	NA	NA	NA	66.52	NA	NA	NA	NA	NA	49.89	54.45	61.78	NA
58.56	80.3	NA	62.18	NA	NA	NA	NA	63.1	NA	NA	NA	NA	NA	52.92	49.68	60.87	NA
58.6	79.54	NA	59.52	NA	NA	NA	NA	62.21	NA	NA	NA	NA	NA	58.55	48.33	59.05	NA
58.64	85.06	NA	54	NA	NA	NA	NA	62.87	NA	NA	NA	NA	NA	55.95	48.34	61.59	NA
58.68	83.31	NA	56.03	NA	NA	NA	NA	63.47	NA	NA	NA	NA	NA	54.7	47.9	64.68	NA
58.72	89.42	NA	52.59	NA	NA	NA	NA	60.63	NA	NA	NA	NA	NA	55.87	47.42	64.73	NA
58.76	94.06	NA	52.61	NA	NA	NA	NA	60.1	NA	NA	NA	NA	NA	54.71	47.38	62.56	NA
58.8	91.73	NA	53.8	NA	NA	NA	NA	63.02	NA	NA	NA	NA	NA	61.19	50.45	63.75	NA
58.84	94.1	NA	52.57	NA	NA	NA	NA	62.31	NA	NA	NA	NA	NA	60.61	47.09	65.11	NA
58.88	95.6	NA	52.09	NA	NA	NA	NA	61.27	NA	NA	NA	NA	NA	58.35	46.89	59.66	NA
58.92	99.04	NA	53.16	NA	NA	NA	NA	63.3	NA	NA	NA	NA	NA	58.96	48.48	61.27	NA
58.96	98.39	NA	52.65	NA	NA	NA	NA	63.57	NA	NA	NA	NA	NA	58.29	48.58	64.14	NA
59	99.79	NA	52.76	NA	NA	NA	NA	60.49	NA	NA	NA	NA	NA	56.34	46.38	63.04	NA
59.04	96.83	NA	51.93	NA	NA	NA	NA	61.19	NA	NA	NA	NA	NA	57.58	48.16	64.14	NA
59.08	101.22	NA	53.46	NA	NA	NA	NA	63.07	NA	NA	NA	NA	NA	58	50.11	63.77	NA
59.12	101.22	NA	51.39	NA	NA	NA	NA	63.22	NA	NA	NA	NA	NA	58.33	47.6	63.05	NA
59.16	99.17	NA	50.07	NA	NA	NA	NA	62.44	NA	NA	NA	NA	NA	57.61	46.22	63.36	NA
59.2	100.82	NA	52.13	NA	NA	NA	NA	62.03	NA	NA	NA	NA	NA	60.45	48.29	63.5	NA
59.24	99.96	NA	56.82	NA	NA	NA	NA	60.61	NA	NA	NA	NA	NA	62.54	51.69	63.05	NA
59.28	96.39	NA	57	NA	NA	NA	NA	61.37	NA	NA	NA	NA	NA	63.48	57.94	62.5	NA
59.32	94.51	NA	52.99	NA	NA	NA	NA	61.1	NA	NA	NA	NA	NA	64.04	55.82	62.77	NA
59.36	99.84	NA	57.54	NA	NA	NA	NA	61.07	NA	NA	NA	NA	NA	63.29	60.73	63.18	NA
59.4	97.94	NA	60.16	NA	NA	NA	NA	60.67	NA	NA	NA	NA	NA	64.17	62.14	62.44	NA
59.44	99.24	NA	61.86	NA	NA	NA	NA	60.08	NA	NA	NA	NA	NA	65.13	56.42	63.14	NA
59.48	99.6	NA	56.37	NA	NA	NA	NA	58.79	NA	NA	NA	NA	NA	64.78	52.45	63.28	NA
59.52	100.06	NA	56.11	NA	NA	NA	NA	63.32	NA	NA	NA	NA	NA	63.33	55.21	62.89	NA
59.56	101.09	NA	57.24	NA	NA	NA	NA	63.25	NA	NA	NA	NA	NA	63.03	49.53	63.17	NA
59.6	105.35	NA	65.81	NA	NA	NA	NA	64.37	NA	NA	NA	NA	NA	61.69	49.96	63.93	NA
59.64	111.98	NA	64.7	NA	NA	NA	NA	64.53	NA	NA	NA	NA	NA	61.29	44.68	62.8	NA
59.68	117.67	NA	63.13	NA	NA	NA	NA	62.15	NA	NA	NA	NA	NA	61.53	40.98	63.5	NA
59.72	119.84	NA	62.85	NA	NA	NA	NA	66.54	NA	NA	NA	NA	NA	61.91	44.72	63.56	NA
59.76	118.21	NA	60.9	NA	NA	NA	NA	64.53	NA	NA	NA	NA	NA	59.88	45.81	63.05	NA
59.8	116.68	NA	62.23	NA	NA	NA	NA	66.63	NA	NA	NA	NA	NA	63.85	46.78	63.58	NA
59.84	121.88	NA	61.8	NA	NA	NA	NA	64.79	NA	NA	NA	NA	NA	61.68	47.85	62.94	NA
59.88	124.9	NA	58.9	NA	NA	NA	NA	65.93	NA	NA	NA	NA	NA	59.88	48.36	63.04	NA
59.92	127.46	NA	56.18	NA	NA	NA	NA	62.21	NA	NA	NA	NA	NA	65.37	46.26	62.87	NA
59.96	119.6	NA	55.85	NA	NA	NA	NA	66.21	NA	NA	NA	NA	NA	63.34	45.42	62.29	NA
60	121.26	NA	55.5	NA	NA	NA	NA	62.32	NA	NA	NA	NA	NA	63.42	45.1	64.28	NA
60.04	123.12	NA	55.09	NA	NA	NA	NA	63.25	NA	NA	NA	NA	NA	62.08	44.34	63.07	NA
60.08	121.51	NA	54.84	NA	NA	NA	NA	64.52	NA	NA	NA	NA	NA	63.92	45.4	62.72	NA
60.12	122.66	NA	57.29	NA	NA	NA	NA	62.31	NA	NA	NA	NA	NA	63.38	47.01	63.48	NA
60.16	125.98	NA	55.7	NA	NA	NA	NA	65.81	NA	NA	NA	NA	NA	62.86	46.67	63.02	NA
60.2	128.45	NA	54.87	NA	NA	NA	NA	62.4	NA	NA	NA	NA	NA	63.93	45.72	62.68	NA
60.24	128.54	NA	55.6	NA	NA	NA	NA	57.29	NA	NA	NA	NA	NA	60.87	48.01	64.08	64.75
60.28	129.16	NA	55.24	NA	NA	NA	NA	57.97	NA	NA	NA	NA	NA	61.06	44.57	63.29	63.97
60.32	129.27	NA	54.32	NA	NA	NA	NA	59.62	NA	NA	NA	NA	NA	61.64	50.46	62.73	63.37
60.36	127.09	NA	57.02	NA	NA	NA	NA	60.95	NA	NA	NA	NA	NA	61.26	51.09	63.31	64.42
60.4	NA	NA	54.38	NA	NA	NA	NA	58.87	NA	NA	NA	NA	NA	61.68	50.95	63.82	62.63
60.44	NA	NA	56.63	NA	NA	NA	NA	57.98	NA	NA	NA	NA	NA	60.88	52.94	63.6	63.11
60.48	NA	NA	55.82	NA	NA	NA	NA	60.57	NA	NA	NA	NA	NA	62.59	50.27	62.94	62.61
60.52	NA	NA	57.14	NA	NA	NA	NA	54.75	NA	NA	NA	NA	NA	64.17	52.6	63.23	60.34
60.56	NA	NA	56.7	NA	NA	NA	NA	55.51	NA	NA	NA	NA	NA	63.49	51.75	60.53	63
60.6	NA	NA	60.19	NA	NA	NA	NA	54.25	NA	NA	NA	NA	NA	64.3	50.42	63.28	63.21
60.64	NA	NA	63.43	NA	NA	NA	NA	53.8	NA	NA	NA	NA	NA	60.7	50.82	63.89	59.11
60.68	NA	NA	57.61	NA	NA	NA	NA	56.54	NA	NA	NA	NA	NA	59.09	50.75	63.16	63.08
60.72	NA	NA	57.92	NA	NA	NA	NA	59.94	NA	NA	NA	NA	NA	58.58	49.15	61.95	62.92
60.76	NA	NA	55.29	NA	NA	NA	NA	66.13	NA	NA	NA	NA	NA	58	49.87	63.35	63.14
60.8	NA	NA	57.09	NA	NA	NA	NA	66.31	NA	NA	NA	NA	NA	51.48	50.19	65.13	63.1
60.84	NA	NA	57.86	NA	NA	NA	NA	68.09	NA	NA	NA	NA	NA	52.25	49.83	63.87	62.75
60.88	NA	NA	58.88	NA	NA	NA	NA	67.32	NA	NA	NA	NA	NA	53.08	50.69	69.19	63.16
60.92	NA	NA	59.49	NA	NA	NA	NA	56.03	NA	NA	NA	NA	NA	53.09	52.1	70.53	62.72
60.96	NA	NA	63.85	NA	NA	NA	NA	59.6	NA	NA	NA	NA	NA	48.9	52.92	71.72	62.88
61	NA	NA	63.18	NA	NA	NA	NA	61.01	NA	NA	NA	NA	NA	47.5	52.44	72.92	61.43
61.04	NA	NA	63.37	NA	NA	NA	NA	60.94	NA	NA	NA	NA	NA	47.86	53.6	73.09	61.39
61.08	NA	NA	66.41	NA	NA	NA	NA	60.82	NA	NA	NA	NA	NA	48.54	51.93	75.95	62.84
61.12	NA	NA	62.73	NA	NA	NA	NA	56.3	NA	NA	NA	NA	NA	53.16	52.43	77.9	64.71
61.16	NA	NA	60.01	NA	NA	NA	NA	58.83	NA	NA	NA	NA	NA	51.32	50.36	77.89	60.45
61.2	NA	NA	62.21	NA	NA	NA	NA	59.16	NA	NA	NA	NA	NA	45.39	50.01	78.7	57.65
61.24	NA	NA	60.59	NA	NA	NA	NA	59.77	NA	NA	NA	NA	NA	46.04	48.98	78.99	57.89
61.28	NA	NA	61.43	NA	NA	NA	NA	58.55	NA	NA	NA	NA	NA	47.41	48.87	78.65	56.58
61.32	NA	NA	60.36	NA	NA	NA	NA	61.44	NA	NA	NA	NA	NA	44.13	50.4	80	57.52
61.36	NA	NA	57.52	NA	NA	NA	NA	68.57	NA	NA	NA	NA	NA	45.36	49.39	79.72	59.35
61.4	NA	NA	58.35	NA	NA	NA	NA	69.44	NA	NA	NA	NA	NA	45.95	49.07	79.64	64.13
61.44	NA	NA	60.99	NA	NA	NA	NA	70.09	NA	NA	NA	NA	NA	55.3	49.11	83.09	61.16
61.48	NA	NA	59.56	NA	NA	NA	NA	66.42	NA	NA	NA	NA	NA	55.43	48.29	91.29	62.37
61.52	NA	NA	62.31	NA	NA	NA	NA	65.08	NA	NA	NA	NA	NA	55.01	49.57	93.59	64.95
61.56	NA	NA	59.96	NA	NA	NA	NA	64.38	NA	NA	NA	NA	NA	54.78	49.39	92.92	61.17
61.6	NA	NA	61.75	NA	NA	NA	NA	64.02	NA	NA	NA	NA	NA	56.59	49.5	93.66	63.49
61.64	NA	NA	66.14	NA	NA	NA	NA	64.98	NA	NA	NA	NA	NA	58.89	48.46	97.83	63.37
61.68	NA	NA	66.94	NA	NA	NA	NA	64.08	NA	NA	NA	NA	NA	59.52	46.83	90.25	64.18
61.72	NA	NA	63.2	NA	NA	NA	NA	57.27	NA	NA	NA	NA	NA	58.95	53.74	90.27	64.04
61.76	NA	NA	59.51	NA	NA	NA	NA	55.91	NA	NA	NA	NA	NA	57.89	55.68	92.1	63.18
61.8	NA	NA	59	NA	NA	NA	NA	57.56	NA	NA	NA	NA	NA	55.55	53.7	98.35	63.01
61.84	NA	NA	61.99	NA	NA	NA	NA	57.75	NA	NA	NA	NA	NA	57.07	58.88	99.9	62.97
61.88	NA	NA	61.72	NA	NA	NA	NA	57.47	NA	NA	NA	NA	NA	58.83	53.29	99.41	64.23
61.92	NA	NA	61.17	NA	NA	NA	NA	61.43	NA	NA	NA	NA	NA	58.08	48.68	100.03	63.77
61.96	NA	NA	63.37	NA	NA	NA	NA	65.61	NA	NA	NA	NA	NA	54.91	48.98	101.05	65.45
62	NA	NA	61.94	NA	NA	NA	NA	65.8	NA	NA	NA	NA	NA	54.75	49.75	98.99	62.96
62.04	NA	NA	63.42	NA	NA	NA	NA	63.56	NA	NA	NA	NA	NA	54.65	48.89	95.91	62.31
62.08	NA	NA	63.06	NA	NA	NA	NA	63.67	NA	NA	NA	NA	NA	54.46	48.24	94.68	62.12
62.12	NA	NA	62.51	NA	NA	NA	NA	64.7	NA	NA	NA	NA	NA	56.5	48.95	92	60.48
62.16	NA	NA	63.09	NA	NA	NA	NA	66.83	NA	NA	NA	NA	NA	57.26	49.56	93.68	64.17
62.2	NA	NA	63.16	NA	NA	NA	NA	63.78	NA	NA	NA	NA	NA	58.54	50.37	96.03	60.79
62.24	NA	NA	62.64	NA	NA	NA	NA	64.1	NA	NA	NA	NA	NA	58.41	53.29	94.49	60.21
62.28	NA	NA	63.34	NA	NA	NA	NA	66.2	NA	NA	NA	NA	NA	60.33	53.72	93.47	60.46
62.32	NA	NA	62.9	NA	NA	NA	NA	66.08	NA	NA	NA	NA	NA	61.78	53.28	98.19	59.63
62.36	NA	NA	63.64	NA	NA	NA	NA	65.93	NA	NA	NA	NA	NA	62.5	52.14	102.04	61.06
62.4	NA	NA	63.51	NA	NA	NA	NA	64.47	NA	NA	NA	NA	NA	60.53	53.28	99.82	57.8
62.44	NA	NA	63.51	NA	NA	NA	NA	63.1	NA	NA	NA	NA	NA	63.76	53.36	98.72	56.42
62.48	NA	NA	63.97	NA	NA	NA	NA	61.58	NA	NA	NA	NA	NA	65.12	53.38	96.07	57.01
62.52	NA	NA	62.71	NA	NA	NA	NA	58.84	NA	NA	NA	NA	NA	64.93	51.54	96.71	58.85
62.56	NA	NA	63.85	NA	NA	NA	NA	59.96	64.4	NA	NA	NA	NA	64.96	52.97	95.69	59.45
62.6	NA	NA	63.28	NA	NA	NA	NA	62.28	65.5	NA	NA	NA	NA	64.39	61.53	100.09	60.85
62.64	NA	NA	63.4	NA	NA	NA	NA	63.23	63.05	NA	NA	NA	NA	60.96	60.65	97.75	63.44
62.68	NA	NA	62.71	NA	NA	NA	NA	64.33	62.68	NA	NA	NA	NA	64.63	57.47	98.4	66.87
62.72	NA	NA	63.52	NA	NA	NA	NA	59.58	61.16	NA	NA	NA	NA	62.11	62.05	97.59	67.76
62.76	NA	NA	61.68	NA	NA	NA	NA	56.97	63.99	NA	NA	NA	NA	63.33	61.45	97.82	66.78
62.8	NA	NA	61.41	NA	NA	NA	NA	57.9	64.14	NA	NA	NA	NA	63.19	60.29	100.33	65.58
62.84	NA	NA	64.42	NA	NA	NA	NA	56.36	64.14	NA	NA	NA	NA	62.83	57.97	99.32	64.74
62.88	NA	NA	64.78	NA	NA	NA	NA	59.2	63.83	NA	NA	NA	NA	60.79	58.1	100.68	66.88
62.92	NA	NA	65.84	NA	NA	NA	NA	58.43	63.38	NA	NA	NA	NA	63	63.89	101	64.24
62.96	NA	NA	62.42	NA	NA	NA	NA	59.29	63.81	NA	NA	NA	NA	64.71	63.88	101.7	58.82
63	NA	NA	66.25	NA	NA	NA	NA	56.9	63.64	NA	NA	NA	NA	63.89	64.93	95.52	58.36
63.04	NA	NA	70.49	NA	NA	NA	NA	55.41	63.57	NA	NA	NA	NA	63.86	64.82	100.38	58.3
63.08	NA	NA	69.31	NA	NA	NA	NA	56.24	63.8	NA	NA	NA	NA	60.8	64.78	98.89	58.25
63.12	NA	NA	69.44	NA	NA	NA	NA	55.34	60.3	NA	NA	NA	NA	63.45	58.83	101.18	57.94
63.16	NA	NA	66.52	NA	NA	NA	NA	55.57	47.49	NA	NA	NA	NA	64.26	58.56	105.01	58.24
63.2	NA	NA	57.77	NA	NA	NA	NA	55.44	47.07	NA	NA	NA	NA	63.88	61.4	102.87	58.93
63.24	NA	NA	60.08	NA	NA	NA	NA	56.1	47.54	NA	NA	NA	NA	60	59.48	102.37	58.81
63.28	NA	NA	62.06	NA	NA	NA	NA	56.79	48.34	NA	NA	NA	NA	57.87	63.7	101.57	58.68
63.32	NA	NA	58.88	NA	NA	NA	NA	56.69	44.57	NA	NA	NA	NA	57.16	63.33	97.36	58.39
63.36	NA	NA	60.56	NA	NA	NA	NA	55.44	43.29	NA	NA	NA	NA	59.15	61.08	100.51	59.77
63.4	NA	NA	59.69	NA	NA	NA	NA	56.22	46.55	NA	NA	NA	NA	59.66	62.42	101.76	60.29
63.44	NA	NA	61.37	NA	NA	NA	NA	56.87	40.81	NA	NA	NA	NA	57.18	69.89	100.15	59.96
63.48	NA	NA	58.09	NA	NA	NA	NA	59.89	42.67	NA	NA	NA	NA	58.45	68.94	99.62	56.94
63.52	NA	NA	58.25	NA	NA	NA	NA	60.96	43.34	NA	NA	NA	NA	57.93	61.61	98.6	59.06
63.56	NA	NA	57.76	NA	NA	NA	NA	64.04	43.49	NA	NA	NA	NA	58.76	57.35	98.26	58.19
63.6	NA	NA	57.98	NA	NA	NA	NA	60.42	41.41	NA	NA	NA	NA	52.69	58.7	97.05	57.99
63.64	NA	NA	57.9	NA	NA	NA	NA	60.08	43.3	NA	NA	NA	NA	56.48	57.2	95.25	57.76
63.68	NA	NA	61.94	NA	NA	NA	NA	59.98	44.34	NA	NA	NA	NA	54.22	56.82	94.18	55.42
63.72	NA	NA	63.52	NA	NA	NA	NA	58.06	41.42	NA	NA	NA	NA	54.39	58.33	95.56	56.13
63.76	NA	NA	64.37	NA	NA	NA	NA	62.19	48.27	NA	NA	NA	NA	51.64	59.09	97.07	52.96
63.8	NA	NA	60.96	NA	NA	NA	NA	61.43	47.07	NA	NA	NA	NA	53.31	58.27	94.71	54.08
63.84	NA	NA	59.74	NA	NA	NA	NA	62.52	44.69	NA	NA	NA	NA	47.38	62.07	95.35	58.21
63.88	NA	NA	54.63	NA	NA	NA	NA	62.18	45.82	NA	NA	NA	NA	50.82	64.35	95.26	52.67
63.92	NA	NA	58.59	NA	NA	NA	NA	63.8	47.09	NA	NA	NA	NA	48.26	63.29	95.22	56.6
63.96	NA	NA	62.17	NA	NA	NA	NA	63.9	48.53	NA	NA	NA	NA	46.99	64.92	93.77	50.98
64	NA	NA	63.36	NA	NA	NA	NA	61.05	57.61	NA	NA	NA	NA	52.43	61.27	98.08	51.76
64.04	NA	NA	58.94	NA	NA	NA	NA	60.4	52.08	NA	NA	NA	NA	49.29	60.08	101.67	48.79
64.08	NA	NA	63.66	NA	NA	NA	NA	63.36	48.03	NA	NA	NA	NA	47.03	64.28	101.15	50.08
64.12	NA	NA	63.06	NA	NA	NA	NA	63.02	47.7	NA	NA	NA	NA	44.57	65.57	100.32	51.84
64.16	NA	NA	64.79	NA	NA	NA	NA	60.85	47.6	NA	NA	NA	NA	49.71	62.27	101.12	54.64
64.2	NA	NA	64.66	NA	NA	NA	NA	60.02	52.43	NA	NA	NA	NA	46.43	62.08	98.89	53.56
64.24	NA	NA	62.09	NA	NA	NA	NA	61.57	47.75	NA	NA	NA	NA	47.12	64.64	100.25	51
64.28	NA	NA	61.97	NA	NA	NA	NA	63.83	48.08	NA	NA	NA	NA	55.07	67.32	98.1	51.82
64.32	NA	NA	61.08	NA	NA	NA	NA	62.25	46.76	NA	NA	NA	NA	49.23	68.24	99.11	51.66
64.36	NA	NA	62.48	NA	NA	NA	NA	62.43	50.72	NA	NA	NA	NA	48.4	70.47	100.22	49.16
64.4	NA	NA	63.97	NA	NA	NA	NA	60.4	46.36	NA	NA	NA	NA	49.74	68.36	100.13	47.24
64.44	NA	NA	64.01	NA	NA	NA	NA	62.14	46.44	NA	NA	NA	NA	51.29	70.92	101.61	48.98
64.48	NA	NA	62.67	NA	NA	NA	NA	62.55	49.4	NA	NA	NA	NA	48.82	74.07	96.07	46.7
64.52	NA	NA	57.1	NA	NA	NA	NA	63.73	50.13	NA	NA	NA	NA	48.17	77.8	99.47	46.64
64.56	NA	NA	57.39	NA	NA	NA	NA	63.1	48.35	NA	NA	NA	NA	48.03	76.05	97.79	46.75
64.6	NA	NA	57.05	NA	NA	NA	NA	63.45	48.99	NA	NA	NA	NA	50.43	79.16	98.49	48.99
64.64	NA	NA	57.77	NA	NA	NA	NA	63.06	48.48	NA	NA	NA	NA	47.34	73.57	97.78	50.61
64.68	NA	NA	57.81	NA	NA	NA	NA	63.27	47.4	NA	NA	NA	NA	49.07	67.54	98.64	49.25
64.72	NA	NA	59.93	NA	NA	NA	NA	62.64	49.02	NA	NA	NA	NA	47.69	65.8	100.17	45.91
64.76	NA	NA	61.9	NA	NA	NA	NA	62.34	48.72	NA	NA	NA	NA	48.87	66.74	98.94	46.44
64.8	NA	NA	61.44	NA	NA	NA	NA	63.67	48.2	NA	NA	NA	NA	46.97	65.75	99.08	53.25
64.84	NA	NA	58.64	NA	NA	NA	NA	63.24	48.63	NA	NA	NA	NA	46.81	61.72	100.31	56.03
64.88	NA	NA	57.38	NA	NA	NA	NA	63.29	48.16	NA	NA	NA	NA	46.94	66.26	98.71	60.1
64.92	NA	NA	57.14	NA	NA	NA	NA	62.53	46.94	NA	NA	NA	NA	51.13	65.4	91.17	61.02
64.96	NA	NA	55.59	NA	NA	NA	NA	62.76	50.33	NA	NA	NA	NA	49.77	69.39	86.82	58.96
65	NA	NA	57.56	NA	NA	NA	NA	63.45	54.19	NA	NA	NA	NA	49.69	71.84	83.2	56.54
65.04	NA	NA	58.21	NA	NA	NA	NA	62.49	56.26	NA	NA	NA	NA	51.3	73.61	81.85	59.73
65.08	NA	NA	58.36	NA	NA	NA	NA	63.56	51.99	NA	NA	NA	NA	46.86	71.87	78.61	58.13
65.12	NA	NA	62.05	NA	NA	NA	NA	63.35	51.91	NA	NA	NA	NA	47.8	68.04	79.81	59.37
65.16	NA	NA	64.09	NA	NA	NA	NA	63.17	53.32	NA	NA	NA	NA	43.36	66.98	79.02	64.01
65.2	NA	NA	61.97	NA	NA	NA	NA	62.75	54.32	NA	NA	NA	NA	46.14	66.57	76.23	64.47
65.24	NA	NA	62.02	NA	NA	NA	NA	61.71	52.9	NA	NA	NA	NA	44.58	69.68	73.64	70.41
65.28	NA	NA	63.34	NA	NA	NA	NA	62.13	52.82	NA	NA	NA	NA	46.86	67.41	66.15	68.52
65.32	NA	NA	65.74	NA	NA	NA	NA	63.86	54.11	NA	NA	NA	NA	47.05	60.7	65.6	66.38
65.36	NA	NA	63.64	NA	NA	NA	NA	63.41	54.48	NA	NA	NA	NA	42.45	54.33	63.39	63.24
65.4	NA	NA	61.67	NA	NA	NA	NA	65.89	56.21	NA	NA	NA	NA	44.74	56.51	63.49	54.78
65.44	NA	NA	59.97	NA	NA	NA	NA	60.74	53.37	NA	NA	NA	NA	45.68	54.36	62.65	51.83
65.48	NA	NA	59.93	NA	NA	NA	NA	56.74	55.55	NA	NA	NA	NA	51.61	48.87	62.72	52.34
65.52	NA	NA	60.95	NA	NA	NA	NA	57.5	54.68	NA	NA	NA	NA	50.2	47.26	63.38	48.64
65.56	NA	NA	62.99	NA	NA	NA	NA	56.81	56.04	NA	NA	NA	NA	47.59	56.16	63.39	50.28
65.6	NA	NA	62.64	NA	NA	NA	NA	55.83	54.19	NA	NA	NA	NA	43.36	57.39	62.61	45.21
65.64	NA	NA	61.9	NA	NA	NA	NA	51.54	54.68	NA	NA	NA	NA	44.37	64.07	59.89	49.74
65.68	NA	NA	64.52	NA	NA	NA	NA	52.38	55.17	NA	NA	NA	NA	46.81	68.36	65.74	52.03
65.72	NA	NA	63	NA	NA	NA	NA	52.99	54.55	NA	NA	NA	NA	46.54	71.22	62.4	53
65.76	NA	NA	62.82	NA	NA	NA	NA	58.47	54.53	NA	NA	NA	NA	44.78	72.77	62.66	50.14
65.8	NA	NA	63.15	NA	NA	NA	NA	56.29	54.97	NA	NA	NA	NA	46.62	73.16	62.28	53.35
65.84	NA	NA	63.3	NA	NA	NA	NA	57.82	50.38	NA	NA	NA	NA	46.64	73.39	63.39	49.51
65.88	NA	NA	62.56	NA	NA	NA	NA	54.82	50.19	NA	NA	NA	NA	47.3	77.65	64.97	53.68
65.92	NA	NA	60.68	NA	NA	NA	NA	55.8	50.99	NA	NA	NA	NA	46.33	79.27	62.78	54.22
65.96	NA	NA	63.1	NA	NA	NA	NA	50.87	50.29	NA	NA	NA	NA	47.89	81.14	61.1	58.63
66	NA	NA	63.93	NA	NA	NA	NA	51.18	50.26	NA	NA	NA	NA	47.52	80.48	64.31	60.06
66.04	NA	NA	60.56	NA	NA	NA	NA	51.94	49.22	NA	NA	NA	NA	47.22	78.93	60.25	64.09
66.08	NA	NA	65.91	NA	NA	NA	NA	49.8	49.71	NA	NA	NA	NA	45.94	77.34	62.2	64.65
66.12	NA	NA	66.75	NA	NA	NA	NA	47.95	48.56	NA	NA	NA	NA	49.99	78.69	59.08	63.65
66.16	NA	NA	68.34	NA	NA	NA	NA	47.48	48.31	NA	NA	NA	NA	48.2	79.24	58.15	65.01
66.2	NA	NA	61.77	NA	NA	NA	NA	47.76	50.39	NA	NA	NA	NA	49.38	77.53	59.26	64.13
66.24	NA	NA	65.26	NA	NA	NA	NA	48.59	49.36	NA	NA	NA	NA	55.6	77.87	62.01	62.21
66.28	NA	NA	60.65	NA	NA	NA	NA	52.9	48.7	NA	NA	NA	NA	56.27	78.36	57.81	64.09
66.32	NA	NA	58.23	NA	NA	NA	NA	48.65	49.82	NA	NA	NA	NA	54.19	79.34	58.38	63.26
66.36	NA	NA	56.09	NA	NA	NA	NA	48.75	50.12	NA	NA	NA	NA	57.57	78.69	58.4	65.11
66.4	NA	NA	56.02	NA	NA	NA	NA	52.38	47.45	NA	NA	NA	NA	55.87	82.82	59.1	66.56
66.44	NA	NA	53.16	NA	NA	NA	NA	52.34	44.9	NA	NA	NA	NA	54.12	86.48	58.42	66.26
66.48	NA	NA	50.31	NA	NA	NA	NA	63.33	43.43	NA	NA	NA	NA	51.65	88.69	61.6	61.33
66.52	NA	NA	47.63	NA	NA	NA	NA	54.98	46.77	NA	NA	NA	NA	47.89	93.04	61.45	58.7
66.56	NA	NA	43.48	NA	NA	NA	NA	54.88	43.83	NA	NA	NA	NA	47.68	95.67	59.7	62.23
66.6	NA	NA	49.57	NA	NA	NA	NA	54.75	45.1	NA	NA	NA	NA	47.69	100.17	60.26	61.86
66.64	NA	NA	46.21	NA	NA	NA	NA	56.62	49.09	NA	NA	NA	NA	47.65	99	61.07	60.52
66.68	NA	NA	47.58	NA	NA	NA	NA	57.26	50.02	NA	NA	NA	NA	44.76	100.02	62.27	60.77
66.72	NA	NA	49.29	NA	NA	NA	NA	57.67	50.18	NA	NA	NA	NA	48.55	99.6	64.62	63.02
66.76	NA	NA	49.44	NA	NA	NA	NA	59.55	52.39	NA	NA	NA	NA	55.29	97.66	63.24	65.36
66.8	NA	NA	52.3	NA	NA	NA	NA	60.94	45.78	NA	NA	NA	NA	52.11	99.18	63.82	64.11
66.84	NA	NA	48.22	NA	NA	NA	NA	60.3	49.45	NA	NA	NA	NA	54.6	100.7	72.23	64.23
66.88	NA	NA	49.08	NA	NA	NA	NA	61.3	50.41	NA	NA	NA	NA	54.59	100.85	72.27	64.77
66.92	NA	NA	46.77	NA	NA	NA	NA	61.04	48.73	NA	NA	NA	NA	53.79	100.1	73.75	65
66.96	NA	NA	49.86	NA	NA	NA	NA	60.47	52.62	NA	NA	NA	NA	52	99.86	75.23	64.18
67	NA	NA	47.83	NA	NA	NA	NA	59.54	51.81	NA	NA	NA	NA	47.35	99.34	73.37	62.24
67.04	NA	NA	50.44	NA	NA	NA	NA	65.53	50.94	NA	NA	NA	NA	48.49	104.97	74.96	62.77
67.08	NA	NA	48.58	NA	NA	NA	NA	63.47	54.38	NA	NA	NA	NA	51.51	101.14	77.06	64.64
67.12	NA	NA	45.09	NA	NA	NA	NA	63.04	54.27	NA	NA	NA	NA	50.29	100.53	78.1	64.17
67.16	NA	NA	41.94	NA	NA	NA	NA	62.72	57.84	NA	NA	NA	NA	53.25	100.17	75.42	63.79
67.2	NA	NA	45.69	NA	NA	NA	NA	61.95	56.85	NA	NA	NA	NA	52.82	103.37	75.46	62.19
67.24	NA	NA	45.74	NA	NA	NA	NA	62.72	58.66	NA	NA	NA	NA	54.4	102.71	78.62	62.43
67.28	NA	NA	46.45	NA	NA	NA	NA	63.02	52.43	NA	NA	NA	NA	52.01	98.13	80.23	62.19
67.32	NA	NA	49.86	NA	NA	NA	NA	60.09	52.22	NA	NA	NA	NA	48.52	96.5	83.19	62.71
67.36	NA	NA	49.72	NA	NA	NA	NA	58.85	46.65	NA	NA	NA	NA	49.17	96.69	78.25	62.73
67.4	NA	NA	47.37	NA	NA	NA	NA	58.71	45.96	NA	NA	NA	NA	51.91	99.04	78.05	62.33
67.44	NA	NA	53.3	NA	NA	NA	NA	58.54	46.54	NA	NA	NA	NA	50.51	99.86	81.1	62.44
67.48	NA	NA	48.87	NA	NA	NA	NA	63.59	46.07	NA	NA	NA	NA	53.59	100.13	79.32	62.42
67.52	NA	NA	46.58	NA	NA	NA	NA	63.67	46.4	NA	NA	NA	NA	52.57	98.16	79.9	62.07
67.56	NA	NA	48.44	NA	NA	NA	NA	63.7	47.24	NA	NA	NA	NA	51.62	98.99	78.46	62.12
67.6	NA	NA	48.93	NA	NA	NA	NA	58.78	54.54	NA	NA	NA	NA	51.52	94.59	79.35	59.38
67.64	NA	NA	45.71	NA	NA	NA	NA	60.19	55.13	NA	NA	NA	NA	50.46	93.93	78.5	59.92
67.68	NA	NA	44.97	NA	NA	NA	NA	60.48	56.18	NA	NA	NA	NA	50.54	94.28	78.58	60.74
67.72	NA	NA	46.37	NA	NA	NA	NA	61.04	54.13	NA	NA	NA	NA	48.65	93.63	79.8	58.73
67.76	NA	NA	46.85	NA	NA	NA	NA	61.63	47.56	NA	NA	NA	NA	47.23	93.52	75.43	63.63
67.8	NA	NA	46.98	NA	NA	NA	NA	63.1	44.65	NA	NA	NA	NA	47.44	91.98	77.51	63.15
67.84	NA	NA	45.04	NA	NA	NA	NA	63.7	45.8	NA	NA	NA	NA	46.25	94.75	81.09	64.37
67.88	NA	NA	44.62	NA	NA	NA	NA	61.61	48.94	NA	NA	NA	NA	46.71	95.35	76.53	64.01
67.92	NA	NA	41.86	NA	NA	NA	NA	61.64	50.97	NA	NA	NA	NA	48	98.69	69.52	61.69
67.96	NA	NA	46.84	NA	NA	NA	NA	62.36	50.18	NA	NA	NA	NA	47.78	98.88	65.38	59.93
68	NA	NA	45.55	NA	NA	NA	NA	62.73	50.6	NA	NA	NA	NA	51.49	99	54.32	60.41
68.04	NA	NA	46.31	NA	NA	NA	NA	63.21	49.43	NA	NA	NA	NA	51.82	98.87	55.3	57
68.08	NA	NA	49.6	NA	NA	NA	NA	63.62	49.43	NA	NA	NA	NA	53.31	98.66	57.32	58.12
68.12	NA	NA	50.37	NA	NA	NA	NA	61.44	47.69	NA	NA	NA	NA	52.39	98.56	63.18	58.54
68.16	NA	NA	50.63	NA	NA	NA	NA	61.15	47.78	NA	NA	NA	NA	51.99	93.48	63.11	55.89
68.2	NA	NA	51.12	NA	NA	NA	NA	62.14	51.96	NA	NA	NA	NA	47.84	93.01	64.02	55.46
68.24	NA	NA	57.22	NA	NA	NA	NA	59.48	54.2	NA	NA	NA	NA	45.98	93.72	62.35	56.33
68.28	NA	NA	50.7	NA	NA	NA	NA	63.3	54.02	NA	NA	NA	NA	44.27	92.48	60.95	59.11
68.32	NA	NA	51.6	NA	NA	NA	NA	62.35	53.41	NA	NA	NA	NA	43.98	93.28	60.7	56.89
68.36	NA	NA	49.94	NA	NA	NA	NA	62.88	57.79	NA	NA	NA	NA	46.48	94.11	58.4	55.5
68.4	NA	NA	49.47	NA	NA	NA	NA	58.72	58.14	NA	NA	NA	NA	52.35	93.6	57.46	53.49
68.44	NA	NA	49.65	NA	NA	NA	NA	59.75	55.3	NA	NA	NA	NA	51.42	87.59	57.07	56.39
68.48	NA	NA	48.51	NA	NA	NA	NA	60.86	53.09	NA	NA	NA	NA	58	90.25	58.01	55.37
68.52	NA	NA	52.77	NA	NA	NA	NA	64.65	51.97	NA	NA	NA	NA	62.72	97.63	59.3	60.02
68.56	NA	NA	54.73	NA	NA	NA	NA	58.08	51.85	NA	NA	NA	NA	59.66	96.16	61.41	62.52
68.6	NA	NA	54.33	NA	NA	NA	NA	61.54	51.51	NA	NA	NA	NA	62.36	97.02	58.36	61.84
68.64	NA	NA	54.69	NA	NA	NA	NA	62.78	47.83	NA	NA	NA	NA	63.31	99.28	58.17	63.98
68.68	NA	NA	55.24	NA	NA	NA	NA	63.97	48.13	NA	NA	NA	NA	63.52	100.45	59.87	66.61
68.72	NA	NA	57.62	NA	NA	NA	NA	63.06	49.87	NA	NA	NA	NA	64.02	98.42	60.81	61.8
68.76	NA	NA	59.21	NA	NA	NA	NA	64.01	46.41	NA	NA	NA	NA	65.07	99.29	62.71	61.23
68.8	NA	NA	57.13	NA	NA	NA	NA	63.66	56.84	NA	NA	NA	NA	64.16	98.78	61.16	60.62
68.84	NA	NA	58.21	NA	NA	NA	NA	63.32	57.23	NA	NA	NA	NA	63.87	98.72	61.28	60.07
68.88	NA	NA	60.34	NA	NA	NA	NA	63.55	51.59	NA	NA	NA	NA	63.33	100	62.04	62.12
68.92	NA	NA	65.12	NA	NA	NA	NA	63.7	51.11	NA	NA	NA	NA	64.8	98.58	64	60.93
68.96	NA	NA	65.18	NA	NA	NA	NA	63.39	50.88	NA	NA	NA	NA	62.26	100.32	64.1	63.53
69	NA	NA	62.5	NA	NA	NA	NA	64.19	47.63	NA	NA	NA	NA	66.11	101.9	63.21	61.58
69.04	NA	NA	59.03	NA	NA	NA	NA	62.49	53.59	NA	NA	NA	NA	65.48	99.24	59.91	59.93
69.08	NA	NA	57.44	NA	NA	NA	NA	61.9	53.83	NA	NA	NA	NA	62.21	98.59	60.03	60.6
69.12	NA	NA	58.11	NA	NA	NA	NA	61.8	49.84	NA	NA	NA	NA	62.32	98.9	62.62	58.72
69.16	NA	NA	60.39	NA	NA	NA	NA	58.26	53	NA	NA	NA	NA	63.47	96.9	62.24	60.57
69.2	NA	NA	59.22	NA	NA	NA	NA	57.3	52.13	NA	NA	NA	NA	63.13	95.19	63.35	61.11
69.24	NA	NA	52.51	NA	NA	NA	NA	58.73	53.15	NA	NA	NA	NA	63.16	94.77	62.68	61.24
69.28	NA	NA	59.62	NA	NA	NA	NA	57.77	56.14	NA	NA	NA	NA	63.27	98.01	61.05	66.15
69.32	NA	NA	55.77	NA	NA	NA	NA	57.68	58.04	NA	NA	NA	NA	62.27	102.51	61.88	67.06
69.36	NA	NA	55.73	NA	NA	NA	NA	58.46	57.25	NA	NA	NA	NA	62.16	97.52	62.62	65.64
69.4	NA	NA	62.53	NA	NA	NA	NA	60.59	53.8	NA	NA	NA	NA	64.3	98.45	64.45	60.61
69.44	NA	NA	56.88	NA	NA	NA	NA	57.34	58.6	NA	NA	NA	NA	63.58	100.4	64.6	50.5
69.48	NA	NA	55.1	NA	NA	NA	NA	57.48	59.73	NA	NA	NA	NA	63.59	96.54	70.08	48.16
69.52	NA	NA	56.26	NA	NA	NA	NA	59.39	57.15	NA	NA	NA	NA	58.12	96.85	68.14	45.54
69.56	NA	NA	54.42	NA	NA	NA	NA	61.54	58.85	NA	NA	NA	NA	56.79	98.78	65.8	49.46
69.6	NA	NA	53.07	NA	NA	NA	NA	62.22	65.32	NA	NA	NA	NA	56.36	98.75	66.37	47.97
69.64	NA	NA	53.46	NA	NA	NA	NA	64.99	64.22	NA	NA	NA	NA	58.51	96.5	64.35	47.73
69.68	NA	NA	51.6	NA	NA	NA	NA	62.27	61.14	NA	NA	NA	NA	57.57	98.33	61.96	49.27
69.72	NA	NA	51.65	NA	NA	NA	NA	61.65	59.78	NA	NA	NA	NA	57.7	100.26	61.99	49.45
69.76	NA	NA	50.65	NA	NA	NA	NA	62	58.47	NA	NA	NA	NA	54.69	98.68	63.48	49.42
69.8	NA	NA	44.86	NA	NA	NA	NA	63.33	59.49	NA	NA	NA	NA	53.99	103.2	64.01	52.57
69.84	NA	NA	48.01	NA	NA	NA	NA	63.7	57.75	NA	NA	NA	NA	50.01	97.89	61.9	49.17
69.88	NA	NA	53.18	NA	NA	NA	NA	63.28	60.49	NA	NA	NA	NA	55.66	98.9	64	47.03
69.92	NA	NA	57.4	NA	NA	NA	NA	62.85	57.88	NA	NA	NA	NA	57.85	99	64.68	51.44
69.96	NA	NA	62.93	NA	NA	NA	NA	63.68	55.54	NA	NA	NA	NA	56.13	98.88	64.94	53
70	NA	NA	61.89	NA	NA	NA	NA	61.66	58.06	NA	NA	NA	NA	61.3	98.73	57.07	57.05
70.04	NA	NA	61.73	NA	NA	NA	NA	62.64	62.43	NA	NA	NA	NA	63.82	98.93	50	60.49
70.08	NA	NA	57.76	NA	NA	NA	NA	61.57	64.24	NA	NA	NA	NA	62.64	100.61	49.86	52.09
70.12	NA	NA	64.42	NA	NA	NA	NA	59.9	64.44	NA	NA	NA	NA	65.95	98.03	54.52	54.23
70.16	NA	NA	65.28	NA	NA	NA	NA	59.92	62.12	NA	NA	NA	NA	72.16	98.54	51.94	52.1
70.2	NA	NA	61.87	NA	NA	NA	NA	60.65	64.11	NA	NA	NA	NA	66.33	100.71	51.59	52.51
70.24	NA	NA	55.98	NA	NA	NA	NA	60.2	62.65	NA	NA	NA	NA	65.63	98.51	47.59	51.39
70.28	NA	NA	52.98	NA	NA	NA	NA	60.6	63.29	NA	NA	NA	NA	63.86	98.84	47.87	50.18
70.32	NA	NA	55.04	NA	NA	NA	NA	61.07	64.91	NA	NA	NA	NA	66.03	95.68	42.91	49.95
70.36	NA	NA	49.39	NA	NA	NA	NA	58.06	64.99	NA	NA	NA	NA	70.41	98.35	45.76	50.38
70.4	NA	NA	42.44	NA	NA	NA	NA	57.32	60.7	NA	NA	NA	NA	74.68	98.87	46.5	50.19
70.44	NA	NA	45.02	NA	NA	NA	NA	59.81	55.67	NA	NA	NA	NA	73.44	97.18	48.74	49.5
70.48	NA	NA	44.97	NA	NA	NA	NA	58.29	58.8	NA	NA	NA	NA	73.52	95.4	48.29	49.53
70.52	NA	NA	43.22	NA	NA	NA	NA	56.51	60.63	NA	NA	NA	NA	72.94	93.25	47.97	49.16
70.56	NA	NA	46.03	NA	NA	NA	NA	57.62	63.19	NA	NA	NA	NA	75.67	90.88	51.32	49.24
70.6	NA	NA	49.04	NA	NA	NA	NA	54.85	56.16	NA	NA	NA	NA	69.96	91.21	53.94	44.94
70.64	NA	NA	48.21	NA	NA	NA	NA	57.23	58.2	NA	NA	NA	NA	70.03	88.14	58.02	45.8
70.68	NA	NA	42.81	NA	NA	NA	NA	56.49	58.63	NA	NA	NA	NA	66.69	90.97	60.91	51.07
70.72	NA	NA	45.39	NA	NA	NA	NA	58.85	61.51	NA	NA	NA	NA	68.61	93.6	53.42	49.62
70.76	NA	NA	41.77	NA	NA	NA	NA	60.61	61.79	NA	NA	NA	NA	68.66	93.89	47.77	49.9
70.8	NA	NA	42.86	NA	NA	NA	NA	60.67	62.62	NA	NA	NA	NA	67.06	91.02	47.44	50.68
70.84	NA	NA	42.74	NA	NA	NA	NA	64.82	68.3	NA	NA	NA	NA	68.19	93.06	45.97	51.93
70.88	NA	NA	45.26	NA	NA	NA	NA	63.81	72.45	NA	NA	NA	NA	68.38	92.11	51.9	50.42
70.92	NA	NA	46.12	NA	NA	NA	NA	63.3	73.34	NA	NA	NA	NA	68.69	92.71	56.06	50.89
70.96	NA	NA	47.69	NA	NA	NA	NA	64.14	75.82	NA	NA	NA	NA	68.61	93.93	52.53	53
71	NA	NA	48.32	NA	NA	NA	NA	61.62	70.9	NA	NA	NA	NA	72.38	93.94	52.75	49.66
71.04	NA	NA	51.83	NA	NA	NA	NA	58.58	68.18	NA	NA	NA	NA	71.55	93.6	52.32	49.6
71.08	NA	NA	53.82	NA	NA	NA	NA	57.47	67.4	NA	NA	NA	NA	75.23	95.09	46.5	51.48
71.12	NA	NA	57	NA	NA	NA	NA	56.71	62.35	NA	NA	NA	NA	70.54	93.86	47.09	55.04
71.16	NA	NA	55.53	NA	NA	NA	NA	59.84	59.18	NA	NA	NA	NA	71.66	92.03	45.75	54.41
71.2	NA	NA	55.35	NA	NA	NA	NA	62.68	60.16	NA	NA	NA	NA	80.17	91.81	47.91	49.16
71.24	NA	NA	55.25	NA	NA	NA	NA	61.3	64.7	NA	NA	NA	NA	77.55	96.44	41.19	48.57
71.28	NA	NA	57.66	NA	NA	NA	NA	63.93	60.14	NA	NA	NA	NA	75.82	98.91	40.86	57.6
71.32	NA	NA	57.65	NA	NA	NA	NA	66.31	61.94	NA	NA	NA	NA	79.23	98.49	47.69	53.86
71.36	NA	NA	57.7	NA	NA	NA	NA	67.63	62.47	NA	NA	NA	NA	82.21	96.17	49.65	55.39
71.4	NA	NA	56.35	NA	NA	NA	NA	64.45	65.19	NA	NA	NA	NA	82.76	101.37	45.27	51.97
71.44	NA	NA	52.13	NA	NA	NA	NA	65.14	73.27	NA	NA	NA	NA	84.61	102.23	48.07	53.39
71.48	NA	NA	49.73	NA	NA	NA	NA	62.77	62.36	NA	NA	NA	NA	83.1	102.04	48.26	55.95
71.52	NA	NA	47.75	NA	NA	NA	NA	61.57	59.32	NA	NA	NA	NA	78.82	102.52	48.47	61.78
71.56	NA	NA	44.69	NA	NA	NA	NA	64.27	57.53	NA	NA	NA	NA	82.66	98.6	46.77	62.65
71.6	NA	NA	50.7	NA	NA	NA	NA	60.36	58.41	NA	NA	NA	NA	88.18	99.04	47.76	65.62
71.64	NA	NA	52.66	NA	NA	NA	NA	57.95	60.05	NA	NA	NA	NA	89.41	98.76	48.19	61.1
71.68	NA	NA	52.23	NA	NA	NA	NA	61.36	58.37	NA	NA	NA	NA	96.03	98.76	49.25	66.35
71.72	NA	NA	47.36	NA	NA	NA	NA	62.66	58.59	NA	NA	NA	NA	98.22	98.5	50.99	64.01
71.76	NA	NA	46.78	NA	NA	NA	NA	62.03	58.3	NA	NA	NA	NA	95.34	98.98	46.01	64.48
71.8	NA	NA	49.55	NA	NA	NA	NA	62.23	59.62	NA	NA	NA	NA	94.59	98.81	46.83	61.76
71.84	NA	NA	49.97	NA	NA	NA	NA	64.28	58	NA	NA	NA	NA	92.52	99	41.6	59.03
71.88	NA	NA	47.39	NA	NA	NA	NA	62.53	61.07	NA	NA	NA	NA	91.92	99.11	48.03	58.33
71.92	NA	NA	44.54	NA	NA	NA	NA	56.71	60.48	NA	NA	NA	NA	94.27	100.18	48.17	56.96
71.96	NA	NA	45.54	NA	NA	NA	NA	56.61	62.63	NA	NA	NA	NA	92.63	100.63	46.57	59.44
72	NA	NA	50.54	NA	NA	NA	NA	53.2	61.19	NA	NA	NA	NA	92.43	99.43	50.43	58.09
72.04	NA	NA	51.95	NA	NA	NA	NA	51.65	58.15	NA	NA	NA	NA	93.53	102.34	46.44	61.69
72.08	NA	NA	52.6	NA	NA	NA	NA	52.33	60.95	NA	NA	NA	NA	96.48	101.59	48.05	62.53
72.12	NA	NA	52.71	NA	NA	NA	NA	50.44	59.45	NA	NA	NA	NA	93.96	98.93	52.07	60.67
72.16	NA	NA	57.31	NA	NA	NA	NA	48.93	58.29	NA	NA	NA	NA	92.67	101.99	56.08	59.93
72.2	NA	NA	61.44	NA	NA	NA	NA	52.94	60.01	NA	NA	NA	NA	92.07	100.66	51.84	58.32
72.24	NA	NA	62.48	NA	NA	NA	NA	50.8	61.25	NA	NA	NA	NA	92.74	100	49.1	60.56
72.28	NA	NA	65.02	NA	NA	NA	NA	50.6	61.66	NA	NA	NA	NA	94.86	98.32	51.62	60.36
72.32	NA	NA	66.22	NA	NA	NA	NA	53.23	63.83	NA	NA	NA	NA	94.5	96.56	52.66	62.07
72.36	NA	NA	66.37	NA	NA	NA	NA	50.77	64.29	NA	NA	NA	NA	97.01	98.94	54.51	57.71
72.4	NA	NA	65.4	NA	NA	NA	NA	51.7	63.45	NA	NA	NA	NA	93.03	98.09	65.79	57.53
72.44	NA	NA	65.01	NA	NA	NA	NA	51.61	61.44	NA	NA	NA	NA	94.6	98	72.26	61.61
72.48	NA	NA	61.76	NA	NA	NA	NA	51.55	61.51	NA	NA	NA	NA	90.19	97.67	69.19	58.18
72.52	NA	NA	61.58	NA	NA	NA	NA	52.81	62.62	NA	NA	NA	NA	84.99	97.7	70.52	66.04
72.56	NA	NA	62.86	NA	NA	NA	NA	48.87	61.32	NA	NA	NA	NA	94.26	100.68	77.04	66.84
72.6	NA	NA	61.6	NA	NA	NA	NA	48.14	63.78	NA	NA	NA	NA	94.72	98.64	75.55	66.79
72.64	NA	NA	60.1	NA	NA	NA	NA	50.01	61.45	NA	NA	NA	NA	94.7	99.27	72.7	67.38
72.68	NA	NA	58.25	NA	NA	NA	NA	48.76	62.12	NA	NA	NA	NA	97.88	95.56	74.87	60.05
72.72	NA	NA	61.84	NA	NA	NA	NA	53.35	60.41	NA	NA	NA	NA	98.3	100.11	69.49	57.69
72.76	NA	NA	61.7	NA	NA	NA	NA	48.48	60.09	NA	NA	NA	NA	96.03	99.96	68.15	58.63
72.8	NA	NA	62.44	NA	NA	NA	NA	46.56	62.73	NA	NA	NA	NA	99.59	98.69	64.86	62.66
72.84	NA	NA	61.7	NA	NA	NA	NA	43.41	63.13	NA	NA	NA	NA	96.15	98.87	66.78	58.48
72.88	NA	NA	58.62	NA	NA	NA	NA	45.68	63.06	NA	NA	NA	NA	94.2	97.88	68.84	59.15
72.92	NA	NA	57.65	NA	NA	NA	NA	46.42	56.85	NA	NA	NA	NA	97.75	99.66	67.24	58.97
72.96	NA	NA	56.44	NA	NA	NA	NA	49.56	57.45	NA	NA	NA	NA	99.68	95.73	62.84	59.48
73	NA	NA	45.03	NA	NA	NA	NA	51.43	54.62	NA	NA	NA	NA	100.02	93.7	60.77	59.73
73.04	NA	NA	47.76	NA	NA	NA	NA	52.21	52.99	NA	NA	NA	NA	101.15	91.68	59.19	60.35
73.08	NA	NA	46.19	NA	NA	NA	NA	52.39	54.99	NA	NA	NA	NA	98.99	91.65	61.46	60.69
73.12	NA	NA	46.57	NA	NA	NA	NA	51.96	51.62	NA	NA	NA	NA	99.64	94.16	59.34	58.19
73.16	NA	NA	47.45	NA	NA	NA	NA	48.98	56.89	NA	NA	NA	NA	97.67	91.2	61.06	57.76
73.2	NA	NA	47.34	NA	NA	NA	NA	50.65	54.24	NA	NA	NA	NA	99.94	90.65	61.15	56.28
73.24	NA	NA	53.48	NA	NA	NA	NA	49.17	52.81	NA	NA	NA	NA	102.6	89.81	65.64	58.17
73.28	NA	NA	52.66	NA	NA	NA	NA	51.01	48.68	NA	NA	NA	NA	98.82	91.56	70.19	60.47
73.32	NA	NA	59.9	NA	NA	NA	NA	53.78	47.06	NA	NA	NA	NA	98.4	93.89	65.8	58.09
73.36	NA	NA	55.35	NA	NA	NA	NA	51.81	45.94	NA	NA	NA	NA	98.04	101.39	70.65	55.31
73.4	NA	NA	50.17	NA	NA	NA	NA	48.55	48.39	NA	NA	NA	NA	98.55	102.1	69.79	54.64
73.44	NA	NA	46.2	NA	NA	NA	NA	51.93	51.5	NA	NA	NA	NA	100.54	101.49	64.57	50.43
73.48	NA	NA	47.02	NA	NA	NA	NA	52.89	47.44	NA	NA	NA	NA	100.93	98.38	69.4	51.96
73.52	NA	NA	45.15	NA	NA	NA	NA	51.57	46.63	NA	NA	NA	NA	98.22	99.86	71.2	52.26
73.56	NA	NA	44.97	NA	NA	NA	NA	52.54	47.4	NA	NA	NA	NA	97.77	97.46	70.99	50.73
73.6	NA	NA	43.8	NA	NA	NA	NA	48.99	51.54	NA	NA	NA	NA	97.18	99.95	68.71	49.45
73.64	NA	NA	47.86	NA	NA	NA	NA	49.47	52.06	NA	NA	NA	NA	97.52	99.33	70.4	50.89
73.68	NA	NA	48.13	NA	NA	NA	NA	47.6	57.58	NA	NA	NA	NA	96.97	101.01	69.12	50.76
73.72	NA	NA	47.45	NA	NA	NA	NA	47.5	56.7	NA	NA	NA	NA	94.49	102.34	62.9	51.26
73.76	NA	NA	47.96	NA	NA	NA	NA	49.76	55.99	NA	NA	NA	NA	94.56	98.44	65.64	47.63
73.8	NA	NA	47.48	NA	NA	NA	NA	50.72	55.93	NA	NA	NA	NA	94.67	98.41	65.06	52.76
73.84	NA	NA	46.4	NA	NA	NA	NA	50.74	54.26	NA	NA	NA	NA	95.82	99.33	67.19	52.74
73.88	NA	NA	46.31	NA	NA	NA	NA	46.23	51.78	NA	NA	NA	NA	96.35	99.42	68.51	50.46
73.92	NA	NA	46.14	NA	NA	NA	NA	49.16	51.3	NA	NA	NA	NA	96.79	98.44	75.39	45.51
73.96	NA	NA	46.24	NA	NA	NA	NA	49.59	50.94	NA	NA	NA	NA	98.03	101.21	78.82	49.13
74	NA	NA	47.97	NA	NA	NA	NA	53.57	55.92	NA	NA	NA	NA	98.1	99.86	74.67	49.73
74.04	NA	NA	49.84	NA	NA	NA	NA	52.05	56.96	NA	NA	NA	NA	99.95	98.41	75.91	51.12
74.08	NA	NA	48.28	NA	NA	NA	NA	49.1	56.2	NA	NA	NA	NA	98.99	100.03	71.35	56.98
74.12	NA	NA	44.66	NA	NA	NA	NA	52.84	54.53	NA	NA	NA	NA	99.47	99.96	72.95	58.16
74.16	NA	NA	43.7	NA	NA	NA	NA	51.19	53.57	NA	NA	NA	NA	99.68	97.62	75.55	61.53
74.2	NA	NA	48.08	NA	NA	NA	NA	46.59	55.09	NA	NA	NA	NA	99.09	101.02	78.73	58.21
74.24	NA	NA	44.98	NA	NA	NA	NA	47.45	55.52	NA	NA	NA	NA	99.48	97.99	77.94	56.26
74.28	NA	NA	45.49	NA	NA	NA	NA	47.53	55.37	NA	NA	NA	NA	99.89	99.83	79.87	56.35
74.32	NA	NA	44.54	NA	NA	NA	NA	45.21	55.04	NA	NA	NA	NA	101.17	102.48	80.46	55.34
74.36	NA	NA	44.51	NA	NA	NA	NA	47.17	54.1	NA	NA	NA	NA	103.03	97.88	77.67	55.59
74.4	NA	NA	44.55	NA	NA	NA	NA	49.57	55.41	NA	NA	NA	NA	102.5	99.96	78.54	48.07
74.44	NA	NA	44.53	NA	NA	NA	NA	48.66	55.44	NA	NA	NA	NA	100.7	100.15	79.44	46.4
74.48	NA	NA	45.92	NA	NA	NA	NA	47.88	54.81	NA	NA	NA	NA	99.2	98.64	78.43	43.76
74.52	NA	NA	46.15	NA	NA	NA	NA	52.9	55.77	NA	NA	NA	NA	99.72	98.71	78.97	47.51
74.56	NA	NA	48.73	NA	NA	NA	NA	56	58.07	NA	NA	NA	NA	99.65	100.86	79.32	47.35
74.6	NA	NA	45.46	NA	NA	NA	NA	55.13	56.98	NA	NA	NA	NA	101.31	99.87	79.43	46.95
74.64	NA	NA	44.41	NA	NA	NA	NA	61.45	61.08	NA	NA	NA	NA	104.07	101.16	77.3	49.72
74.68	NA	NA	46.86	NA	NA	NA	NA	66.48	56.7	NA	NA	NA	NA	101.38	101.4	80.53	52.37
74.72	NA	NA	45.39	NA	NA	NA	NA	64.61	61.27	NA	NA	NA	NA	99.35	100.53	78.78	51.98
74.76	NA	NA	46.41	NA	NA	NA	NA	64.31	57.55	NA	NA	NA	NA	99.64	96.15	82.74	55.32
74.8	NA	NA	46.86	NA	NA	NA	NA	62.13	55.61	NA	NA	NA	NA	99.11	100.76	83.43	57.16
74.84	NA	NA	45.65	NA	NA	NA	NA	62.21	56.43	NA	NA	NA	NA	99.51	100.84	76.99	59.77
74.88	NA	NA	48.81	NA	NA	NA	NA	64.01	54.21	NA	NA	NA	NA	99.4	98.58	74.71	66.98
74.92	NA	NA	49.5	NA	NA	NA	NA	64.08	51.94	NA	NA	NA	NA	93.61	96.11	76.67	62.08
74.96	NA	NA	48.23	NA	NA	NA	NA	64.71	53.59	NA	NA	NA	NA	95.76	101.29	74.39	62.45
75	NA	NA	44.46	NA	NA	NA	NA	64.26	53.77	NA	NA	NA	NA	97.31	100.24	67.59	59.45
75.04	NA	NA	46.24	NA	NA	NA	NA	61.72	55.23	NA	NA	NA	NA	98.18	99.56	63.72	66.28
75.08	NA	NA	46.14	NA	NA	NA	NA	60.66	51.07	NA	NA	NA	NA	100.27	99.81	60.73	65.36
75.12	NA	NA	48.18	NA	NA	NA	NA	60.95	49.69	NA	NA	NA	NA	99.69	102.15	67.13	70.21
75.16	NA	NA	52.79	NA	NA	NA	NA	60.59	50.63	NA	NA	NA	NA	98.16	104.71	75.64	69.19
75.2	NA	NA	58.82	NA	NA	NA	NA	63.89	54.97	NA	NA	NA	NA	99.05	102.7	75.53	59.19
75.24	NA	NA	61.73	NA	NA	NA	NA	63.94	55.53	NA	NA	NA	NA	99.96	100.22	73.41	62.77
75.28	NA	NA	59.46	NA	NA	NA	NA	62.98	55.88	NA	NA	NA	NA	98.94	95.93	76.3	63.12
75.32	NA	NA	60.98	NA	NA	NA	NA	63.69	53.56	NA	NA	NA	NA	98.28	97.9	75.85	56.94
75.36	NA	NA	63.89	NA	NA	NA	NA	64.32	49.24	NA	NA	NA	NA	98.58	99.01	73.52	55.16
75.4	NA	NA	62.03	NA	NA	NA	NA	61.96	48.45	NA	NA	NA	NA	100.46	103.22	75.13	49.89
75.44	NA	NA	63.84	NA	NA	NA	NA	60.91	46.25	NA	NA	NA	NA	94.68	103.47	76.27	44.91
75.48	NA	NA	63.99	NA	NA	NA	NA	62.7	48.47	NA	NA	NA	NA	97.55	103.03	73.74	46.93
75.52	NA	NA	63.43	NA	NA	NA	NA	61.82	52.21	NA	NA	NA	NA	93.46	104.23	73.96	46.22
75.56	NA	NA	64.47	NA	NA	NA	NA	66.63	49.54	NA	NA	NA	NA	92.76	107.96	76.32	47.17
75.6	NA	NA	62.38	NA	NA	NA	NA	65.77	52.8	NA	NA	NA	NA	93.47	108.73	73.5	45.63
75.64	NA	NA	65.37	NA	NA	NA	NA	64	53.2	NA	NA	NA	NA	94.54	111.44	76.7	47.16
75.68	NA	NA	64.87	NA	NA	NA	NA	64.41	55.68	NA	NA	NA	NA	102.21	115.44	78.43	44.18
75.72	NA	NA	58.71	NA	NA	NA	NA	65.37	59.96	NA	NA	NA	NA	97.02	118.84	75.12	46.88
75.76	NA	NA	58.09	NA	NA	NA	NA	64.41	60.01	NA	NA	NA	NA	96.2	119.49	67.26	46.04
75.8	NA	NA	64.88	NA	NA	NA	NA	62.32	59.91	NA	NA	NA	NA	93.63	118.44	73.24	49.83
75.84	NA	NA	62.91	NA	NA	NA	NA	62.36	62.17	NA	NA	NA	NA	92.67	120.44	77.71	49.98
75.88	NA	NA	59.83	NA	NA	NA	NA	62.95	60.59	NA	NA	NA	NA	95.36	119.02	73.49	50.06
75.92	NA	NA	63.12	NA	NA	NA	NA	61.82	60.64	NA	NA	NA	NA	95.07	124.72	76.05	45.38
75.96	NA	NA	62.69	NA	NA	NA	NA	62.74	60.18	NA	NA	NA	NA	97.03	122.97	77.47	45.8
76	NA	NA	60.31	NA	NA	NA	NA	62.35	63.78	NA	NA	NA	NA	101.13	128.36	77.83	48.22
76.04	NA	NA	63.1	NA	NA	NA	NA	62.11	62.64	NA	NA	NA	NA	100.22	127.52	76.5	44.98
76.08	NA	NA	62.86	NA	NA	NA	NA	61.96	63.83	NA	NA	NA	NA	99.25	129.31	77.68	49.18
76.12	NA	NA	61.91	NA	NA	NA	NA	63.71	63.16	NA	NA	NA	NA	101.36	NA	79.19	53.43
76.16	NA	NA	61.94	NA	NA	NA	NA	64.2	63.04	NA	NA	NA	NA	98.26	NA	79.26	47.72
76.2	NA	NA	62.67	NA	NA	NA	NA	63.12	63.83	NA	NA	NA	NA	100.56	NA	78.43	50.88
76.24	NA	NA	62.22	NA	NA	NA	NA	61.82	64.17	NA	NA	NA	NA	103.21	NA	76.02	52.04
76.28	NA	NA	63.19	NA	NA	NA	NA	64.43	62.87	NA	NA	NA	NA	100.75	NA	84.49	50.98
76.32	NA	NA	63.55	NA	NA	NA	NA	63.6	62.48	NA	NA	NA	NA	98.73	NA	82.66	50.71
76.36	NA	NA	62.4	NA	NA	NA	NA	64.46	63.95	NA	NA	NA	NA	96.42	NA	89.01	50.85
76.4	NA	NA	63.23	NA	NA	NA	NA	64.54	69.07	NA	NA	NA	NA	95.14	NA	90.21	50.39
76.44	NA	NA	62.06	NA	NA	NA	NA	63.23	67.56	NA	NA	NA	NA	91.03	NA	90.32	53.79
76.48	NA	NA	61.83	NA	NA	NA	NA	61.52	66.88	NA	NA	NA	NA	93.54	NA	91.99	54.1
76.52	NA	NA	62.22	NA	NA	NA	NA	61.16	69.33	NA	NA	NA	NA	91.8	NA	92.62	53.32
76.56	NA	NA	60.24	NA	NA	NA	NA	64.41	65.34	NA	NA	NA	NA	91.55	NA	91.91	51.35
76.6	NA	NA	60.75	NA	NA	NA	NA	64.85	62.71	NA	NA	NA	NA	88.98	NA	92.19	50.86
76.64	NA	NA	63.14	NA	NA	NA	NA	63.25	64.83	NA	NA	NA	NA	93.84	NA	92.21	49.16
76.68	NA	NA	61.38	NA	NA	NA	NA	61.25	65.64	NA	NA	NA	NA	90.5	NA	92.9	47.53
76.72	NA	NA	62.48	NA	NA	NA	NA	62.54	62.27	NA	NA	NA	NA	93.8	NA	91.7	50.7
76.76	NA	NA	62.17	NA	NA	NA	NA	61.25	62.64	NA	NA	NA	NA	91.04	NA	92.53	55.01
76.8	NA	NA	61.59	NA	NA	NA	NA	63.44	61.72	NA	NA	NA	NA	87.91	NA	91.84	53.65
76.84	NA	NA	63.62	NA	NA	NA	NA	63.62	62.61	NA	NA	NA	NA	84.55	NA	91.93	58.52
76.88	NA	NA	62.69	NA	NA	NA	NA	62.23	60.7	NA	NA	NA	NA	85.75	NA	88.31	54.42
76.92	NA	NA	64.19	NA	NA	NA	NA	64.02	58.76	NA	NA	NA	NA	88.17	NA	92.33	55.45
76.96	NA	NA	65.14	NA	NA	NA	NA	61.7	57.21	NA	NA	NA	NA	94.26	NA	92.04	54.85
77	NA	NA	61.1	NA	NA	NA	NA	64.18	59.3	NA	NA	NA	NA	93.71	NA	91.49	53.77
77.04	NA	NA	60.76	NA	NA	NA	NA	63.93	60.83	NA	NA	NA	NA	93.49	NA	92.68	52.38
77.08	NA	NA	58.01	NA	NA	NA	NA	63.79	60.31	NA	NA	NA	NA	94.71	NA	93.03	52.26
77.12	NA	NA	58.94	NA	NA	NA	NA	61.74	59.59	NA	NA	NA	NA	97.85	NA	91.75	52.35
77.16	NA	NA	60.46	NA	NA	NA	NA	60.16	61.31	NA	NA	NA	NA	98.59	NA	94.71	53.27
77.2	NA	NA	60.38	NA	NA	NA	NA	60.6	61.24	NA	NA	NA	NA	97.79	NA	94.85	53.31
77.24	NA	NA	60.84	NA	NA	NA	NA	62.27	64.19	NA	NA	NA	NA	96.97	NA	95.4	53.45
77.28	NA	NA	62.45	NA	NA	NA	NA	63.43	61.5	NA	NA	NA	NA	98.95	NA	94.28	53.26
77.32	NA	NA	60.72	NA	NA	NA	NA	64.53	63.47	NA	NA	NA	NA	97.32	NA	93.87	53.54
77.36	NA	NA	61.43	NA	NA	NA	NA	62.59	62.76	NA	NA	NA	NA	95.75	NA	95.14	53.41
77.4	NA	NA	61.23	NA	NA	NA	NA	63.81	62.91	NA	NA	NA	NA	98.38	NA	95.07	53.97
77.44	NA	NA	61.34	NA	NA	NA	NA	64.46	61.29	NA	NA	NA	NA	99.38	NA	97.52	54.53
77.48	NA	NA	61.1	NA	NA	NA	NA	63.68	54.17	NA	NA	NA	NA	100.42	NA	97.76	58.37
77.52	NA	NA	63.03	NA	NA	NA	NA	63.89	55.14	NA	NA	NA	NA	100.52	NA	97.4	57.44
77.56	NA	NA	63.28	NA	NA	NA	NA	67.61	54.97	NA	NA	NA	NA	98.82	NA	97.72	56.32
77.6	NA	NA	64.47	NA	NA	NA	NA	68.12	54.36	NA	NA	NA	NA	99.01	NA	91.97	57.71
77.64	NA	NA	63.89	NA	NA	NA	NA	67.21	52.65	NA	NA	NA	NA	101.12	NA	96.39	58.7
77.68	NA	NA	61.79	NA	NA	NA	NA	65.49	49.83	NA	NA	NA	NA	100.75	NA	99.57	62.14
77.72	NA	NA	59	NA	NA	NA	NA	61.54	49.38	NA	NA	NA	NA	98.95	NA	101.93	61.53
77.76	NA	NA	59.96	NA	NA	NA	NA	61.39	51.06	NA	NA	NA	NA	92.83	NA	100.87	64.43
77.8	NA	NA	60.28	NA	NA	NA	NA	66.51	49.48	NA	NA	NA	NA	95.02	NA	97.81	64.7
77.84	NA	NA	60.16	NA	NA	NA	NA	65.72	48.26	NA	NA	NA	NA	96.68	NA	98.32	61.31
77.88	NA	NA	63.35	NA	NA	NA	NA	67.69	48.55	NA	NA	NA	NA	96.71	NA	97.81	61.89
77.92	NA	NA	61.47	NA	NA	NA	NA	64.81	49.31	NA	NA	NA	NA	99.16	NA	98.59	62.11
77.96	NA	NA	62.36	NA	NA	NA	NA	62.94	49.17	NA	NA	NA	NA	99.3	NA	99.35	61.51
78	NA	NA	61.51	NA	NA	NA	NA	57.66	48.45	NA	NA	NA	NA	100.25	NA	98.67	64.11
78.04	NA	NA	60.97	NA	NA	NA	NA	57.02	47.64	NA	NA	NA	NA	98.87	NA	100.13	64
78.08	NA	NA	63.62	NA	NA	NA	NA	56.75	49.12	NA	NA	NA	NA	99.47	NA	99.73	64.59
78.12	NA	NA	63.65	NA	NA	NA	NA	58.83	49.76	NA	NA	NA	NA	99.83	NA	98.18	63.6
78.16	NA	NA	63.21	NA	NA	NA	NA	59.64	49.6	NA	NA	NA	NA	99.05	NA	99	62.04
78.2	NA	NA	62.44	NA	NA	NA	NA	62.6	47.28	NA	NA	NA	NA	98.39	NA	100.03	61.76
78.24	NA	NA	61.87	NA	NA	NA	NA	60.28	48.44	NA	NA	NA	NA	101.38	NA	104.84	57.56
78.28	NA	NA	61.3	NA	NA	NA	NA	62.07	49.83	NA	NA	NA	NA	101.26	NA	103.18	58.71
78.32	NA	NA	60.51	NA	NA	NA	NA	63.99	51.9	NA	NA	NA	NA	100.16	NA	96.58	58.26
78.36	NA	NA	60.32	NA	NA	NA	NA	63.96	48.88	NA	NA	NA	NA	101.04	NA	97.41	59.75
78.4	NA	NA	60.1	NA	NA	NA	NA	62.02	46.47	NA	NA	NA	NA	99.35	NA	95.19	60.59
78.44	NA	NA	59.96	NA	NA	NA	NA	59.85	48.47	NA	NA	NA	NA	103.19	NA	96.77	64.58
78.48	NA	NA	60.77	NA	NA	NA	NA	55.33	46.88	NA	NA	NA	NA	102.8	NA	97.05	64.17
78.52	NA	NA	62.93	NA	NA	NA	NA	55.25	47.35	NA	NA	NA	NA	110.12	NA	100.94	64.46
78.56	NA	NA	64.17	NA	NA	NA	NA	57.87	47.04	NA	NA	NA	NA	115.33	NA	101.46	63.81
78.6	NA	NA	63.11	NA	NA	NA	NA	58.93	42.73	NA	NA	NA	NA	119.48	NA	99.4	64.04
78.64	NA	NA	63.49	NA	NA	NA	NA	58.08	44.65	NA	NA	NA	NA	116.68	NA	100.06	64.32
78.68	NA	NA	65.25	NA	NA	NA	NA	60.78	43.04	NA	NA	NA	NA	118.41	NA	96.01	64.88
78.72	NA	NA	60.86	NA	NA	NA	NA	63.51	42.32	NA	NA	NA	NA	116.11	NA	94.76	63.95
78.76	NA	NA	61.28	NA	NA	NA	NA	65.03	48.67	NA	NA	NA	NA	118.97	NA	94.82	65.73
78.8	NA	NA	62.46	NA	NA	NA	NA	68.32	48.47	NA	NA	NA	NA	116.21	NA	94.49	62.35
78.84	NA	NA	63.97	NA	NA	NA	NA	67	51.1	NA	NA	NA	NA	117.94	NA	97.37	61.1
78.88	NA	NA	64.23	NA	NA	NA	NA	69.05	50.01	NA	NA	NA	NA	115.53	NA	94.33	61.24
78.92	NA	NA	62.62	NA	NA	NA	NA	66.19	46.34	NA	NA	NA	NA	115.14	NA	91.82	59.23
78.96	NA	NA	62.34	NA	NA	NA	NA	69.6	43.3	NA	NA	NA	NA	118.96	NA	91.78	58.03
79	NA	NA	62.86	NA	NA	NA	NA	70.14	45.17	NA	NA	NA	NA	124.63	NA	93.05	65.48
79.04	NA	NA	62.85	NA	NA	NA	NA	72.78	45.66	NA	NA	NA	NA	129.25	NA	86.91	63.98
79.08	NA	NA	62.82	NA	NA	NA	NA	68.54	47.19	NA	NA	NA	NA	NA	NA	87.27	64.04
79.12	NA	NA	65.65	NA	NA	NA	NA	65.33	48.82	NA	NA	NA	NA	NA	NA	88.34	61.82
79.16	NA	NA	63.86	NA	NA	NA	NA	65.84	46.88	NA	NA	NA	NA	NA	NA	86.24	59.14
79.2	NA	NA	66.06	NA	NA	NA	NA	66.79	49.24	NA	NA	NA	NA	NA	NA	87.03	62.29
79.24	NA	NA	61.75	NA	NA	NA	NA	60.98	49.18	NA	NA	NA	NA	NA	NA	83.78	65.52
79.28	NA	NA	64.3	NA	NA	NA	NA	59.4	48.56	NA	NA	NA	NA	NA	NA	90.09	62.81
79.32	NA	NA	64.64	NA	NA	NA	NA	58.94	48.44	NA	NA	NA	NA	NA	NA	97.95	63.18
79.36	NA	NA	63.58	NA	NA	NA	NA	57.18	51.16	NA	NA	NA	NA	NA	NA	100.54	62.83
79.4	NA	NA	66.01	NA	NA	NA	NA	57.51	48.8	NA	NA	NA	NA	NA	NA	97.75	64.86
79.44	NA	NA	65.1	NA	NA	NA	NA	57.46	49.31	NA	NA	NA	NA	NA	NA	93.84	66.27
79.48	NA	NA	66.66	NA	NA	NA	NA	55.84	48.12	NA	NA	NA	NA	NA	NA	92.23	69.24
79.52	NA	NA	63.55	NA	NA	NA	NA	57.65	49.78	NA	NA	NA	NA	NA	NA	97.61	68.8
79.56	NA	NA	63.91	NA	NA	NA	NA	62.88	48.71	NA	NA	NA	NA	NA	NA	96.5	61.05
79.6	NA	NA	64.45	NA	NA	NA	NA	68.1	48.12	NA	NA	NA	NA	NA	NA	98.74	65.65
79.64	NA	NA	61.23	NA	NA	NA	NA	69.2	46.99	NA	NA	NA	NA	NA	NA	99.33	64.89
79.68	NA	NA	61.42	NA	NA	NA	NA	68.76	45.85	NA	NA	NA	NA	NA	NA	99.94	66.07
79.72	NA	NA	64.6	NA	NA	NA	NA	76.69	46.88	NA	NA	NA	NA	NA	NA	100.39	67.07
79.76	NA	NA	60.55	NA	NA	NA	NA	76.8	46.59	NA	NA	NA	NA	NA	NA	96.04	64.56
79.8	NA	NA	62.13	NA	NA	NA	NA	79.76	43.15	NA	NA	NA	NA	NA	NA	98.53	62.73
[truncated: 505 more rows]

## Sheet: Figure 3b
Figure 3b
Imax (pA) values for individual cells from indicated groups
Mock	FLYC1	K606E	K624E	K606E, K624E
3.61292	244.159	69.3307	35.7201	302.157
2.7692	471.906	15.954	14.7428	131.369
1.71066	89.1935	895.1	22.315	38.5264
1.44466	150.869	120.986	241.757	19.6425
2.08827	54.4737	25.5799	15.6627	62.0351
1.62312	411.035	21.4329	35.3567	49.8617
2.68317			75.4292	64.888

## Sheet: Fig. 3d
Figure 3d
IV relationship of stretch activated currents from indicated groups
Membrane potential	FLYC1		K606E		K624E		K606E, K624E
	Mean	SEM	Mean	SEM	Mean	SEM	Mean	SEM
-80	-21.5843	0.816522	-4.35546	0.090454	-12.038	0.451127	-1.83905	0.054567
-60	-14.9091	0.722671	-2.98842	0.151515	-8.83876	0.105745	-1.2523	0.047336
-40	-9.34197	0.691464	-1.58952	0.077293	-5.741	0.290922	-0.704715	0.008973
-20	-3.83229	0.253284	-0.88147	0.095084	-2.94645	0.117042	-0.403287	0.026966
0	0.1	0.069282	0	0	0	0	0	0
Conductance (pS)
FLYC1	K606E	K624E	K606E, K624E
238.6	22.8	56.97	146.7
295.4	22.2	51.13	137.9
250.6	20.3	52.82	146.2
281.8	24.95	55.44	168.5
285.3	22.77		179.2

## Sheet: Fig. 3f
Time (ns)	K624 contact	R599_1 contact	R599_2 contact	K606 contact		NB: value is for ease of plotting only
27	NA	NA	NA	NA
27.04	NA	NA	NA	NA
27.08	NA	NA	NA	NA
27.12	NA	NA	NA	NA
27.16	NA	NA	NA	NA
27.2	NA	NA	NA	NA
27.24	NA	NA	NA	NA
27.28	NA	NA	NA	NA
27.32	NA	NA	NA	NA
27.36	NA	NA	NA	NA
27.4	NA	NA	NA	NA
27.44	NA	NA	2	NA
27.48	NA	NA	NA	NA
27.52	NA	NA	2	NA
27.56	NA	2	2	NA
27.6	NA	2	2	NA
27.64	NA	NA	2	NA
27.68	NA	2	2	NA
27.72	1	2	2	NA
27.76	1	2	2	NA
27.8	NA	2	2	NA
27.84	NA	2	2	NA
27.88	1	2	2	NA
27.92	1	2	2	NA
27.96	1	2	2	NA
28	NA	NA	2	NA
28.04	1	2	2	NA
28.08	1	2	2	NA
28.12	1	NA	NA	NA
28.16	1	2	2	NA
28.2	1	2	2	NA
28.24	1	2	2	NA
28.28	1	2	2	NA
28.32	1	2	2	NA
28.36	1	2	2	NA
28.4	1	2	2	NA
28.44	1	2	2	NA
28.48	NA	2	2	NA
28.52	NA	2	2	NA
28.56	NA	2	2	NA
28.6	NA	2	NA	NA
28.64	NA	2	NA	NA
28.68	NA	2	2	NA
28.72	NA	2	2	NA
28.76	NA	2	2	NA
28.8	NA	2	2	NA
28.84	NA	2	2	NA
28.88	NA	2	2	NA
28.92	NA	2	2	NA
28.96	NA	2	2	NA
29	NA	2	2	NA
29.04	NA	2	2	NA
29.08	NA	2	2	NA
29.12	NA	2	2	NA
29.16	NA	2	2	NA
29.2	NA	NA	NA	NA
29.24	NA	NA	NA	NA
29.28	NA	NA	NA	3
29.32	NA	NA	NA	3
29.36	NA	NA	NA	3
29.4	NA	NA	NA	3
29.44	NA	NA	NA	NA
29.48	NA	NA	NA	NA
29.52	NA	NA	NA	NA
29.56	NA	NA	NA	3
29.6	NA	NA	NA	NA
29.64	NA	NA	NA	NA
29.68	NA	NA	NA	3
29.72	NA	NA	NA	3
29.76	NA	NA	NA	3
29.8	NA	NA	NA	3
29.84	NA	NA	NA	NA
29.88	NA	NA	NA	NA
29.92	NA	NA	NA	NA
29.96	NA	NA	NA	NA
30	NA	NA	NA	3
30.04	NA	NA	NA	NA
30.08	NA	NA	NA	NA
30.12	NA	NA	NA	NA
30.16	NA	NA	NA	NA
30.2	NA	NA	NA	NA
30.24	NA	NA	NA	NA
30.28	NA	NA	NA	NA
30.32	NA	NA	NA	NA
30.36	NA	NA	NA	NA
30.4	NA	NA	NA	3
30.44	NA	NA	NA	3
30.48	NA	NA	NA	3
30.52	NA	NA	NA	3
30.56	NA	NA	NA	3
30.6	NA	NA	NA	3
30.64	NA	NA	NA	3
30.68	NA	NA	NA	3
30.72	NA	NA	NA	3
30.76	NA	NA	NA	3
30.8	NA	NA	NA	NA
30.84	NA	NA	NA	3
30.88	NA	NA	NA	3
30.92	NA	NA	NA	NA
30.96	NA	NA	NA	3
31	NA	NA	NA	3
31.04	NA	NA	NA	3
31.08	NA	NA	NA	3
31.12	NA	NA	NA	3
31.16	NA	NA	NA	3
31.2	NA	NA	NA	3
31.24	NA	NA	NA	3
31.28	NA	NA	NA	3
31.32	NA	NA	NA	NA
31.36	NA	NA	NA	NA
31.4	NA	NA	NA	NA
31.44	NA	NA	NA	NA
31.48	NA	NA	NA	3
31.52	NA	NA	NA	3
31.56	NA	NA	NA	NA
31.6	NA	NA	NA	3
31.64	NA	NA	NA	NA
31.68	NA	NA	NA	NA
31.72	NA	NA	NA	NA
31.76	NA	NA	NA	NA
31.8	NA	NA	NA	3
31.84	NA	NA	NA	NA
31.88	NA	NA	NA	NA
31.92	NA	NA	NA	3
31.96	NA	NA	NA	3
32	NA	NA	NA	3
32.04	NA	NA	NA	3
32.08	NA	NA	NA	3
32.12	NA	NA	NA	NA
32.16	NA	NA	NA	3
32.2	NA	NA	NA	3
32.24	NA	NA	NA	3
32.28	NA	NA	NA	3
32.32	NA	NA	NA	3
32.36	NA	NA	NA	3
32.4	NA	NA	NA	3
32.44	NA	NA	NA	3
32.48	NA	NA	NA	3
32.52	NA	NA	NA	3
32.56	NA	NA	NA	3
32.6	NA	NA	NA	3
32.64	NA	NA	NA	3
32.68	NA	NA	NA	3
32.72	NA	NA	NA	3
32.76	NA	NA	NA	3
32.8	NA	NA	NA	NA
32.84	NA	NA	NA	NA
32.88	NA	NA	NA	NA
32.92	NA	NA	NA	NA
32.96	NA	NA	NA	NA
33	NA	NA	NA	NA

## Sheet: Fig. 4d
Figure 4d
Imax (pA) values for individual cells from indicated groups
FLYC1	FLYC1(R334E)	FLYC1(D598K)
313.615	220.367	8.26474
216.069	171.204	12.3735
856.761	255.035	2.00236
228.356	186.239	13.0755
554.291	419.851	7.28348
473.384	246.765	20.9201
		8.30113
		14.0474
		11.1398

## Sheet: Fig. 4e
Figure 4e
Deactivation kinetics for indicated groups
FLYC1	FLYC1(R334E)
61.8805	45781.5
144.272	21432.7
172.324	10351.7
146.544	13221.3
309.557	10630.9
	9630

## Sheet: Supp. Fig. 6b
Density	z (Å)
8.11937e-07	-13.5902
3.89491e-06	-13.5374
1.3802e-05	-13.4847
3.62125e-05	-13.432
7.12567e-05	-13.3792
0.000110489	-13.3265
0.00015166	-13.2738
0.000217352	-13.221
0.000344611	-13.1683
0.000553629	-13.1156
0.000837829	-13.0628
0.00118497	-13.0101
0.00159141	-12.9573
0.00206104	-12.9046
0.00261882	-12.8519
0.00330436	-12.7991
0.00413124	-12.7464
0.00509301	-12.6937
0.00621999	-12.6409
0.00757853	-12.5882
0.00921284	-12.5354
0.0111472	-12.4827
0.0134434	-12.43
0.0161756	-12.3772
0.0193038	-12.3245
0.0226307	-12.2718
0.0259735	-12.219
0.0293585	-12.1663
0.0329595	-12.1136
0.0368513	-12.0608
0.0409082	-12.0081
0.0449455	-11.9553
0.0488958	-11.9026
0.0527958	-11.8499
0.0566311	-11.7971
0.0602827	-11.7444
0.0636055	-11.6917
0.0664467	-11.6389
0.0686974	-11.5862
0.0704464	-11.5334
0.0719276	-11.4807
0.0732469	-11.428
0.0742551	-11.3752
0.0746955	-11.3225
0.0744778	-11.2698
0.0737848	-11.217
0.0728514	-11.1643
0.0717394	-11.1115
0.0703987	-11.0588
0.0688141	-11.0061
0.0670493	-10.9533
0.0652021	-10.9006
0.0633681	-10.8479
0.0616454	-10.7951
0.0600763	-10.7424
0.0585376	-10.6897
0.0568587	-10.6369
0.054946	-10.5842
0.052761	-10.5314
0.0504313	-10.4787
0.0482816	-10.426
0.0465436	-10.3732
0.0451418	-10.3205
0.0438754	-10.2678
0.0427218	-10.215
0.0418424	-10.1623
0.0413087	-10.1095
0.0409613	-10.0568
0.0406053	-10.0041
0.0402016	-9.95133
0.0397729	-9.8986
0.0392893	-9.84586
0.0387291	-9.79312
0.0380884	-9.74039
0.037312	-9.68765
0.0363763	-9.63491
0.0354329	-9.58217
0.0347296	-9.52944
0.0343498	-9.4767
0.034096	-9.42396
0.0336819	-9.37123
0.0329953	-9.31849
0.0321648	-9.26575
0.0314485	-9.21301
0.0310645	-9.16028
0.03098	-9.10754
0.0308434	-9.0548
0.0303707	-9.00207
0.0297454	-8.94933
0.0293341	-8.89659
0.0291844	-8.84386
0.0290891	-8.79112
0.0289638	-8.73838
0.0288649	-8.68564
0.0288393	-8.63291
0.0289268	-8.58017
0.0291718	-8.52743
0.0295199	-8.4747
0.0298375	-8.42196
0.0301057	-8.36922
0.0304657	-8.31649
0.0310039	-8.26375
0.031611	-8.21101
0.0321026	-8.15827
0.032362	-8.10554
0.0323754	-8.0528
0.0322589	-8.00006
0.0322257	-7.94733
0.0324142	-7.89459
0.0327681	-7.84185
0.033134	-7.78912
0.0334202	-7.73638
0.0336309	-7.68364
0.0337955	-7.6309
0.0338803	-7.57817
0.0338092	-7.52543
0.0336389	-7.47269
0.033613	-7.41996
0.0339073	-7.36722
0.0344339	-7.31448
0.034993	-7.26175
0.0354954	-7.20901
0.0360285	-7.15627
0.0367878	-7.10353
0.0378859	-7.0508
0.039182	-6.99806
0.0403356	-6.94532
0.0410628	-6.89259
0.041384	-6.83985
0.0416514	-6.78711
0.0422616	-6.73438
0.0432756	-6.68164
0.0443453	-6.6289
0.045096	-6.57616
0.0455462	-6.52343
0.0461027	-6.47069
0.0472308	-6.41795
0.0491719	-6.36522
0.0519038	-6.31248
0.0552738	-6.25974
0.0591535	-6.20701
0.0634496	-6.15427
0.0680058	-6.10153
0.0725832	-6.04879
0.0768689	-5.99606
0.0804161	-5.94332
0.0827131	-5.89058
0.083418	-5.83785
0.0825026	-5.78511
0.0802595	-5.73237
0.0772194	-5.67964
0.0738876	-5.6269
0.070485	-5.57416
0.0670422	-5.52142
0.0636901	-5.46869
0.0607417	-5.41595
0.05854	-5.36321
0.0572722	-5.31048
0.0568605	-5.25774
0.0570256	-5.205
0.0575253	-5.15227
0.0583376	-5.09953
0.0595876	-5.04679
0.0613289	-4.99405
0.0634569	-4.94132
0.0658582	-4.88858
0.0685149	-4.83584
0.0714029	-4.78311
0.0744793	-4.73037
0.0777585	-4.67763
0.0813076	-4.6249
0.0852544	-4.57216
0.0897165	-4.51942
0.0946325	-4.46668
0.0996672	-4.41395
0.104369	-4.36121
0.10844	-4.30847
0.111847	-4.25574
0.114609	-4.203
0.116463	-4.15026
0.116857	-4.09753
0.115277	-4.04479
0.111534	-3.99205
0.105838	-3.93931
0.098642	-3.88658
0.0904438	-3.83384
0.0817892	-3.7811
0.0733615	-3.72837
0.0658712	-3.67563
0.0597519	-3.62289
0.0549946	-3.57016
0.0512969	-3.51742
0.0483293	-3.46468
0.0458929	-3.41194
0.04392	-3.35921
0.0424005	-3.30647
0.041318	-3.25373
0.0405836	-3.201
0.0399723	-3.14826
0.0391767	-3.09552
0.0379843	-3.04279
0.0364147	-2.99005
0.0346852	-2.93731
0.0329864	-2.88457
0.0312874	-2.83184
0.02948	-2.7791
0.0276185	-2.72636
0.0258115	-2.67363
0.024034	-2.62089
0.0222317	-2.56815
0.0204569	-2.51541
0.0188262	-2.46268
0.0174284	-2.40994
0.0162699	-2.3572
0.0152777	-2.30447
0.0143784	-2.25173
0.0135788	-2.19899
0.0129292	-2.14626
0.0124078	-2.09352
0.0119469	-2.04078
0.0115246	-1.98804
0.0111428	-1.93531
0.0107749	-1.88257
0.0103817	-1.82983
0.00995889	-1.7771
0.00956115	-1.72436
0.00927161	-1.67162
0.00911469	-1.61889
0.00901504	-1.56615
0.00887844	-1.51341
0.00868744	-1.46067
0.00849923	-1.40794
0.00836909	-1.3552
0.00828013	-1.30246
0.00815694	-1.24973
0.00796843	-1.19699
0.0077853	-1.14425
0.00768842	-1.09152
0.00766268	-1.03878
0.00763369	-0.986042
0.00755954	-0.933305
0.00744379	-0.880568
0.00730236	-0.827831
0.0071384	-0.775094
0.00692863	-0.722357
0.00665876	-0.66962
0.00638306	-0.616883
0.00618682	-0.564146
0.00608276	-0.511409
0.00600677	-0.458672
0.00591426	-0.405935
0.005825	-0.353198
0.00576627	-0.300461
0.00572436	-0.247724
0.00566945	-0.194987
0.00558849	-0.14225
0.00548327	-0.0895126
0.00535153	-0.0367756
0.00518767	0.0159614
0.00501637	0.0686984
0.00488929	0.121435
0.00481575	0.174172
0.00474648	0.226909
0.00465955	0.279646
0.00459261	0.332383
0.00457196	0.38512
0.00458496	0.437857
0.00461313	0.490594
0.00463213	0.543331
0.00460797	0.596068
0.00452465	0.648805
0.00439706	0.701542
0.00425749	0.75428
0.00415287	0.807017
0.00414278	0.859754
0.00425312	0.912491
0.0044274	0.965228
0.00456476	1.01796
0.00462205	1.0707
0.00465476	1.12344
0.0047437	1.17618
0.0049001	1.22891
0.00505847	1.28165
0.00514945	1.33439
0.00516069	1.38712
0.00512941	1.43986
0.00510971	1.4926
0.00515674	1.54533
0.00529597	1.59807
0.00549719	1.65081
0.00570834	1.70355
0.00590366	1.75628
0.00608014	1.80902
0.00623335	1.86176
0.00638484	1.91449
0.0066168	1.96723
0.00703048	2.01997
0.0077172	2.0727
0.00878783	2.12544
0.0103038	2.17818
0.0122874	2.23092
0.014804	2.28365
0.0179853	2.33639
0.0218832	2.38913
0.0263516	2.44186
0.0311405	2.4946
0.0360398	2.54734
0.0409134	2.60007
0.045624	2.65281
0.0499	2.70555
0.0533547	2.75829
0.0557385	2.81102
0.057104	2.86376
0.0576627	2.9165
0.0575384	2.96923
0.0567068	3.02197
0.0551306	3.07471
0.0529152	3.12744
0.0503466	3.18018
0.0477616	3.23292
0.0453826	3.28566
0.0433376	3.33839
0.0417792	3.39113
0.0408301	3.44387
0.0404417	3.4966
0.0404671	3.54934
0.0408448	3.60208
0.0416114	3.65481
0.042842	3.70755
0.0446141	3.76029
0.0468427	3.81303
0.049165	3.86576
0.0511826	3.9185
0.0528021	3.97124
0.0541959	4.02397
0.0555017	4.07671
0.0566947	4.12945
0.057611	4.18219
0.0580073	4.23492
0.057684	4.28766
0.056596	4.3404
0.0549341	4.39313
0.0530942	4.44587
0.0514702	4.49861
0.0502012	4.55134
0.0491139	4.60408
0.0478757	4.65682
0.0462768	4.70956
0.0443621	4.76229
0.0422818	4.81503
0.0401658	4.86777
0.0381683	4.9205
0.0364475	4.97324
0.0350415	5.02598
0.0338507	5.07871
0.0327009	5.13145
0.0314041	5.18419
0.0299153	5.23693
0.0284617	5.28966
0.0273437	5.3424
0.0266032	5.39514
0.0260283	5.44787
0.0254389	5.50061
0.0248285	5.55335
0.0242621	5.60608
0.0237712	5.65882
0.0233654	5.71156
0.0230529	5.7643
0.0228324	5.81703
0.0227073	5.86977
0.0226853	5.92251
0.0227744	5.97524
0.0229942	6.02798
0.0233283	6.08072
0.0237064	6.13345
0.0241138	6.18619
0.0246408	6.23893
0.0253685	6.29167
0.0262449	6.3444
0.0271494	6.39714
0.0280472	6.44988
0.0289508	6.50261
0.0297884	6.55535
0.030477	6.60809
0.0311053	6.66082
0.0319091	6.71356
0.0329816	6.7663
0.0340859	6.81904
0.0348558	6.87177
0.0351788	6.92451
0.0352876	6.97725
0.0354676	7.02998
0.0357991	7.08272
0.0361783	7.13546
0.0364626	7.18819
0.0365939	7.24093
0.0366699	7.29367
0.0368648	7.34641
0.0372033	7.39914
0.0374677	7.45188
0.0374182	7.50462
0.0370687	7.55735
0.036673	7.61009
0.0364746	7.66283
0.0365267	7.71556
0.0366909	7.7683
0.0367432	7.82104
0.0365476	7.87378
0.0361789	7.92651
0.0358436	7.97925
0.035714	8.03199
0.0358819	8.08472
0.0363742	8.13746
0.037111	8.1902
0.0379211	8.24293
0.0386694	8.29567
0.0393486	8.34841
0.0401162	8.40115
0.0412261	8.45388
0.0427801	8.50662
0.0445385	8.55936
0.0460588	8.61209
0.0470518	8.66483
0.0476449	8.71757
0.0482339	8.7703
0.0489973	8.82304
0.04972	8.87578
0.0501894	8.92852
0.0505681	8.98125
0.0511824	9.03399
0.0520932	9.08673
0.0530564	9.13946
0.0538486	9.1922
0.0544439	9.24494
0.054902	9.29767
0.055292	9.35041
0.0557394	9.40315
0.0563811	9.45589
0.0572217	9.50862
0.0581111	9.56136
0.0588663	9.6141
0.0593842	9.66683
0.0597045	9.71957
0.0599981	9.77231
0.0604234	9.82504
0.0609776	9.87778
0.0615529	9.93052
0.0621088	9.98326
0.0627312	10.036
0.0636032	10.0887
0.0648968	10.1415
0.0665034	10.1942
0.0679618	10.2469
0.0688822	10.2997
0.069357	10.3524
0.0698225	10.4052
0.0705195	10.4579
0.0712252	10.5106
0.0716687	10.5634
0.0719777	10.6161
0.0724575	10.6688
0.0731516	10.7216
0.0738181	10.7743
0.0742019	10.827
0.0741846	10.8798
0.073821	10.9325
0.0733042	10.9853
0.0727523	11.038
0.0719521	11.0907
0.0705665	11.1435
0.0685311	11.1962
0.0660672	11.2489
0.0634619	11.3017
0.0608591	11.3544
0.0581658	11.4072
0.0552234	11.4599
0.0520148	11.5126
0.048664	11.5654
0.0453149	11.6181
0.0420219	11.6708
0.0387763	11.7236
0.0356362	11.7763
0.032736	11.8291
0.0301425	11.8818
0.0277779	11.9345
0.0254855	11.9873
0.0231413	12.04
0.0207465	12.0927
0.0184044	12.1455
0.0161886	12.1982
0.0141192	12.2509
0.0122329	12.3037
0.0105329	12.3564
0.00892866	12.4092
0.00733797	12.4619
0.00580754	12.5146
0.00447641	12.5674
0.00342917	12.6201
0.00262506	12.6728
0.00197176	12.7256
0.00142241	12.7783
0.000985056	12.8311
0.000670859	12.8838
0.000461981	12.9365
0.000322392	12.9893
0.000219508	13.042
0.00013639	13.0947
7.22337e-05	13.1475
3.10187e-05	13.2002
1.04662e-05	13.253
2.72602e-06	13.3057
5.41449e-07	13.3584

## Sheet: Supp. Fig. 6c
Time(ns)	Positions of water oxygen (Å)
0	7.82912	0.329119	-5.89088	5.44911	-3.71089	-3.32088	-5.80089	7.60911	10.5091	3.87912	-7.28088	-8.99089	10.0491	7.12912	-5.93089	-8.56088	-3.90089	12.5891	-4.27089	9.66911	10.8791	5.68912	-0.340887	-10.5509	-5.76089	12.1991	3.64911	9.98912	-5.83089	-3.65089	-6.07089	-3.95088	4.76912	-4.31088	10.7591	-11.4409	-4.66088	-10.7509	-4.47088	10.8491	-1.73089	-10.3509	-8.28088	-6.51089	9.47911	-11.6709	-3.36089	9.68911	-7.75088
0.04	9.92912	-7.02088	-6.09089	1.92911	-2.77089	-3.14088	-5.62089	7.64912	10.8991	11.0191	4.68911	-11.4709	-10.8309	-5.16089	-6.94089	-4.10088	11.3791	8.62911	-6.14089	-7.58089	9.85912	3.82912	2.05911	-9.49089	10.6791	-5.28088	3.57911	-3.59089	-1.12088	-3.82088	-6.01089	8.17911	12.1691	-4.18089	10.4391	9.71912	-3.23089	-8.44089	-4.48089	9.60912	-2.26089	-8.51089	-7.97088	-11.5709	-3.54088	6.77912	-12.4809	-11.5509	10.3591
0.08	-9.47088	-5.41089	-9.06089	-5.73089	-7.97088	-7.24089	-5.94089	9.10912	11.6291	1.55911	-3.31089	-10.8909	11.2691	11.2091	-6.19089	-4.59088	12.5691	10.5091	9.57912	-5.92088	-6.77089	9.06912	9.37911	2.57912	-1.91089	-3.94089	-4.42089	-10.8709	4.76912	-3.74088	-3.71089	-3.82088	8.48911	-6.51089	11.5291	-5.84088	10.8991	11.0791	-11.3509	-9.74089	-11.5409	-4.78088	6.89912	10.1091	-6.72088	-8.56088	11.1091	-11.4209	-2.71088
0.12	-4.65088	-8.03089	-5.72088	10.2591	8.17911	8.49912	-3.07089	-6.37089	-6.10088	-8.49089	-3.95088	9.65912	-6.97088	-4.21088	10.6991	8.88912	3.49912	-4.02089	-4.18089	-5.91088	5.19912	-4.93088	-4.36088	-3.67088	-10.5109	12.2491	10.8391	-4.69089	9.06912	-5.82088	-4.12088	1.74912	10.4291	-11.5709	-5.81089	-3.21089	-11.3409	-6.58089	-8.00088	-11.9409	-4.04089	-11.8209	-11.4009	-11.0909	-9.24088	-9.86088	-6.76088	-1.37089	4.26911
0.16	-11.8509	-5.24089	-8.79088	3.91912	-5.98088	7.09912	-2.13089	-6.62088	-10.4409	-1.26089	3.58911	-4.79088	-7.03088	-3.90089	-11.7109	-4.18089	-5.03089	-11.3209	8.88912	11.3691	4.22912	-6.71088	10.6791	-3.14088	-4.30089	5.89912	-10.9309	-4.60089	-5.51088	-7.90088	-9.43088	11.7391	10.9591	-4.24088	9.50912	9.31912	8.45911	-7.27089	-6.95088	1.92911	-11.6709	7.42912	-11.3409	-11.6409	1.57912	8.93912	-0.230879	-12.0909	-3.78089
0.2	-10.9709	-12.0109	-5.46088	-7.64088	2.47911	-6.04088	11.3391	7.88912	-4.02089	-4.15088	-6.07089	3.70912	4.28911	9.70911	-6.44089	-2.77089	-11.4809	-3.97088	-4.48089	-11.0709	5.85912	3.99911	-9.20089	9.94911	9.97911	-6.08089	6.38912	-5.18088	-4.04089	11.8191	-5.96088	11.9691	-5.70088	6.42911	7.09912	4.75911	-5.14088	-10.9109	-9.55089	-2.55089	10.2091	-9.05089	7.64912	10.3891	8.15911	-0.280882	-3.92089	-6.39088	-6.62088
0.24	-8.81088	-6.01089	-12.0809	-5.33089	-4.14088	1.48911	-5.72088	11.1291	8.12911	-3.79088	-4.65088	-4.81088	4.04911	4.09912	8.61912	-6.08089	-3.43089	-4.11088	-3.21089	-10.7809	11.0991	11.2291	7.02912	-10.2509	9.11911	-4.12088	4.52912	-4.41089	-6.48088	-10.6009	-7.82088	8.76911	-2.61088	3.68912	11.0391	5.20912	3.13912	-7.86088	-7.24089	10.4591	-5.98088	-9.95088	-4.24088	10.4891	12.2691	-11.8509	-11.8109	9.34912	-11.1709
0.28	-5.12089	-5.45089	-3.17089	2.13912	-5.89088	11.0891	3.55911	-4.49089	-8.72088	-6.37089	11.1491	11.0591	4.20912	10.1591	-5.68088	-10.7309	11.4591	-3.08088	-5.54088	7.21912	-4.00088	5.17911	-10.8209	-4.30089	-4.05089	-8.13088	6.66911	10.1991	-8.10089	11.2991	10.2691	-2.72088	3.50911	4.36912	9.25911	-4.49089	-6.93088	10.8991	-6.37089	-9.89089	-11.7609	-3.19089	6.97911	10.8091	8.52912	-2.74089	-11.0309	-6.91089	-9.74089
0.32	-4.65088	-5.09088	-4.29088	5.41911	-5.62089	9.89911	5.13912	-6.32088	-7.86088	-6.56089	11.7191	4.91911	7.81912	10.7691	-7.38089	-10.7309	-9.46089	-4.51089	-6.41089	11.3691	8.51912	10.1091	11.5691	-4.16089	9.51911	-5.27089	-6.84089	-11.6109	-3.50089	7.55912	10.1991	-10.8309	-1.91089	3.82912	11.5591	3.36911	-2.29088	-5.98088	-11.4609	-4.49089	7.34911	4.09912	7.52912	10.1491	0.259111	-0.070883	-12.0709	-6.43088	-8.04088
0.36	-4.60089	-5.68088	10.5591	-3.50089	6.76911	-5.70088	11.2691	6.26911	-3.54088	-3.40089	-3.48088	11.4791	6.33911	3.88912	6.50911	-3.80089	-3.95088	-5.20088	10.1191	9.23911	11.0591	-4.64088	-10.8709	8.86911	-4.35089	-3.74088	-1.92089	10.5591	-8.42088	-4.50088	-0.0308897	9.27912	3.67912	-7.83089	-8.31089	10.3391	-3.82088	11.7291	4.42911	11.9091	7.80911	2.66912	-9.39088	-2.15089	-10.4809	-3.85089	-11.5409	-12.3209	8.89912
0.4	-3.67088	-5.66089	-4.91089	-3.77089	-5.95089	5.91911	-4.08089	-9.07088	-4.14088	8.04912	4.46912	10.3491	-5.97088	-8.66089	-4.99088	-10.5009	-4.83089	9.56911	4.17912	11.7991	-10.1809	10.2891	-3.87089	-4.87088	6.66911	-11.2309	-5.73089	-3.94089	11.5791	-5.47088	11.7491	-3.73089	-2.57088	9.57912	-3.16089	-10.1509	-3.91089	-6.75088	-11.0509	9.55911	7.97912	-3.94089	10.8991	4.30911	11.6491	9.99912	6.21911	2.70912	-11.4209
0.44	-4.41089	-4.77089	10.8991	-2.75088	-5.51088	9.72912	-6.36088	11.8291	-10.7409	-2.89088	9.52912	-3.97088	10.0591	-10.6109	-12.2609	-5.06088	11.7191	4.99912	9.40911	-9.43088	7.41911	-8.28088	-6.23089	5.33912	9.26911	-11.5309	-5.30089	-5.21088	-4.33089	-8.18088	9.93912	-4.22088	-3.26089	12.3391	-8.29088	-9.21088	-4.05089	-7.18089	9.13912	-9.92088	9.36912	-3.33088	11.7791	5.03911	10.7091	8.57911	7.52912	3.90911	-10.7809
0.48	-1.66089	-4.47088	-6.55089	-6.14089	8.88912	-9.71088	-5.29089	-4.44089	-7.02088	-1.33089	-5.69089	3.90911	9.39912	8.68912	-10.3609	12.0991	-11.6709	-11.4209	3.95912	-4.61089	-8.87089	-4.19089	-4.26088	-6.81088	9.78912	-1.96089	-4.53088	11.1491	-4.65088	7.64912	-3.48088	-6.92089	-8.19089	9.76912	-8.09089	-5.01089	6.84912	6.81912	9.66911	4.32911	-11.3709	-10.6609	-3.48088	-11.5209	-8.54088	-11.4909	-6.68089	-10.5109	-11.1709
0.52	-7.82088	-5.66089	-5.58089	-8.42088	-5.34089	-5.05089	1.83911	-4.30089	-4.06089	3.04912	-5.61088	-5.57089	5.84912	-3.38089	11.4391	4.14911	9.83911	8.73912	11.0191	9.05911	10.0891	-12.4509	3.03911	0.569116	-5.75088	-6.57088	-8.79088	-4.11088	-12.2009	-7.77089	10.7691	-0.960882	-0.670889	9.41911	10.5091	8.66911	-4.83089	10.8991	-3.22088	-7.79089	3.77912	-2.59088	-11.2509	-7.00088	9.87911	8.89912	3.81912	-8.38089	-11.9609
0.56	-8.45089	-5.49088	12.1891	-7.05089	-4.36088	-4.26088	3.56912	-4.41089	-4.00088	1.01912	-3.23089	-8.50089	4.11911	-11.3609	-2.99088	10.0791	11.5391	3.96912	8.99911	10.7791	10.9391	7.70912	8.64911	4.12911	5.39911	-6.60088	-4.93088	-7.73088	-3.87089	-6.37089	11.0091	8.84911	-4.91089	-1.62088	10.3191	-4.60089	-5.88089	11.2891	-7.17088	5.20912	-2.97088	-4.75089	9.97911	8.68912	-11.0209	7.35912	5.80911	3.42912	9.92912
0.6	-11.2709	-9.82089	-6.09089	-5.88089	-9.32089	-5.57089	-3.76089	3.64911	-3.68088	-4.70089	10.1991	5.50911	-3.44089	-10.5409	-10.2609	-11.6309	-6.92089	-2.53089	9.49912	10.8791	4.73911	8.45911	-10.9509	10.6391	6.38912	-7.66089	3.71911	7.35912	-6.16089	11.1791	-4.21088	-6.73089	-3.57089	-7.54088	-9.14088	10.3491	7.13912	-5.12089	-2.92088	-4.61089	-4.11088	-6.60088	5.30911	-2.52089	10.7691	-10.6609	-6.22088	12.4491	-8.37089
0.64	-5.08089	-5.96088	-5.86089	-3.17089	11.1391	8.09912	-6.54089	-4.57088	-5.16089	8.55911	3.15911	-5.56088	8.64911	-10.1009	-11.1409	-12.2409	-3.88088	-8.23089	-10.7309	4.84911	10.7491	-8.84088	2.74911	10.3291	10.6291	3.67912	4.74912	-5.39088	-3.18088	-6.13089	-3.41088	-6.96089	-6.94089	10.9591	4.51911	-1.95088	-0.340887	7.53911	11.4491	-2.97088	9.60912	-4.82089	-3.32088	-8.28088	7.75911	-8.86088	11.6291	-2.98089	-5.46088
0.68	-6.96089	-5.92088	-6.14089	-5.98088	-4.15088	8.47912	-4.71088	-4.53088	4.57912	-5.42088	-12.1109	-0.670889	-11.3609	10.9891	4.76912	10.5491	-5.54088	8.76911	3.05911	9.63912	-11.2509	8.45911	2.90912	6.55911	-7.08089	11.9991	-5.48089	-11.3609	-5.05089	-9.90089	-7.76089	11.7691	5.19912	-2.88089	-4.83089	10.1791	9.22912	11.5991	-2.34089	9.15912	-11.6609	-3.40089	-12.2809	4.30911	-8.91089	12.4191	10.4691	-9.88089	-7.08089
0.72	-3.42088	-3.03088	-6.23089	-2.08088	4.26911	11.9991	-4.89089	-5.30089	11.4091	4.09912	9.22912	-5.08089	4.56911	-11.1309	10.8191	3.99911	-7.46089	10.1491	7.87911	3.43911	-11.6809	9.73911	-9.66088	9.38912	7.81912	-4.23089	11.1291	-4.40088	-5.07088	-8.54088	-6.58089	-7.26089	11.4991	10.5191	5.53911	-4.36088	9.84911	11.0691	0.729113	-11.9409	-7.60089	8.73912	-4.03088	10.1491	-1.58089	6.58912	4.37911	-10.9409	10.0891
0.76	-6.86088	-5.38089	-1.54089	-5.58089	-6.61088	4.99912	10.9291	-5.72088	-5.60089	4.43912	9.53912	-7.27089	9.61911	12.2991	3.05911	-5.36088	5.25911	-5.07088	10.3591	7.07912	2.51911	8.02912	-3.24089	7.29912	9.87911	2.49912	-3.85089	10.4191	-4.37089	-4.68089	-9.98089	-3.04088	11.1091	7.60911	-4.70089	7.76912	3.62911	-11.6509	-11.7709	-4.28089	8.09912	-8.78089	10.0291	-9.89089	-3.69089	8.52912	-11.7009	3.98911	-10.3709
0.8	-3.78089	-5.60089	-6.46088	2.78912	-2.84089	-6.75088	8.00911	8.92911	11.7391	-6.30089	-9.13089	9.29912	-8.29088	7.66911	-6.39088	7.21912	5.07912	5.40912	-7.54088	9.59911	8.42912	-4.53088	-4.09089	-4.02089	-5.58089	-3.86088	9.85912	10.6391	5.06912	9.04911	-2.84089	7.53911	9.65912	3.97911	-0.070883	-11.7709	-3.47088	4.68911	-10.9809	9.67912	-6.52089	-12.0409	5.32912	-10.9409	11.0591	4.08912	9.54911	3.32912	-9.71088
0.84	-3.44089	-6.08089	9.75911	-5.57089	8.75912	-1.38088	-7.59088	9.08912	12.1791	-6.08089	-7.15088	-8.80089	5.06912	-6.45089	3.89912	11.9091	-10.9109	4.05911	-10.6309	9.22912	9.95912	7.16911	-10.5609	-4.30089	-5.16089	-9.82089	8.19911	-12.4109	-4.87088	10.2491	5.91911	6.28911	10.2291	-10.2309	5.02912	3.14912	-4.86088	11.0991	-4.53088	2.93911	10.3191	-10.5009	-4.63089	-10.8609	5.35912	5.04912	8.04912	-8.19089	-10.3709
0.88	-7.42088	-6.21089	-5.67089	12.0091	8.00911	-4.52088	-7.50088	10.7991	11.0391	-4.23089	-11.2609	-8.02089	11.0891	5.05912	-5.81089	2.24912	9.71912	2.96912	-11.7709	6.73911	-11.0509	-4.70089	8.52912	-3.11088	10.9191	10.0091	-4.03088	6.84912	7.91911	9.18911	-6.91089	11.8091	10.0091	3.68912	10.4891	-2.33088	6.31912	-7.25089	-2.88089	-10.0609	-11.5109	3.09912	11.1891	4.48912	8.74912	-5.89088	-10.2109	8.07911	-10.2409
0.92	-10.1309	-5.73089	-5.77088	9.30911	-11.1209	-4.85088	-8.62089	10.2591	9.01912	-11.4709	9.96911	-3.90089	-4.42089	11.0591	6.18912	-5.83089	9.75911	3.05911	8.02912	2.88912	5.36911	-2.97088	6.66911	-4.07088	11.2691	8.59911	-7.41089	7.20911	9.68911	3.53912	-10.3709	10.4891	7.45912	11.4391	3.46912	-11.3209	-6.99089	3.94912	-5.97088	-2.19089	11.2791	2.96912	9.64912	5.49912	4.05911	11.4491	-7.09088	-11.1709	6.88912
0.96	-3.53088	-11.7209	-6.99089	-4.37089	-4.19089	-6.61088	6.33911	9.92912	-6.06088	-8.87089	2.62912	11.6591	-8.06088	2.86911	-6.61088	4.21912	-3.02089	9.56911	8.60912	9.94911	11.0691	4.84911	12.0391	-11.9409	10.3491	10.8391	7.07912	9.02912	10.7291	5.09912	-4.57088	5.13912	-2.84089	5.87912	-2.21088	10.8791	-5.50088	2.96912	3.76911	6.32912	7.20911	8.57911	10.7491	-10.0009	8.70912	-6.50088	-3.63089	-4.11088	10.7191
1	-9.45088	-6.08089	9.80911	-4.09089	-4.64088	-3.73089	10.5391	9.63912	7.23911	-11.7409	10.8091	-6.42089	-11.4309	-6.45089	6.96912	9.64912	7.75911	11.9491	-5.34089	-4.30089	2.64912	-6.43088	2.98911	12.3691	4.04911	-6.78089	8.31911	-7.83089	10.5191	-12.2009	3.90911	4.28911	11.1891	5.61912	8.19911	10.3691	11.4191	3.21912	10.1291	8.30911	-7.95089	9.62912	-4.29088	8.90911	-5.72088	3.24912	-2.63088	5.17911	-11.3309
1.04	8.60912	-3.60088	11.4791	-4.31088	-4.52088	12.5391	11.6791	-11.2409	7.52912	3.80912	11.0591	9.75911	-10.6209	11.3791	9.49912	-6.70089	6.87911	6.38912	8.88912	9.73911	-4.37089	0.339121	9.34912	2.59911	11.5691	-3.42088	2.84911	6.63912	-2.98089	-6.39088	-9.35089	4.19911	11.6691	10.5591	8.92911	10.1491	11.4391	9.03912	-9.72088	-9.91089	3.05911	-7.55089	9.55911	-8.88088	-11.5009	-10.5209	2.61911	5.72911	-4.57088
1.08	9.15912	8.03911	-5.68088	7.13912	-4.36088	10.6191	-3.45089	-8.52089	8.82912	-9.77089	-11.8909	3.21912	4.48912	10.2991	12.0391	10.3691	-11.6909	-7.07088	5.64912	2.84911	-11.2509	11.0791	-4.92088	3.00911	2.72911	-0.63088	3.20912	11.9491	6.52912	-8.17089	-1.70089	-2.73088	-2.71088	4.29912	-11.4709	9.68911	10.3391	8.47912	5.51911	10.7891	7.22912	11.0491	-11.1509	-6.71088	10.1191	-5.46088	3.10912	-5.37088	9.01912
1.12	8.66911	9.99912	7.04911	-6.75088	7.58911	-11.9209	-9.38088	-6.93088	-6.91089	-5.52089	-9.95088	-10.4209	-9.48089	4.25911	6.00911	10.3291	-10.0809	10.5191	-10.6009	-4.59088	11.5291	3.31911	-5.77088	6.20912	2.57912	5.11911	2.12912	2.60911	-6.08089	11.2291	7.27912	-10.6809	-0.480887	10.1691	-3.07089	-3.60088	3.53912	6.20912	6.86912	6.33911	12.0691	11.9091	-11.7209	-4.38088	-9.43088	11.1991	-1.64088	8.72911	-7.19089
1.16	7.06911	10.3091	3.17911	-6.67088	-11.8109	-10.0809	-11.6309	-5.32088	-4.42089	10.3491	-10.8809	9.04911	-10.9909	-10.2609	6.53912	9.40911	2.40912	-10.9709	-3.42088	-10.3709	9.52912	8.07911	2.85912	-11.8209	9.74912	11.5591	-4.61089	3.46912	3.56912	11.3091	1.07911	4.11911	-9.77089	10.7991	11.1691	-12.4109	-3.92089	-4.64088	-3.14088	6.77912	4.38912	4.52912	3.24912	5.19912	-10.9409	-12.8109	-6.38088	-5.15089	-6.80089
1.2	9.32912	-7.97088	3.51912	-4.82089	-11.5309	-11.1209	-7.21088	-4.68089	2.84911	-6.61088	8.85911	10.4891	5.09912	-3.52089	7.79911	3.23912	-11.5309	9.59911	-5.12089	4.19911	10.7691	11.5191	4.47911	6.35911	-11.2409	11.0191	9.65912	-4.16089	-6.67088	11.7391	-4.22088	-6.16089	5.89912	4.00911	3.09912	3.17911	9.46912	-11.7009	-11.0409	-4.34089	-10.9809	-3.34088	10.1491	-3.44089	6.55911	-6.29088	10.5091	4.10912	11.6291
1.24	11.9991	2.87911	-4.66088	-4.27089	10.7591	-9.92088	-10.1409	-8.46088	-4.85088	3.89912	-6.57088	10.7991	7.16911	8.87912	12.1391	-10.0509	10.3491	3.15911	9.96911	-5.52089	3.53912	6.22911	2.98911	4.40911	-9.16089	9.35912	9.62912	11.6391	-11.0909	-5.44089	-4.36088	-4.02089	-4.43088	7.33911	6.85912	10.4291	7.47911	3.11912	-10.9809	8.60912	-10.9209	-5.06088	-9.05089	-4.38088	-10.8109	-3.58088	8.50911	-5.66089	10.4591
1.28	6.88912	3.14912	-3.22088	-5.92088	8.70912	-11.4309	-4.13089	-4.06089	2.67911	-8.74088	3.92911	11.4891	9.71912	11.5491	-8.14088	8.87912	10.6691	3.03911	10.0691	11.2091	11.8691	-5.09088	4.13912	7.82912	7.02912	-6.90088	6.62911	9.77912	-3.74088	11.5191	-3.86088	-3.41088	9.62912	11.7691	10.1491	6.92911	2.78912	-9.48089	6.52912	-10.8209	-12.4409	-11.5809	-6.22088	-7.03088	-6.95088	10.3691	-4.77089	9.11911	-6.04088
1.32	9.84911	3.05911	-7.50088	10.6791	-4.76089	10.3391	-4.77089	2.81911	-8.98088	1.67912	11.8991	-10.7209	-8.52089	6.62911	3.32912	12.0291	-5.78088	7.94911	5.55911	-6.46088	7.73911	-9.62089	-3.42088	-5.66089	11.3391	9.20912	11.0691	3.05911	11.3191	10.2391	6.61911	-8.14088	-4.35089	-11.9209	-11.8909	10.4191	-4.81088	12.3191	-3.67088	-11.8909	3.68912	9.64912	10.7391	-9.12088	-11.7309	-2.31088	9.72912	-4.08089	7.52912
1.36	6.95912	9.50912	3.34911	-11.7009	-7.89088	-4.91089	9.33911	7.74911	-4.33089	9.10912	-10.8009	-4.11088	2.21912	11.4291	4.15912	10.1791	-10.5309	12.3991	-11.6409	-8.64089	4.66911	3.11912	-5.13088	10.1591	7.51911	7.19911	10.5791	-10.3009	11.2391	-7.67089	-9.20089	-4.31088	-4.99088	11.5591	8.86911	10.1691	9.64912	3.03911	-11.9809	7.83912	-12.9509	10.1291	-5.98088	-4.47088	-3.86088	-3.00088	-3.54088	4.88912	7.79911
1.4	-0.590887	2.11911	-5.12089	10.4391	10.2591	8.17911	-10.7409	-7.41089	2.83912	-8.82088	4.71912	10.8291	11.1591	5.94911	-9.60089	4.25911	10.7891	9.84911	3.41912	-7.67089	7.32911	-9.04089	7.30911	8.61912	12.4191	8.83911	-9.07088	-6.27089	-4.72088	-2.54088	-3.16089	10.3991	9.85912	2.66912	8.96912	-5.91088	11.4691	8.83911	-4.39088	-9.19089	-4.16089	10.2191	-5.49088	-1.55089	7.35912	7.56912	-1.34088	9.39912	-4.40088
1.44	-7.13089	2.46911	-9.37089	-5.11088	-2.36088	10.9991	10.8491	11.2591	9.53912	-4.56089	2.71912	9.44911	-4.88089	11.0291	6.55911	7.18911	-8.43089	10.8791	-12.0509	-9.76089	4.31912	9.65912	2.50912	-7.58089	3.99911	-10.3809	3.96912	6.80911	10.0691	10.2391	-11.7409	-4.28089	-10.2809	-4.02089	-4.85088	-5.38089	-10.2209	9.26911	2.39911	8.16911	-3.76089	8.34911	8.73912	5.43911	-6.88088	-4.40088	-4.41089	-5.67089	7.79911
1.48	-9.56089	-9.51089	4.76912	-10.5609	-6.14089	10.9591	-7.13089	7.56912	-5.27089	2.37911	-11.7409	-8.07089	-10.3309	7.22912	-3.96088	10.1491	10.3391	8.68912	8.48911	9.61911	3.35912	-11.1809	-4.55089	6.71912	10.9091	-10.5709	-11.2809	4.56911	5.79911	8.99911	9.71912	11.2391	-9.06089	-11.4909	-4.57088	-10.1109	10.8091	3.89912	2.63912	0.529115	-3.58088	9.14911	3.94912	-6.29088	-11.5209	-4.35089	-3.58088	-3.62088	5.10911
1.52	-6.71088	9.33911	4.96911	-11.4609	-5.24089	-3.95088	8.70912	6.21911	9.37911	-6.63089	2.76912	-11.3309	-9.65089	3.56912	-8.81088	-9.69089	4.57912	9.64912	-0.430891	6.51912	10.0691	2.69912	11.1391	-5.92088	4.87911	11.7591	-10.6509	7.19911	-0.0908796	7.05911	-11.7709	9.40911	-4.39088	10.2791	11.6291	-9.29088	-7.25089	9.10912	3.62911	3.22911	-4.35089	7.13912	6.29912	-2.97088	-12.4009	11.0991	-7.15088	-7.99088	-4.28089
1.56	5.47912	-4.70089	-6.71088	9.44911	10.6891	5.96912	4.75911	-10.9809	6.00911	-6.92089	-10.1309	2.62912	9.42911	-6.75088	10.0491	3.19911	-5.42088	4.99912	7.52912	10.4091	-10.7409	-11.0009	11.3191	0.0291155	6.58912	-4.08089	-3.78089	-8.73089	9.31912	-5.96088	9.44911	7.52912	2.79911	-9.66088	-4.52088	8.49912	3.81912	-2.27089	-9.58089	-6.69089	-6.24088	-4.24088	-3.31089	3.42912	12.3691	-4.48089	-3.89088	-3.48088	4.50912
1.6	7.93911	-3.79088	-6.40089	6.90911	-5.15089	9.41911	4.90912	-11.7809	-12.0409	11.4791	11.8191	9.67912	-5.48089	-12.3009	-10.2109	4.78912	9.38912	-10.0709	10.7391	10.1591	6.48911	-7.67089	3.50911	8.50911	-8.93088	7.98911	3.25912	8.86911	10.4791	10.0091	-4.47088	-3.81088	-3.04088	6.40911	-10.4209	-10.6409	6.66911	2.93911	-8.19089	0.219118	10.6291	2.96912	6.42911	-4.01089	10.4991	-4.87088	-7.24089	-7.35088	-8.10089
1.64	-11.0309	4.12911	-11.3609	-4.90088	-4.95088	10.7791	-5.63088	4.13912	-11.6009	-7.28088	-5.27089	-5.19089	-10.6409	11.0791	5.10911	-9.78088	8.54912	11.4191	-8.59089	4.50912	3.16912	-6.13089	4.01912	7.88912	10.1291	10.3991	-2.39089	-4.07088	-2.87088	7.59912	8.99911	-12.2809	-7.73088	-9.61089	8.38912	3.23912	-2.01089	11.3791	2.89911	8.60912	5.37911	10.9791	-7.02088	-9.91089	-5.64088	-11.4209	-6.15088	-9.44089	-4.23089
1.68	5.34912	11.5691	-5.55089	-0.190886	10.0891	-5.52089	10.8091	3.99911	-6.40089	7.69912	-7.29088	-10.8709	-4.97088	11.0291	10.7991	4.26911	4.18911	-2.58088	6.10912	10.4591	10.5591	-10.8009	11.9491	4.62912	3.10912	-5.56088	3.78911	4.77912	6.91911	-4.72088	-10.1909	-3.79088	12.2891	11.0491	9.86912	3.72911	2.79911	-10.0909	-5.09088	8.82912	9.64912	2.51911	8.66911	-10.1509	-3.15088	-6.94089	-6.70089	-8.96088	6.76911
1.72	3.88912	7.01911	-1.71088	-5.70088	12.3291	4.33911	-10.3209	-3.13088	10.2591	-10.7109	-7.32089	-6.06088	11.7291	-10.6009	10.2891	7.24912	4.52912	9.46912	9.98912	10.4791	4.20912	2.69912	-6.01089	3.27912	3.62911	4.33911	8.49912	-7.88089	-11.5109	-4.23089	-4.98089	-11.5009	6.59912	6.46912	2.78912	-4.97088	-6.17088	9.16911	5.17911	8.66911	-11.3909	-4.14088	-12.1009	-4.32089	-4.03088	-7.30088	4.01912	10.5791	-4.41089
1.76	4.37911	-12.0409	11.7791	-2.36088	11.5891	-5.49088	10.0591	5.92912	-11.3509	-10.1409	-10.5609	-6.12088	-3.44089	7.72911	-9.74089	8.05911	10.6891	4.46912	8.42912	-12.1809	10.5091	6.95912	2.57912	6.90911	-3.30089	7.68912	5.16911	5.42912	9.79912	-2.33088	-4.29088	-6.07089	-12.0109	-11.6409	3.87912	2.52912	-4.97088	-7.22088	8.50911	-12.0909	-4.31088	-2.53089	-4.87088	-2.75088	4.08912	4.70911	9.30911	-4.95088	-8.97088
1.8	3.63912	-11.4409	-8.90089	-11.6509	-2.02088	10.0391	-11.2609	-4.92088	11.0491	-10.8409	-10.5709	-6.20088	11.7891	-4.28089	3.59911	9.57912	3.98911	11.4091	5.98911	3.97911	6.72912	6.97911	6.92911	6.73911	2.68912	6.56912	-4.38088	-12.1309	6.32912	4.68911	3.89912	8.61912	-9.44089	-5.81089	-9.70089	-11.2409	-11.9409	0.459124	-3.71089	7.11911	-6.13089	-9.77089	-6.76088	-5.54088	3.94912	9.76912	9.21912	-4.06089	-6.15088
1.84	4.24912	-9.19089	-4.28089	-11.4209	9.39912	-11.5709	-10.7909	-8.76089	10.8991	-4.05089	2.69912	10.8691	11.5891	1.65912	4.27912	2.83912	9.86912	5.89912	10.7291	8.78911	2.73911	3.62911	-6.12088	8.24912	5.24911	3.46912	-9.98089	-6.10088	-11.1109	11.4091	-2.59088	10.6791	-2.98089	6.99912	-10.7609	10.2991	-4.49089	-11.2809	-11.9409	-4.49089	4.67912	10.2091	10.3891	-10.5009	-6.11088	6.59912	-4.31088	8.75912	-4.14088
1.88	3.59911	-9.82089	10.3691	-3.51089	9.97911	-7.81089	7.26912	-4.43088	2.61911	-2.50088	4.68911	4.58911	4.88912	11.5291	6.13912	3.72911	7.16911	-7.10089	4.78912	3.28912	2.88912	-10.3409	-2.03088	-7.91089	-10.8709	11.6191	10.3691	-2.93089	3.87912	-5.17089	10.7891	7.67911	11.5991	9.74912	-5.08089	-4.03088	4.91911	10.9391	-11.5009	-10.3109	8.24912	-6.36088	10.8591	-4.16089	8.36911	-10.9909	2.66912	-5.11088	8.51912
1.92	4.25911	10.3391	-3.24089	11.1891	3.44911	-3.43089	10.7391	10.2391	-8.95089	7.62912	-3.73089	6.13912	4.30911	4.35912	-11.7109	-6.99089	11.5291	7.58911	4.65911	2.79911	-9.75089	7.06911	4.66911	2.30911	6.88912	-6.32088	11.1491	3.07911	2.40912	-0.180884	-2.90089	-9.13089	-10.9109	7.53911	-1.70089	6.91911	-3.40089	10.9191	8.82912	9.68911	7.04911	-9.40088	10.6491	-4.27089	-5.44089	-4.50088	4.23911	8.16911	-10.3409
1.96	5.10911	4.17912	-9.85088	10.4391	6.47911	6.59912	-9.57088	7.33911	-10.6809	8.53912	-5.21088	10.8791	-4.33089	9.23911	3.82912	-2.29088	-12.0209	-1.56089	9.25911	8.28912	3.96912	-7.24089	10.2891	11.1791	5.61912	3.90911	7.38912	-10.0409	2.81911	3.18912	10.9091	10.0691	-6.89088	-4.16089	-10.9809	11.2391	4.05911	12.3491	8.68912	-3.98088	9.85912	-3.42088	8.48911	11.2491	-10.2609	-12.7909	-3.94089	-7.35088	-3.96088
2	5.09912	-10.1009	-8.34088	7.17912	5.48911	4.35912	9.91911	-8.08089	9.21912	11.1491	7.74911	-0.20088	-3.16089	7.70912	7.36912	10.9691	12.4691	-3.08088	-11.3609	-4.75089	-3.76089	-9.51089	8.67912	3.22911	3.89912	8.31911	8.98911	4.37911	2.46911	9.99912	-2.25089	-5.49088	-10.8709	10.9191	4.14911	9.55911	9.89911	-3.66089	-0.140883	10.8391	6.28911	9.00911	-10.2609	10.8391	9.78912	-4.12088	-6.69089	-3.69089	2.68912
2.04	5.52912	-12.0309	7.70912	5.92912	1.74912	12.2691	-10.5309	-12.1709	7.32911	9.80911	4.25911	-1.21089	7.54912	-7.45088	11.4891	-11.6109	12.4591	-5.90088	-7.23088	-3.39088	8.47912	-3.84088	-5.69089	10.4991	5.29911	5.04912	9.76912	3.87912	-11.4709	10.1291	5.60912	10.7491	7.86911	-6.57088	-4.78088	-10.7709	8.56912	11.8291	5.07912	8.87912	9.30911	-5.28088	11.4191	-4.15088	11.0391	4.46912	-10.6609	-11.1209	-4.99088
2.08	7.35912	-11.1109	4.22912	4.58911	-5.44089	-7.82088	-12.0109	11.5391	11.6191	3.07911	-1.46088	9.71912	-2.69089	9.41911	-2.96088	-8.91089	-6.47088	11.5291	-6.52089	-9.30089	11.1191	9.59911	4.49912	5.88912	2.70912	-7.76089	10.2591	8.82912	3.36911	9.60912	-3.88088	-8.08089	-11.3009	12.3091	-11.2009	-3.89088	10.0691	7.64912	10.1391	8.84911	-5.68088	11.6291	-7.88089	5.20912	5.19912	-7.97088	-11.5909	-11.4209	-4.56089
2.12	10.8491	6.43912	4.24912	-5.01089	-9.58089	11.0491	-8.77089	4.41911	5.22911	9.85912	-4.09089	-4.13089	-3.31089	-4.70089	-10.5709	-6.85089	10.2391	-11.7309	-4.03088	8.80912	3.99911	5.39911	2.63912	10.7391	3.36911	9.21912	-3.34088	-12.1209	9.00911	-11.9109	-6.16089	8.94912	10.4791	6.47911	7.86911	4.35912	-4.91089	8.86911	-2.42088	9.51911	6.93912	-6.23089	-3.66089	-11.0109	-1.79088	-4.13089	7.16911	3.83911	0.189119
2.16	3.97911	4.80911	-9.86088	-11.4809	-9.42089	-11.5709	11.6591	2.22912	6.27912	-2.81089	-3.88088	-3.51089	-4.29088	-10.8109	-7.28088	-5.03089	-3.34088	4.10912	10.2391	10.9391	3.09912	-8.91089	9.68911	3.62911	-7.01089	6.55911	-10.9309	11.4791	-7.30088	8.06912	7.22912	8.81912	3.84911	-6.18088	-0.590887	8.81912	10.2891	6.25912	11.1091	-8.68088	-3.88088	-3.21089	-3.14088	9.49912	10.7091	4.36912	-12.1309	2.86911	2.69912
2.2	-10.1609	11.0791	-10.4909	6.66911	11.4791	8.92911	-9.47088	-2.97088	-11.0609	11.0991	4.01912	3.26911	10.5991	-3.24089	-4.61089	-3.96088	-8.13088	-11.8009	-6.70089	-6.29088	-2.37088	-5.90088	10.6691	9.82911	3.20912	10.8891	4.07912	-11.1909	11.0391	3.20912	-5.87089	-10.6809	10.0391	-11.4809	-8.58089	6.65912	4.98911	6.54911	-6.74088	-3.11088	9.53912	-6.27089	10.2091	8.49912	-6.98089	-3.90089	-4.65088	-3.73089	7.35912
2.24	11.3191	-8.92089	-11.1809	-5.17089	9.74912	-10.2409	4.33911	2.51911	-5.05089	-3.73089	-6.12088	-3.53088	-2.56088	9.48912	-6.81088	2.40912	6.44912	-5.28088	6.71912	-5.54088	10.0191	-11.3909	7.94911	9.37911	8.78911	9.15912	8.31911	5.96912	-9.42089	-1.26089	8.88912	-7.80089	11.5991	-3.50089	8.17911	-8.14088	-5.75088	10.6391	-3.74088	3.52912	7.70912	8.50911	9.28911	-3.98088	-3.31089	3.34911	-4.97088	-6.50088	-6.16089
2.28	9.61911	-5.22088	10.2391	4.23911	3.25912	10.1791	6.84912	-8.34088	-1.78088	10.0991	-11.0609	-3.20088	-5.02089	-8.60088	10.4991	-7.35088	3.62911	7.94911	4.15912	-2.97088	4.00911	5.80911	-5.89088	-12.0209	5.94911	10.8391	6.49911	3.70912	2.71912	6.03912	9.91911	-10.5209	4.68911	-8.38089	10.7191	-7.62089	-4.09089	8.17911	10.2591	-6.01089	-8.54088	12.0791	4.02912	-11.8309	5.63912	9.27912	-8.22088	-3.97088	8.69911
2.32	9.20912	-5.07088	-10.4909	4.66911	4.65911	8.73912	-10.4209	-7.58089	-3.80089	-5.61088	-10.5709	9.58911	-3.58088	-4.61089	10.7991	4.25911	5.18912	3.21912	-2.99088	4.62912	10.8291	9.41911	-6.11088	10.7591	-7.29088	11.3391	-11.1809	6.15912	6.53912	3.51912	7.61911	8.92911	-7.21088	11.3191	-10.8509	8.86911	11.3191	12.4991	10.7991	-7.83089	-4.33089	-4.04089	9.55911	-11.7909	7.02912	-7.68088	-4.86088	9.63912	7.30911
2.36	9.32912	8.40912	6.68911	-11.9809	9.10912	10.8191	-11.6709	8.05911	-4.66088	-9.51089	5.52912	5.39911	10.0391	-9.54089	-6.25088	-1.54089	-4.29088	-4.27089	11.0991	9.96911	4.32911	8.22911	2.64912	-6.58089	11.1091	3.93912	4.53912	-5.59089	10.6391	-7.29088	10.9091	8.83911	10.1891	3.70912	8.93912	12.1091	10.8791	-9.11088	-6.71088	-4.13089	-7.31088	7.35912	-8.15088	-6.85089	-12.2009	9.44911	-9.42089	4.15912	9.55911
2.4	10.0791	4.35912	11.9391	-11.2109	3.30911	10.3891	7.89911	-4.38088	-3.71089	10.4791	4.96911	9.21912	-8.90089	-5.46088	-2.81089	-8.46088	-0.790876	10.5091	-11.9109	10.8191	5.78912	3.74912	-6.40089	3.93912	7.26912	-4.22088	9.73911	-3.54088	11.2591	8.86911	10.9191	2.93911	10.1691	8.52912	-7.82088	9.22912	-4.88089	-4.07088	8.30911	-4.13089	5.16911	-10.7509	-10.4509	3.96912	7.32911	-4.40088	10.3091	-2.54088	-3.29088
2.44	4.99912	7.12912	4.24912	-11.3909	6.18912	-4.15088	9.16911	9.16911	-9.23089	-5.88089	9.66911	-2.83088	11.9391	4.22912	9.95912	10.9191	3.31911	-4.25088	11.7991	4.70911	11.2091	10.3491	-3.85089	-10.9909	4.61911	10.3791	8.24912	7.95912	9.46912	9.07912	4.61911	11.6291	-7.19089	7.31912	-7.66089	-4.37089	10.9891	-6.98089	4.28911	-6.12088	9.28911	6.91911	-9.86088	-6.31088	-2.15089	-4.65088	-8.38089	-4.49089	7.72911
2.48	10.2691	-12.2109	-11.9609	7.48912	5.14912	-6.92089	8.89912	-4.12088	-10.7109	3.68912	5.95911	-4.48089	-8.55088	10.2491	-4.19089	10.8291	6.24912	9.88912	6.37912	-4.24088	10.3591	6.68911	11.7591	-9.23089	-11.7809	12.6491	6.36911	11.5291	1.51912	5.65911	8.72911	-0.250883	3.25912	10.9091	6.86912	11.2591	3.04912	-9.70089	11.0591	-4.35089	7.73911	-11.1109	4.93912	-6.18088	9.17912	3.01911	7.80911	-3.01088	-6.15088
2.52	3.61912	7.65911	6.39912	-4.04089	-12.7609	11.1091	3.40911	4.71912	-11.3909	-6.01089	10.5891	11.1991	0.509111	10.2191	-9.07088	5.56912	7.67911	11.0791	-8.99089	9.81912	11.2791	-10.1009	10.6291	3.10912	3.70912	-9.33089	-4.20089	2.25911	3.92911	11.0391	2.92912	-10.6709	-4.77089	8.07911	-11.5709	4.86912	-7.05089	10.3491	8.60912	9.86912	4.55911	11.8391	-0.540884	-2.84089	-9.76089	-2.84089	7.96912	9.02912	-6.66089
2.56	-8.84088	10.0491	-6.61088	4.67912	-4.43088	-8.92089	3.61912	4.46912	-11.2609	8.03911	6.45912	3.74912	-9.36088	9.09911	8.48911	-11.7609	7.87911	-9.10088	-8.51089	-6.88088	9.82911	3.70912	3.49912	-5.75088	10.4891	-0.910879	3.01911	5.02912	11.6691	3.10912	-10.6409	11.5191	-4.16089	9.89911	9.24912	-3.88088	8.80912	5.07912	11.0491	10.9891	2.63912	7.13912	-3.12089	-6.08089	11.5891	11.6191	-3.57089	-3.84088	-3.70088
2.6	-11.7409	5.12912	-4.39088	3.70912	-4.40088	-9.90089	3.79912	7.56912	-4.05089	2.52912	-1.53088	11.2891	-12.2509	0.379114	7.45912	12.0191	7.59912	4.87911	-11.8009	-11.4609	9.50912	9.16911	-9.04089	7.51911	3.72911	0.749117	8.05911	-6.22088	4.10912	3.51912	11.1091	2.82912	-10.5209	-8.70088	10.4591	-4.04089	4.93912	9.96911	-11.2209	-6.31088	8.64911	7.85912	7.08911	9.70911	2.94911	-3.99089	-9.70089	11.6491	10.0291
2.64	-7.55089	8.05911	-9.62089	-3.96088	4.11911	-5.22088	-6.52089	3.27912	2.97912	8.44911	-6.23089	3.91912	-3.38089	-10.4309	3.90911	10.8591	6.49911	8.46912	4.25911	9.34912	-11.8409	9.98912	-11.1109	3.52912	4.55911	-11.4509	9.01912	5.41911	9.58911	-8.25088	8.66911	-2.22088	10.4591	-0.850889	7.06911	10.3891	8.41911	3.00911	10.0291	-11.9909	7.28912	-4.14088	-10.6209	-3.96088	-12.0909	4.54911	-6.00089	-9.74089	4.62912
2.68	-6.02089	-9.09089	-4.70089	8.75912	-4.49089	-8.18088	5.22911	2.63912	9.74912	-7.67089	7.81912	-5.20088	-5.71089	3.23912	11.9691	9.92912	11.0891	-11.5809	10.4991	5.06912	-6.21089	4.56911	-4.50088	-9.28089	-11.0109	12.0391	8.09912	3.49912	-11.5109	7.90912	9.49912	11.4191	5.10911	7.95912	9.64912	-10.7909	5.06912	-11.3309	-11.3309	11.0491	-6.09089	9.10912	-4.19089	11.1691	10.9891	9.85912	-11.7309	3.62911	2.97912
2.72	-5.61088	11.5591	9.96911	-7.35088	-4.01089	9.58911	-4.37089	-11.4909	1.69911	2.62912	10.3291	-6.70089	-11.5009	7.74911	-7.08089	12.0391	4.51911	-11.4509	-10.9409	12.1091	9.06912	-3.84088	-5.42088	-10.3209	6.69911	-1.07089	8.51912	10.4891	10.8391	4.08912	10.4191	-9.57088	9.11911	-10.5109	3.15911	-10.9709	-10.5209	7.90912	11.3191	-6.62088	11.2191	-6.42089	4.24912	6.93912	-7.53089	11.1991	2.74911	-4.78088	-5.07088
2.76	-4.74089	-6.30089	-6.18088	10.8391	-4.40088	-11.0609	3.59911	3.06912	9.59911	-10.0309	-6.94089	-8.04088	10.7691	9.00911	11.0691	3.81912	-7.33089	11.0591	4.12911	-0.670889	-5.99089	-10.6909	10.4291	-9.40088	4.85912	8.20912	4.27912	11.2191	-10.2209	8.35912	9.60912	-3.44089	11.0291	-9.57088	-9.35089	-10.0509	4.90912	4.26911	4.74912	-4.15088	-5.68088	-3.37089	3.71911	-10.2709	-11.8709	-7.47088	-5.81089	-4.63089	-10.2009
2.8	-5.50088	7.79911	-2.12089	-6.45089	-3.92089	-0.750883	2.94911	-11.7309	7.91911	7.11911	-10.1809	-3.65089	-8.53088	9.06912	11.8891	2.72911	-11.4809	8.01911	10.2891	-12.0709	8.72911	-2.93089	-4.21088	-11.2709	10.7391	-6.26089	10.1491	2.91912	10.5691	-11.8209	9.93912	-11.0009	11.5991	-9.57088	11.2991	-8.06088	5.15911	2.41912	-11.2409	11.1691	3.85911	-4.69089	-6.26089	-3.98088	2.22912	-9.43088	-7.29088	-5.90088	-10.1309
2.84	-4.44089	9.53912	-2.29088	-4.52088	-4.14088	6.38912	3.56912	-6.85089	5.81911	-5.66089	9.64912	-12.3609	9.48912	-10.4809	2.93911	-11.2609	9.12911	8.81912	11.5691	-11.2709	-3.34088	-3.10089	-10.0509	11.1591	-8.57089	10.5691	3.75912	-11.2109	7.00912	10.9491	-11.1709	-5.99089	-6.21089	5.35912	4.32911	8.52912	11.2591	4.94911	-3.53088	-5.94089	-11.4509	-9.22088	5.72911	-5.70088	-6.97088	-4.94089	-4.28089	-6.36088	-11.9609
2.88	-7.57088	10.1591	12.3091	-1.10088	-4.33089	-4.53088	-9.85088	5.73912	2.82912	-9.64088	-4.42089	9.04911	-5.34089	9.94911	-11.4209	-12.0909	8.42912	3.11912	-6.38088	11.4991	11.0691	-10.3809	-3.96088	-3.82088	-11.5309	-9.73088	4.67912	10.6591	-6.32088	4.87911	-6.26089	-6.82089	7.98911	-6.54089	5.43911	3.84911	9.20912	-5.99089	8.47912	3.05911	-9.96089	-4.52088	-5.88089	-11.6209	-10.7609	-2.71088	7.77912	-8.64089	-4.43088
2.92	-8.72088	-4.31088	-4.26088	-4.35089	8.04912	2.85912	-5.19089	10.7591	-2.95089	10.8591	8.90911	2.60911	10.7191	-4.24088	9.45912	-6.06088	-10.6509	-8.74088	10.5191	6.19911	-8.00088	4.57912	-8.80089	-10.3809	5.57911	-4.06089	10.5491	-2.12089	9.86912	-11.3109	2.27912	-4.46089	-5.18088	-11.3909	-6.25088	10.4091	-7.50088	-4.17088	-10.6509	-3.74088	12.5391	-10.9309	10.4591	6.64911	-10.6809	-11.2109	-8.22088	-5.01089	11.3691
2.96	-9.84089	-12.0309	-3.92089	-4.24088	-4.37089	8.34911	3.26911	-5.08089	11.2391	-2.79089	-10.5109	9.77912	11.1991	2.92912	-11.5009	8.45911	-1.66089	3.68912	-12.0509	-10.7409	11.2391	9.93912	8.94912	9.04911	-10.0809	6.81912	-6.72088	4.96911	-4.57088	-10.4909	10.6991	-6.97088	6.87911	-7.37089	11.0791	10.6891	-2.56088	-12.2409	3.14912	9.12911	-10.5709	-4.10088	-10.6209	-5.96088	-10.9509	-4.07088	-6.96089	-10.1709	-4.09089
3	-6.73089	-8.18088	-5.54088	-4.67088	-4.67088	-12.0009	-11.2209	3.64911	3.02912	-11.3409	-3.92089	10.1591	-4.91089	8.22911	11.9591	-10.9409	-6.29088	8.89912	10.5891	3.36911	0.119112	7.09912	9.57912	8.33911	9.13912	4.31912	9.80911	-6.93088	-3.36089	8.29911	-11.1509	-12.3709	-5.72088	5.32912	-7.92088	9.68911	-12.4809	-10.7109	-3.60088	9.95912	-5.28088	-10.2909	2.83912	6.58912	-10.6109	-7.93089	-11.8309	-4.80088	-11.3409
3.04	-10.0309	-5.46088	-4.19089	-4.28089	3.72911	-4.09089	-11.7009	-11.0709	4.13912	2.46911	11.8291	-1.33089	-3.76089	9.37911	8.83911	-11.3309	-4.28089	-7.69089	3.58911	3.35912	-11.5109	-10.9209	-6.82089	9.27912	9.88912	8.78911	7.88912	10.3491	3.14912	2.97912	3.89912	-4.05089	-7.56088	10.8391	-10.6809	-5.94089	-7.36088	-3.87089	5.68912	-7.76089	-10.0809	-12.0609	-0.420881	-4.29088	-8.54088	8.54912	-10.3309	3.05911	11.1991
3.08	-7.09088	-12.1809	8.68912	-3.87089	-3.85089	7.03912	-4.32089	-11.7709	7.75911	3.00911	-9.02089	-3.84088	-4.01089	6.79912	6.98912	11.1691	-2.95089	-7.46089	11.1791	11.8891	3.16912	10.2291	9.30911	3.30911	-12.5809	-9.21088	-3.41088	8.43911	8.97911	7.16911	3.24912	1.70912	10.7091	-5.71089	-10.8609	11.7691	-11.0309	-8.25088	-4.60089	-4.64088	9.27912	-11.8909	-9.96089	-1.30089	-2.95089	11.2891	-7.42088	9.29912	4.29912
3.12	-10.4609	11.1391	-3.98088	-2.39089	6.84912	-4.46089	-12.0509	3.83911	2.59911	-4.15088	-3.76089	8.70912	8.69911	6.99912	11.1991	-2.67089	11.9891	11.1791	-4.06089	3.13912	8.77912	11.5891	0.0591219	-11.9309	-7.88089	12.5191	-8.05089	11.4691	-11.7509	10.5791	6.65912	-9.78088	9.69911	10.0891	3.74912	-1.44089	-5.00088	-9.41089	10.4691	-7.52089	-3.38089	-3.72088	-10.3309	-11.7109	-4.92088	-4.30089	7.53911	8.33911	8.24912
3.16	10.1491	-11.9609	-10.4209	-4.55089	-2.89088	3.78911	-4.24088	3.86911	3.46912	-6.29088	-6.81088	10.5491	-7.00088	-2.74089	12.3191	-4.96089	2.61911	4.63912	-2.72088	-12.0909	-10.6809	-5.05089	8.04912	-11.7209	6.92911	11.4491	5.58911	9.82911	9.24912	11.7891	-4.19089	11.9491	-4.56089	-6.36088	-3.13088	-3.79088	10.1591	-4.08089	-3.35089	9.92912	6.67912	9.16911	-8.57089	-1.21089	-6.73089	-7.86088	7.43912	-4.09089	-7.50088
3.2	-10.9709	9.79912	-0.350882	-2.19089	7.14912	-5.60089	-11.8309	10.4991	3.77912	-3.76089	10.0391	10.8291	-3.77089	11.0891	9.93912	-2.82088	12.3791	10.6691	-5.17089	2.74911	9.57912	2.62912	-7.30088	-11.0009	-6.92089	-8.24089	-10.0409	6.81912	12.6391	5.32912	10.3891	10.4691	8.06912	-3.83088	11.9491	-4.67088	-7.55089	-8.13088	-3.48088	-3.90089	11.2591	7.92912	-5.07088	-1.74088	5.29911	-11.4709	-7.47088	-4.56089	-11.5709
3.24	8.98911	8.78911	-3.32088	-7.90088	-4.48089	5.53911	-11.9109	-3.39088	8.14912	-6.20088	-4.32089	12.1791	-9.91089	-7.24089	2.70912	3.06912	-9.85088	-10.8409	-4.52088	-12.2809	10.7291	10.4891	10.0791	12.4691	4.38912	10.3691	10.4891	-4.85088	11.8591	-3.02089	11.3291	-4.27089	11.8591	-4.40088	11.7291	-5.41089	-4.77089	0.639116	10.2691	-12.1809	10.0191	-11.6109	-5.51088	-4.06089	-11.2509	7.38912	-11.5009	-7.68088	-11.2909
3.28	10.4691	7.66911	1.22911	-4.15088	-11.9109	4.43912	-11.8309	-3.63089	6.25912	3.86911	-6.31088	-7.36088	-4.24088	2.55912	2.61911	-8.32088	-11.4909	-3.00088	10.6891	-8.75088	10.2291	8.75912	4.11911	11.1791	-4.48089	11.1091	-3.78089	-12.2009	6.34912	-4.40088	-4.06089	10.7891	11.6291	-3.93088	-3.93088	-1.33089	-11.0609	3.81912	-10.9309	9.17912	-10.5309	-5.09088	-4.62089	-7.04088	-3.65089	9.63912	-11.0709	-10.4409	-5.52089
3.32	7.96912	-11.7509	4.38912	-5.52089	-10.8509	-4.22088	-10.9909	6.04912	10.0191	-11.4309	-3.16089	7.59912	3.46912	-6.00089	9.26911	10.7191	9.91911	11.6091	-5.89088	-2.95089	2.62912	-7.77089	3.25912	-8.49089	-2.96088	10.0391	-12.1109	5.90911	5.10911	-5.35088	-3.80089	3.61912	7.86911	-6.12088	-3.83088	-11.9809	-9.82089	-1.31088	-3.92089	-1.05088	8.63912	11.2691	-10.4709	9.35912	-3.46088	10.5691	-5.90088	-5.11088	-3.71089
3.36	3.88912	10.2691	-3.52089	-4.32089	9.73911	10.0391	4.53912	3.86911	-11.4809	-3.43089	10.4891	2.83912	8.79912	-10.0609	11.0291	6.78911	-11.2109	-5.24089	2.88912	-7.76089	11.0991	3.00911	-6.72088	-3.44089	-10.7409	11.7191	-7.19089	6.70912	12.4891	10.8591	-4.69089	9.74912	-4.24088	0.0591219	2.90912	-6.00089	-3.97088	-11.4009	-6.71088	-1.63089	-3.69089	-3.13088	-10.8809	7.03912	7.44911	-1.25088	11.1391	-7.45088	-4.57088
3.4	4.04911	8.81912	10.1891	-3.58088	-4.08089	4.23911	5.14912	-4.61089	7.63912	7.85912	-10.0109	3.53912	6.31912	-11.6209	7.05911	-1.20088	-9.52088	3.24912	-4.67088	8.73912	3.37912	-9.82089	-8.99089	10.4891	-11.0909	-11.1409	6.11912	10.6391	-11.8809	-5.04088	8.54912	10.3791	-6.95088	-1.84089	11.4091	2.63912	-5.72088	9.73911	-3.57089	-12.0309	-8.53088	10.6091	-5.54088	-4.29088	-5.82088	4.08912	8.38912	-6.13089	-5.91088
3.44	4.07912	6.84912	-9.38088	8.98911	-6.45089	-11.5909	-4.42089	2.69912	-8.88088	-7.43088	-2.61088	12.3891	5.00912	-12.0909	-11.5309	5.69911	-9.19089	5.69911	7.61911	9.91911	6.59912	-9.69089	-9.24088	2.92912	-4.37089	3.34911	2.85912	11.0791	-11.2409	6.87911	10.6091	10.6191	7.10912	-8.62089	-10.8609	6.15912	-10.8409	6.94911	-5.53089	10.5291	-4.24088	2.09911	11.2191	-3.44089	-6.18088	-11.3009	11.2091	-4.99088	-3.20088
3.48	8.39912	5.82912	-9.60089	-11.7709	-10.2109	-4.07088	10.4091	2.52912	-3.60088	-2.22088	2.98911	-11.1609	-11.4009	6.05911	4.17912	5.78912	-9.75089	9.92912	6.00911	-8.49089	2.95912	0.149118	3.45911	2.94911	-10.4209	6.77912	8.09912	10.9091	3.49912	-10.3409	9.91911	9.66911	9.44911	-5.93089	11.4091	-8.36089	3.62911	-6.98089	-3.51089	-5.07088	-11.6509	9.30911	-4.13089	-5.74089	8.95912	-3.65089	-4.27089	-11.3709	5.47912
3.52	10.9991	-6.16089	-11.8809	10.8191	-10.6709	-10.5709	-4.65088	2.68912	-8.16089	-4.70089	10.7291	2.33911	-11.7209	8.07911	3.36911	4.70911	4.98911	-10.7909	2.79911	5.95911	3.52912	7.57912	10.9191	9.01912	7.92912	10.1391	4.42911	7.52912	10.4791	-9.63089	4.42911	-6.88088	8.39912	-4.20089	-2.19089	-4.43088	-3.70088	-4.21088	-3.76089	-11.8209	-6.19089	10.8891	7.64912	-4.31088	-2.86088	-10.8109	4.24912	-5.76089	6.75911
3.56	-4.27089	10.9491	9.04911	-4.22088	11.8791	2.73911	-5.13088	4.33911	-11.1709	5.85912	4.15912	-12.0409	5.48911	-9.49089	2.70912	-11.4009	-3.86088	3.02912	6.49911	3.07911	7.62912	-11.3209	8.52912	9.92912	10.4091	9.12911	8.50911	12.0991	-5.00088	8.53912	-6.44089	9.04911	-1.97088	-5.33089	-4.39088	-3.14088	-7.64088	-8.98088	-5.09088	-8.40089	7.81912	-7.33089	-3.44089	-3.40089	4.18911	-6.25088	9.36912	10.4991	-2.73088
3.6	-3.93088	11.1791	-4.52088	9.57912	3.23912	-6.31088	10.3491	7.41911	-11.2209	8.40912	4.94911	-9.72088	6.60912	7.96912	-11.2409	-4.20089	2.69912	7.26912	2.71912	9.38912	-10.1909	4.43912	5.48911	10.8691	-9.89089	10.6291	9.66911	8.63912	-4.12088	-5.51088	8.41911	-0.70088	-7.17088	-12.4609	-9.08089	4.43912	-6.94089	-5.91088	-7.45088	7.41911	-6.01089	-4.47088	-7.80089	5.67911	10.9691	-5.63088	8.01911	9.54911	-4.25088
3.64	-3.96088	-11.5609	-10.8009	11.2691	-3.92089	3.03911	-9.88089	8.35912	4.36912	-11.1709	8.51912	4.21912	9.72912	7.75911	4.57912	-11.8309	-3.74088	2.94911	11.9091	5.13912	4.65911	6.83911	1.40911	5.47912	11.0691	10.9491	-10.7809	-12.1209	-1.29088	-5.79088	4.50912	11.5391	-4.46089	-9.08089	-11.5309	-4.41089	3.73911	-7.84089	-6.47088	-11.7009	-10.2909	8.22911	7.48912	-8.58089	-6.83089	-5.04088	4.50912	10.2491	10.3791
3.68	10.1791	-4.16089	9.44911	12.4091	11.7491	-4.11088	-10.8909	9.90912	2.82912	11.1091	-11.2409	-5.10089	3.69911	3.25912	8.68912	9.76912	4.12911	6.07911	8.36911	10.7391	-6.61088	-3.77089	2.61911	11.0791	2.14912	4.36912	6.66911	5.07912	9.35912	11.2591	-11.2909	-2.02088	-4.12088	6.83911	2.99912	-3.04088	-7.72088	-9.40088	-3.44089	9.55911	6.14911	-1.20088	-6.30089	-7.75088	10.3291	3.81912	-3.36089	-6.45089	-10.7209
3.72	10.9391	1.42911	10.3491	11.7791	10.5891	-12.4409	-4.67088	-9.77089	10.7891	6.32912	10.8891	-6.54089	7.79911	3.26911	10.7791	11.0891	4.09912	9.67912	5.99912	11.2591	-8.50089	-6.07089	9.28911	8.21912	4.42911	4.99912	8.55911	-4.76089	5.18912	9.98912	8.78911	11.2691	9.57912	2.54912	-3.91089	4.84911	-7.20089	-11.0909	-4.12088	-9.69089	-5.65088	9.67912	-2.09088	-7.50088	-4.38088	3.03911	-12.0109	-5.56088	11.6391
3.76	11.0791	-1.23089	-9.20089	9.26911	-11.9409	-4.83089	3.19911	9.79912	7.78912	8.36911	-6.42089	9.04911	4.11911	9.17912	4.08912	3.74912	9.35912	-11.5709	4.73911	4.83911	6.78911	2.23911	7.96912	9.12911	8.44911	11.8691	-0.490881	-3.84088	11.0691	2.81911	-6.86088	3.80912	-9.83089	-8.94089	-8.05089	6.62911	-4.48089	-5.71089	-4.26088	-11.1709	1.66911	11.7391	-5.36088	6.85912	6.28911	-6.31088	10.9891	-9.23089	-3.85089
3.8	8.52912	-4.89089	-10.3009	8.88912	-4.96089	4.16911	8.56912	9.54911	-5.60089	9.80911	9.83911	5.92912	-12.0009	4.83911	4.71912	-6.54089	10.5691	9.22912	5.40912	-0.820883	8.22911	-11.1509	8.81912	9.90912	-4.29088	-3.01088	7.15911	3.58911	4.90912	-10.0109	-9.74089	10.0391	-4.66088	-5.99089	-5.63088	-11.2709	1.57912	11.3091	-4.53088	5.71912	10.4591	-5.79088	7.85912	-9.54089	-11.6109	-3.27088	11.0991	10.8191	-11.3309
3.84	2.89911	-3.83088	-9.93088	-7.54088	8.66911	-4.32089	3.81912	-1.76088	-3.15088	10.1291	9.32912	3.18912	3.91912	7.02912	-11.0809	-6.82089	11.8791	10.2991	7.85912	-0.490881	6.01912	-9.80088	10.5991	-5.89088	11.0391	9.35912	-11.6209	-4.90088	-4.21088	11.1091	7.24912	4.96911	-10.2909	-5.70088	11.3891	-7.37089	-5.00088	-12.2009	-5.16089	-10.6509	-10.9709	0.699114	11.3491	-3.88088	7.26912	9.30911	-4.61089	8.38912	-9.35089
3.88	8.85911	-4.32089	-7.70089	-3.99089	-10.8109	4.17912	-2.59088	7.48912	9.69911	11.3291	-4.89089	9.85912	7.65911	3.56912	3.47912	4.73911	-10.6809	-11.9709	9.68911	-4.60089	-11.5609	8.69911	-3.49089	10.9691	-1.41089	-4.17088	9.87911	3.98911	-11.9309	-6.39088	-7.59088	-3.26089	-5.48089	-12.1709	-9.57088	-4.13089	7.89911	-10.9309	11.4091	-5.91088	9.61911	10.6891	2.82912	-4.31088	-10.4309	-5.16089	-10.7009	10.5191	-6.19089
3.92	7.24912	-6.06088	-4.39088	-11.2609	6.72912	-3.88088	10.2891	4.53912	-5.42088	5.60912	4.45912	8.67912	2.96912	-11.0109	10.9391	10.9291	-2.29088	12.3791	-8.75088	-6.50088	9.31912	-3.88088	8.54912	9.96911	10.7991	11.8491	-3.91089	-6.64088	10.4991	10.5891	3.51912	-9.80088	-8.64089	-4.32089	8.94912	-11.5309	-4.68089	-3.60088	8.84911	7.71912	-6.02089	4.51911	-2.90089	-5.26089	-11.8509	10.0191	10.3591	-6.77089	9.09911
3.96	7.20911	10.5191	-3.21089	-4.50088	-11.9409	-9.24088	8.70912	-3.93088	4.43912	-6.42089	1.25912	5.72911	4.44911	7.58911	3.24912	-7.69089	8.44911	-11.6409	-0.640883	10.6191	8.21912	-3.59089	9.01912	9.88912	10.0591	-7.11089	-3.77089	-7.02088	10.7191	8.71911	5.20912	-10.2409	-11.8709	-4.78088	-11.8509	-6.18088	-4.92088	8.53912	2.48911	-5.81089	9.21912	5.37911	-4.47088	-5.41089	8.64911	-10.9709	-7.36088	5.24911	-5.67089
4	4.11911	9.93912	-4.07088	10.7991	11.8691	-10.7609	-4.48089	-7.46089	-6.01089	8.87912	7.94911	-10.3809	-5.32088	9.07912	7.56912	-9.92088	3.49912	9.33911	3.79912	12.0391	4.12911	6.51912	6.47911	-8.90089	11.4591	-3.08088	10.0191	10.3091	-3.59089	9.18911	-9.29088	10.7191	10.4591	-5.62089	-3.84088	-2.76089	8.88912	6.84912	6.51912	-10.2609	-11.2609	-2.90089	-11.7409	-6.52089	7.92912	-6.16089	3.78911	3.13912	9.58911
4.04	4.30911	10.9591	-4.86088	-11.9909	9.58911	-8.44089	-10.1509	-4.04089	-5.71089	-8.51089	-3.50089	8.58911	-8.12089	9.42911	-6.48088	9.10912	8.79912	-9.28089	3.26911	3.91912	8.84911	3.88912	11.9891	4.30911	10.9391	11.2091	11.6491	-6.13089	9.30911	-11.3209	-3.83088	9.89911	-10.2509	-9.00088	-5.98088	-4.37089	-1.79088	7.94911	11.3091	8.64911	4.23911	6.51912	-12.4609	10.6591	-9.78088	-4.26088	-10.4709	-11.4309	-8.19089
4.08	3.87912	-6.62088	11.1091	-11.3609	-6.71088	-11.7709	-4.13089	10.4291	-2.87088	12.7891	-5.28088	-8.05089	10.0891	6.17912	-10.2109	9.01912	2.28912	9.09911	3.42912	3.60912	7.14912	8.47912	-1.88088	10.8791	10.5591	-4.23089	-4.22088	-3.91089	-7.96088	8.54912	12.2891	3.99911	5.07912	-12.1609	3.91912	9.48912	-2.99088	-12.8609	-11.6909	5.92912	-4.06089	4.62912	-10.7109	2.43912	12.6291	-5.79088	4.95912	-1.45088	-4.79088
4.12	4.00911	-3.87089	11.7191	-5.88089	-6.09089	-4.60089	10.8091	-6.81088	7.13912	-10.7209	5.97912	5.39911	3.30911	11.8291	5.50911	10.6091	11.5491	5.88912	-10.8009	4.72912	9.08912	10.4491	8.30911	4.63912	-10.7309	-4.31088	8.49912	-11.2909	-4.86088	-7.36088	10.8791	8.38912	3.71911	11.5991	9.19911	-10.5109	-10.8709	-5.49088	-11.4809	6.31912	-3.51089	2.82912	-3.42088	3.06912	-5.63088	3.03911	0.299112	-4.59088	9.11911
4.16	4.58911	-4.23089	3.89912	-4.63089	-3.87089	-11.2109	-11.6509	-4.52088	-5.79088	11.1391	5.34912	-10.1109	6.27912	-9.55089	11.3491	7.56912	-10.7309	6.96912	4.39912	9.63912	9.45912	8.86911	7.35912	-11.6209	2.13912	2.72911	10.2591	7.90912	4.28911	10.9591	11.9291	-4.70089	7.89911	-5.46088	8.66911	-4.19089	-6.76088	9.48912	3.72911	-7.82088	-2.94089	9.86912	-11.9309	-10.9609	-8.56088	-9.62089	-3.50089	4.57912	-8.92089
4.2	7.32911	-4.67088	5.09912	-1.56089	10.2391	-3.75088	-3.66089	-4.27089	-6.73089	4.63912	8.24912	-8.82088	9.23911	4.60912	10.8591	0.989115	-12.1509	10.5591	11.8191	11.5291	10.0291	10.3691	5.75912	2.72911	3.60912	7.83912	5.69911	-9.39088	3.03911	-3.97088	8.80912	-4.82089	-4.16089	-11.4809	9.32912	-1.13089	-6.58089	-12.4609	-5.12089	9.81912	-10.9409	-10.4109	11.2691	-4.69089	2.25911	-7.76089	-11.8409	4.24912	5.06912
4.24	9.29912	-4.98089	7.48912	-1.03088	11.4691	-3.97088	-4.62089	-11.6809	-5.14088	10.6891	9.86912	11.4091	4.56911	10.3691	-11.2109	10.8691	5.39911	4.26911	10.6691	3.75912	2.17912	-3.59089	6.40911	-0.220885	11.6291	-7.74089	9.27912	-11.2209	-8.06088	9.95912	9.84911	-1.46088	-6.23089	-11.5009	-3.63089	4.03912	-11.3309	-5.11088	-4.50088	3.94912	-4.46089	4.93912	4.93912	-5.28088	3.05911	-12.0709	-5.94089	-4.20089	11.8791
4.28	3.11912	10.4491	-4.15088	6.87911	0.359117	-4.43088	-3.74088	-10.9709	-4.86088	7.71912	3.72911	-10.4209	11.0291	6.67912	9.76912	11.2491	-12.2109	4.27912	8.36911	11.8391	9.60912	3.94912	-4.53088	5.81911	-12.1809	-11.8309	11.1491	-1.90088	8.33911	-8.17089	2.67911	-7.69089	-6.46088	10.1191	10.9091	-4.44089	-2.42088	-11.9109	-3.66089	-10.3509	3.11912	-10.5809	-4.13089	-3.67088	2.78912	-6.47088	5.93911	8.05911	-6.02089
4.32	5.24911	-5.72088	8.33911	6.67912	10.4791	-3.92089	-11.3009	-3.91089	-6.67088	10.8291	-11.2509	9.17912	3.03911	-6.63089	8.72911	6.23912	5.29911	8.99911	8.19911	-3.36089	7.16911	10.1391	3.92911	4.39912	10.0491	8.26911	-8.54088	12.4691	10.0191	-3.78089	-2.29088	6.82911	-9.10088	3.30911	-11.9109	-5.26089	-7.81089	4.18911	-4.95088	4.79912	-6.06088	10.8291	11.0791	11.1891	-11.5009	3.57911	-8.28088	-3.00088	-5.18088
4.36	4.62912	-3.50089	-9.80088	-0.880888	10.8091	-6.67088	-8.54088	-4.31088	-5.14088	-10.0509	-3.48088	11.6891	3.54912	-11.4209	-10.7609	10.4191	4.31912	-7.45088	10.2491	8.88912	-9.91089	8.13912	8.60912	5.96912	10.9391	10.3691	-2.38089	4.39912	-11.6409	8.59911	10.4291	-12.5509	9.62912	10.4491	9.09911	-5.87089	2.52912	11.0091	-5.85089	5.20912	-8.54088	-10.3209	-7.37089	6.34912	0.0791186	5.58911	-2.36088	4.10912	-5.71089
4.4	6.36911	-4.96089	-2.81089	-5.45089	-6.84089	-4.28089	-4.44089	-8.50089	-5.71089	-11.4109	10.8691	4.34912	10.6391	10.5291	2.83912	-4.05089	6.39912	-8.75088	9.86912	8.02912	10.8391	8.62911	11.2691	1.25912	3.53912	-10.2609	-11.3209	4.27912	-10.2609	8.60912	-9.65089	-10.9409	7.12912	-5.80089	3.75912	10.1691	-6.24088	-9.45088	-10.8809	4.14911	-3.78089	-8.84088	-7.39089	4.20912	-5.38089	4.94911	-1.64088	2.67911	-5.87089
4.44	5.05912	-5.84088	-3.65089	-8.95089	-2.06089	9.90912	-3.95088	12.1891	-5.03089	-5.78088	-6.02089	2.81911	8.99911	8.03911	-4.25088	9.86912	-2.35088	9.23911	-5.56088	12.6291	11.4391	9.95912	9.09911	9.39912	9.55911	-3.22088	3.53912	8.62911	-11.7609	9.46912	10.9191	2.34911	-7.42088	9.44911	-12.2509	-8.72088	-11.2009	7.18911	-5.43089	9.95912	6.10912	-4.68089	2.91912	-4.60089	-9.49089	1.69911	2.83912	-4.25088	2.72911
4.48	3.49912	-4.47088	-4.30089	-7.03088	-10.3809	10.2791	-4.19089	7.23911	-2.92088	-7.40088	-5.66089	2.57912	11.3891	10.7291	-6.66089	-1.23089	10.2591	-10.5909	8.92911	10.6191	11.6991	-1.04088	4.35912	8.21912	8.86911	7.90912	2.90912	-9.95088	9.64912	-3.16089	7.03912	-5.44089	6.79912	8.66911	-11.5509	7.04911	-5.28088	-5.01089	8.92911	2.60911	-4.02089	2.01911	10.1691	-6.12088	6.33911	2.90912	-3.55088	-10.9709	9.26911
4.52	4.43912	-3.56088	-3.99089	-9.86088	-12.5009	-4.38088	7.67911	-4.28089	-6.89088	-5.20088	4.01912	8.11912	-4.75089	-3.46088	8.98911	6.82911	-10.2409	-0.360884	8.79912	9.95912	9.95912	3.17911	10.7391	2.77912	-10.4309	6.50911	-7.18089	10.9791	4.13912	-9.28089	12.0391	4.14911	-5.77088	6.73911	-6.35089	-4.85088	-7.49088	-11.5909	2.58911	-6.42089	5.41911	-5.99089	11.2991	4.64912	-4.79088	-10.6909	5.84912	8.30911	-2.66089
4.56	4.44911	-2.75088	-11.8609	-4.00088	-9.03088	-4.75089	-6.18088	-5.66089	3.79912	-8.26089	-3.94089	-2.29088	5.59912	11.2491	8.00911	-11.7709	-8.57089	3.99911	6.88912	-5.05089	11.5291	3.14912	-11.6609	6.25912	-10.3209	11.3291	7.13912	-7.98089	8.38912	4.23911	-11.9309	-10.7409	9.84911	-8.24089	-8.99089	-4.40088	-12.4309	-6.77089	9.40911	3.12911	-9.71088	3.81912	-6.09089	11.3991	-5.20088	8.54912	7.36912	10.3691	-7.21088
4.6	3.63912	-1.24088	-4.29088	-5.07088	-11.3009	-4.80088	-4.66088	-10.4809	-4.41089	5.36911	9.38912	-3.40089	11.4391	-2.52089	-11.9509	3.54912	10.1091	7.87911	-12.0409	-12.0409	12.0791	-10.2409	6.00911	-7.06089	-10.6309	4.00911	2.82912	-9.74089	8.23912	-11.1609	11.0891	5.81911	3.75912	-11.1509	9.49912	-3.41088	-5.57089	-11.6209	-1.13089	5.86911	-11.9209	3.25912	-5.90088	11.1991	-12.1009	-5.38089	5.57911	5.72911	9.48912
4.64	3.83911	-7.88089	-4.94089	-4.03088	9.83911	-4.71088	4.06911	-7.51089	-9.85088	-6.34088	-9.79088	4.02912	9.68911	-7.01089	6.80911	6.53912	-7.32089	11.4891	9.10912	-9.69089	-7.61088	3.00911	7.70912	9.13912	3.13912	2.87911	-11.4909	10.8891	11.1691	4.38912	5.52912	7.00912	8.97911	-3.64089	-5.93089	-11.0609	-9.47088	2.78912	4.39912	2.66912	6.91911	-6.10088	9.43912	9.71912	-12.6409	-6.65088	5.26912	0.769113	10.6391
4.68	3.46912	-5.12089	-9.07088	-3.41088	-3.75088	-10.1109	-4.12088	5.05912	-3.79088	-11.7709	-6.13089	9.45912	-8.68088	1.68911	9.68911	11.1291	-1.42089	8.17911	12.1091	9.54911	-4.93088	10.6891	4.53912	4.98911	8.86911	-2.67089	2.75911	5.60912	3.67912	10.0991	-10.7309	3.98911	-3.70088	-10.5009	-10.7509	3.63912	3.09912	4.25911	10.6391	-5.94089	8.01911	7.13912	-6.49089	4.46912	-4.91089	-9.40088	11.4391	-4.86088	-11.1609
4.72	-11.5109	4.12911	-4.17088	-11.4809	-3.76089	-3.64089	-8.57089	-4.70089	-10.5009	-6.45089	3.07911	-6.04088	-6.91089	9.77912	3.22911	9.33911	3.01911	-9.02089	4.65911	11.5691	8.86911	-5.04088	11.3591	5.89912	6.40911	-10.7909	0.389116	8.82912	9.16911	-10.5509	8.62911	7.17912	-7.97088	-11.5709	3.83911	-2.89088	-11.3809	5.52912	2.80911	4.25911	-10.9009	-6.20088	9.05911	-6.89088	3.96912	-8.04088	-6.60088	10.6991	-4.46089
4.76	3.88912	-2.03088	11.7691	-5.27089	-1.50088	11.5591	-6.42089	-4.44089	10.9791	-6.10088	9.05911	-4.97088	-6.32088	8.50911	4.14911	10.4991	7.57912	5.78912	-7.78088	4.63912	10.3091	9.77912	-4.32089	5.47912	7.07912	-10.5409	10.0991	-4.58089	-10.4409	8.13912	3.58911	-10.7609	8.77912	11.6391	7.36912	-4.43088	4.02912	-3.31089	-12.4109	6.05911	3.02912	10.2191	9.56911	-5.65088	5.85912	-10.2809	6.64911	-5.22088	-2.27089
4.8	3.16912	-2.45088	9.14911	7.10912	-6.83089	12.0391	-7.72088	-4.38088	-3.34088	-7.12089	8.10912	-3.64089	10.0991	-5.40088	9.67912	4.91911	-9.38088	10.0991	11.4091	10.6691	-4.45088	4.26911	3.66912	11.2391	-4.81088	9.61911	9.72912	5.23911	6.98912	11.5991	-6.63089	11.8491	-6.87089	9.32912	5.03911	-1.33089	10.5891	4.23911	11.2991	-2.89088	5.51911	-4.02089	-10.6109	-9.08089	4.89911	11.2091	-5.37088	10.6191	-11.3609
4.84	-10.8309	2.98911	-3.28088	9.41911	5.18912	-3.79088	-2.95089	-5.80089	-7.99088	-2.50088	9.12911	-3.07089	-5.42088	7.91911	-5.54088	4.74912	2.84911	-6.64088	5.50911	6.21911	10.9591	-5.89088	12.0191	3.95912	4.30911	-12.2109	-6.40089	12.0191	5.20912	6.56912	5.97912	8.84911	-9.63089	9.68911	-8.77089	5.84912	-9.13089	8.61912	-3.67088	12.4191	9.23911	-5.60089	9.27912	-3.50089	-11.2209	-11.4009	3.34911	11.2991	-5.30089
4.88	-11.9109	3.03911	-7.25089	-11.1909	8.52912	10.7291	4.52912	-3.61088	9.54911	-11.1609	-7.66089	-7.48089	7.13912	-8.62089	9.13912	-4.42089	-7.74089	7.12912	-11.8109	4.17912	3.89912	-5.54088	3.54912	1.40911	-6.12088	5.48911	9.10912	-6.35089	10.6391	11.5591	4.74912	8.28912	7.33911	11.1391	-9.71088	10.0891	-5.75088	6.56912	-11.0609	10.4991	-3.58088	9.01912	-10.5109	-9.94089	5.49912	-3.85089	-6.01089	-11.1809	4.60912
4.92	2.52912	8.77912	2.98911	-5.35088	-8.80089	-9.65089	-3.42088	9.39912	-6.33089	8.59911	-2.93089	11.3091	-6.56089	7.65911	-6.77089	7.61911	-10.3809	3.31911	-3.32088	2.72911	-11.4209	3.09912	6.48911	10.7891	-3.87089	4.27912	11.2491	-8.43089	9.56911	4.59912	10.5191	3.90911	-8.00088	-11.8109	4.40911	-5.11088	10.8591	-5.56088	9.75911	-4.32089	7.17912	-11.7509	6.72912	-4.19089	-10.7609	4.26911	-4.22088	-3.39088	6.15912
4.96	3.18912	8.88912	10.6791	11.8391	2.86911	-8.58089	-7.26089	-4.81088	-7.90088	-12.2809	10.5291	-6.39088	11.5191	-3.12089	2.85912	-4.59088	-11.0609	7.99912	-2.98089	11.0891	8.23912	-4.64088	2.95912	7.13912	10.5391	8.80912	-4.13089	11.4991	6.95912	10.5891	-8.88088	8.71911	8.85911	4.29912	7.54912	5.41911	-12.0809	4.25911	-4.87088	-11.2309	-2.59088	-3.82088	4.41911	-10.0409	8.74912	8.95912	-11.0709	3.44911	-7.23088
5	2.63912	8.83911	7.14912	-11.6409	-3.69089	-8.41088	10.3791	11.3591	10.1391	-3.80089	2.99912	-4.60089	-4.64088	4.37911	-3.83088	10.9791	-6.97088	6.04912	-3.90089	3.94912	4.65911	11.0091	-3.76089	3.84911	-6.68089	2.56912	-6.75088	7.81912	4.79912	7.44911	5.87912	4.27912	-2.89088	-2.31088	-2.49088	-5.82088	-4.48089	9.69911	10.7791	4.15912	-11.8309	-2.31088	-5.23088	-12.0209	6.37912	10.7791	-9.02089	7.93911	10.5291
5.04	2.74911	10.2191	11.8191	-4.41089	-11.6909	-11.8709	10.0091	6.51912	-4.03088	3.68912	-3.55088	-9.21088	4.47911	-3.67088	9.10912	-5.76089	7.32911	-4.24088	4.48912	-7.06089	4.70911	7.17912	-4.43088	-11.3309	9.31912	-9.94089	2.21912	-3.50089	-6.56089	3.15911	4.26911	6.45912	5.52912	5.31912	-11.7409	-5.25088	-1.00089	0.129122	12.0591	-9.22088	-10.2309	-12.0709	10.6991	9.42911	-11.3509	8.24912	-3.87089	-2.33088	4.17912
5.08	3.33911	-4.02089	10.5891	8.03911	-3.65089	3.03911	10.1991	-4.42089	-4.56089	4.25911	-3.43089	-4.66088	4.17912	-5.70088	3.38912	-2.14088	4.52912	6.50911	-5.96088	-10.3209	3.16912	-7.37089	2.66912	-3.26089	-8.10089	7.42912	7.54912	6.46912	4.01912	3.94912	-5.09088	9.44911	-10.8909	-3.73089	-3.62088	-6.04088	8.59911	11.7791	-5.08089	-3.80089	-11.5009	9.69911	12.2691	-12.5109	6.65912	-5.53089	-2.87088	-11.2709	3.61912
5.12	3.73911	-9.62089	-11.8509	-8.28088	8.73912	7.57912	-4.61089	3.07911	-4.14088	-2.54088	4.90912	-4.92088	9.94911	-5.84088	4.50912	-9.06089	4.32911	-7.09088	5.69911	9.81912	8.27912	11.4191	-6.09089	2.93911	-6.88088	2.98911	-4.65088	5.30911	8.51912	10.8491	8.09912	4.83911	5.07912	-11.7309	11.6691	-11.0309	-5.06088	-5.57089	9.76912	5.51911	-2.44089	-4.44089	-6.34088	-10.1909	9.02912	6.97911	11.1191	-11.2009	4.16911
5.16	3.65912	-5.11088	-10.5909	-4.75089	11.5691	4.35912	-6.69089	4.63912	-4.61089	-6.38088	5.01911	8.68912	7.08911	-5.50088	4.14911	-11.0309	3.56912	-6.60088	3.62911	6.96912	7.82912	-5.87089	-9.88089	-9.78088	-1.33089	4.80911	10.5191	9.76912	7.59912	10.5891	5.82912	-8.01088	2.48911	-11.9509	-2.73088	-6.19089	-3.47088	4.77912	-6.82089	-4.23089	-11.8209	10.5091	7.08911	9.57912	3.94912	-10.5009	-4.45088	-0.0808851	4.40911
5.2	2.74911	-8.84088	9.27912	11.4491	-8.87089	-5.29089	7.41911	4.17912	-9.43088	6.76911	-3.94089	1.44912	8.64911	4.45912	-4.77089	3.67912	-9.26088	2.73911	-7.68088	-3.04088	8.62911	-4.38088	-6.05088	-11.2709	-1.44089	10.8691	7.81912	8.15911	4.29912	9.14911	11.2891	6.37912	-11.3509	-7.55089	-4.10088	-11.4809	-5.48089	-8.07089	-4.70089	8.60912	-12.6509	7.51911	-3.13088	-6.86088	9.25911	3.22911	4.41911	-5.90088	-6.14089
5.24	3.70912	-6.77089	-11.1409	11.1091	10.4291	-9.35089	-4.42089	-4.77089	9.42911	8.34911	-1.91089	6.70912	-4.35089	-4.40088	11.6891	5.14912	-4.56089	2.71912	2.89911	-6.43088	-0.220885	-6.95088	-10.2709	-8.36089	9.49912	10.9091	7.84912	-11.1609	10.6191	3.32912	9.40911	10.4791	8.05911	-10.8009	-3.81088	-11.3509	10.1791	-12.2309	-8.09089	-3.29088	-4.03088	-8.49089	-10.2809	7.92912	3.87912	7.37911	-9.31088	-5.41089	-6.19089
5.28	4.07912	-6.50088	-6.93088	8.22911	9.87911	-10.7909	-4.46089	10.9591	-3.49089	11.0291	-10.9909	10.1991	3.35912	-5.81089	-4.32089	-9.39088	10.9291	10.5491	7.13912	-4.74089	-0.370878	-10.5509	4.35912	-7.03088	-4.06089	-10.8909	-8.54088	-7.38089	-11.2909	1.84912	-11.9609	11.1091	3.79912	11.1191	-11.9309	-4.48089	11.2791	-3.79088	11.1991	-4.38088	-5.87089	11.2591	-7.04088	9.72912	3.53912	7.83912	10.9991	-11.1009	-5.68088
5.32	4.37911	-2.99088	7.27912	9.95912	5.19912	-5.86089	-3.03088	-6.54089	8.10912	4.30911	-4.40088	-3.37089	9.64912	6.90911	-5.25088	-4.32089	-11.2909	3.32912	-9.00088	-5.03089	9.75911	-8.23089	-6.08089	-7.45088	4.16911	8.57911	3.38912	11.9091	-6.36088	11.6291	-10.3209	10.2991	-3.90089	-6.63089	-5.27089	10.9491	-3.23089	9.77912	6.46912	7.86911	-11.8109	-9.87089	10.2991	-5.53089	-3.25088	-8.68088	-11.9109	10.5791	5.59912
5.36	4.83911	-12.4109	-12.0009	-8.75088	9.44911	4.77912	-7.28088	-10.0109	-9.06089	9.87911	6.99912	3.34911	-4.66088	1.45912	4.61911	11.1791	-5.71089	-3.25088	-5.09088	2.99912	-8.62089	9.28911	-9.47088	-6.47088	-6.80089	-11.3509	12.1791	7.46911	7.23911	3.44911	11.0491	9.16911	12.3091	-8.31089	-6.62088	8.84911	-3.72088	6.99912	9.31912	-4.04089	-4.11088	-10.0609	10.8891	8.09912	8.53912	3.00911	10.3891	-6.25088	11.2091
5.4	11.0791	4.26911	-12.1109	9.57912	-9.63089	2.25911	-6.30089	-9.43088	9.80911	2.77912	2.32911	4.18911	9.53912	8.58911	-5.36088	-0.530882	-3.33088	2.45912	-8.57089	10.9791	9.71912	-10.2809	-2.66089	-10.2209	-6.82089	6.79912	-11.7709	8.22911	3.29911	11.1391	4.45912	-8.71089	-7.27089	-6.77089	11.1291	-4.16089	7.02912	-4.06089	7.01911	-4.88089	-4.97088	-3.56088	11.6191	9.48912	2.57912	6.65912	-7.38089	7.57912	-5.93089
5.44	5.78912	-8.37089	-11.5809	10.5091	4.30911	-8.28088	-11.0809	9.27912	-8.36089	2.54912	-2.81089	3.62911	10.8491	12.0891	-3.43089	3.20912	-5.47088	2.86911	-8.05089	7.00912	-12.2309	8.46912	-3.69089	-8.92089	-6.08089	11.5191	7.62912	-10.8809	8.44911	11.6091	-10.8709	3.04912	3.02912	11.0791	-5.54088	-4.77089	9.75911	10.4791	10.5191	-3.89088	-3.90089	-9.06089	7.23911	-5.71089	5.81911	-4.26088	-4.35089	-3.47088	8.91911
5.48	7.21912	-8.07089	-11.4609	12.0391	4.60912	8.50911	-10.8409	-11.9909	4.56911	-5.82088	-5.39088	4.68911	11.0591	10.0891	-2.37088	7.00912	-7.63088	2.51911	-9.67088	9.49912	6.99912	-10.7709	7.64912	-6.91089	-8.87089	9.65912	-11.4909	11.1991	-8.18088	3.27912	9.29912	10.5291	-11.8309	-9.91089	-6.78089	4.11911	9.75911	-12.1809	-5.94089	-4.28089	-11.8009	0.47912	10.5791	-3.25088	5.95911	11.1691	10.2991	-4.24088	-5.44089
5.52	5.35912	-8.63089	-10.9709	6.21911	-9.23089	-11.9009	6.19911	-4.55089	-8.07089	8.21912	10.7991	4.49912	-8.31089	9.88912	-10.8009	3.43911	10.6891	-4.78088	9.02912	-4.72088	-9.96089	-6.74088	10.9191	6.90911	-8.76089	-9.82089	-5.65088	9.60912	12.4491	-3.64089	3.85911	8.58911	9.08912	-7.84089	-2.24089	7.10912	6.56912	-11.8509	-3.10089	-2.18089	3.03911	-3.72088	-11.7109	3.30911	5.53911	10.2491	-7.18089	-5.74089	-12.2409
5.56	-6.41089	-7.75088	11.4391	9.81912	-12.1009	-9.92088	9.88912	-4.08089	-8.49089	4.51911	7.71912	-7.20089	-11.1709	3.30911	-9.88089	-8.14088	-10.1909	-12.3209	-4.13089	-5.38089	-7.20089	-3.18088	8.63912	6.13912	-3.81088	5.06912	8.42912	10.5491	-11.3409	-8.16089	-4.24088	7.55912	-10.3309	-6.85089	-1.95088	3.41912	-11.0709	2.48911	9.83911	-6.01089	-10.9509	-5.62089	8.15911	3.25912	3.40911	11.1691	-5.60089	-4.00088	5.51911
5.6	-4.34089	9.59911	9.74912	-10.7709	-4.42089	-4.26088	7.54912	8.73912	2.82912	-12.0109	-8.23089	-11.9609	-11.9709	-2.99088	-11.1109	-6.82089	7.55912	11.6391	-3.80089	3.78911	10.8791	7.95912	9.78912	10.1991	5.24911	-10.6209	-11.2109	-8.61088	10.9991	-9.30089	-9.69089	-4.46089	2.78912	5.20912	7.87911	-4.39088	-4.66088	8.75912	9.17912	5.38912	10.7791	-6.14089	-3.84088	4.92912	10.5491	8.49912	4.15912	-3.89088	-5.96088
5.64	-4.20089	8.16911	-11.0809	-12.5809	10.4591	9.47911	-10.0409	-5.33089	-9.06089	-4.24088	9.72912	-8.08089	4.44911	-5.94089	-10.1209	-11.8309	-5.77088	-4.15088	-6.92089	2.95912	11.1991	10.1891	-10.8309	-10.0909	-6.19089	-6.80089	4.38912	4.51911	2.81911	4.32911	12.0591	-6.45089	-2.94089	8.15911	9.29912	3.81912	-5.18088	-4.59088	8.19911	10.8191	8.77912	8.73912	3.17911	-3.97088	-5.87089	8.65912	-11.2709	-9.23089	10.0391
5.68	-5.11088	9.38912	-6.42089	-11.2709	6.99912	8.35912	-6.77089	-8.81088	12.5291	-5.28088	11.4491	11.9091	11.0991	-9.68089	9.86912	-11.2309	9.74912	-10.8009	-6.93088	-4.83089	-11.4709	-4.15088	9.21912	5.34912	11.3991	11.4091	10.2291	-4.38088	-11.3509	-4.53088	11.0091	-7.38089	4.76912	3.20912	3.20912	0.599123	-4.32089	-4.73088	4.36912	6.66911	-5.64088	-4.62089	3.00911	11.1391	4.13912	8.90911	4.86912	7.39911	-4.78088
5.72	-1.60088	-9.43088	6.80911	-6.22088	-10.2509	9.66911	10.0391	11.5091	-6.40089	-6.71088	-8.20088	8.97911	-5.99089	10.6691	-7.93089	10.5591	-11.2109	12.3691	-4.32089	-11.8509	-4.58089	7.21912	8.83911	11.2291	7.18911	-11.1909	-4.09089	4.25911	-9.79088	-3.43089	10.6391	-2.82088	4.91911	3.86911	2.74911	6.76911	4.49912	-4.47088	-9.21088	11.0091	11.3591	4.05911	4.48912	-5.82088	-4.60089	4.47911	11.9291	3.60912	9.84911
5.76	2.78912	11.1291	-11.9909	-12.1009	-3.28088	11.4891	9.10912	-6.47088	7.20911	10.5191	11.7091	11.9091	-11.2609	-5.50088	-9.04089	8.59911	-8.44089	-10.7709	-3.18088	-10.8509	-4.08089	3.36911	10.2691	9.16911	8.58911	2.79911	-3.08088	-4.28089	-3.54088	6.30912	4.33911	4.57912	8.35912	11.8391	-3.75088	-6.78089	9.82911	3.83911	6.25912	-10.7509	-2.81089	4.91911	10.0391	4.81912	9.16911	-8.87089	2.78912	8.64911	2.99912
5.8	4.16911	11.8991	-11.8809	-10.8409	10.9791	10.6991	-7.35088	-11.5309	11.7191	-8.44089	9.24912	9.37911	-8.81088	-10.9809	-9.58089	-3.59089	-11.2909	-5.31089	5.29911	8.44911	5.55911	11.6891	9.11911	2.69912	-4.49089	-6.13089	-4.19089	4.30911	9.65912	8.99911	11.0491	-3.48088	-10.6809	11.8491	6.07911	-9.46089	1.40911	4.39912	10.6291	5.07912	10.9391	-8.76089	2.44911	8.75912	10.3491	-4.20089	3.80912	-5.83089	-10.4209
5.84	7.09912	11.6091	10.0191	-9.22088	12.1191	7.14912	-9.67088	-5.32088	11.0791	-4.17088	2.78912	7.96912	-11.2309	-7.37089	8.92911	-8.62089	-11.1109	-6.81088	10.5491	-4.01089	-11.2509	-5.24089	3.32912	10.7991	5.91911	4.21912	-11.9109	3.16912	10.7991	-4.45088	-6.51089	-4.41089	4.34912	11.0091	9.18911	9.94911	-4.06089	12.9391	-4.63089	-5.27089	4.77912	10.8791	5.24911	9.50912	-6.67088	0.559114	11.5191	-3.96088	2.72911
5.88	6.72912	11.6691	9.72912	8.34911	-10.6709	8.41911	-6.16089	12.0891	5.85912	-5.09088	-4.26088	8.52912	-6.14089	3.46912	10.5391	-3.01088	8.44911	-4.81088	-4.53088	12.4191	8.95912	-3.25088	-3.98088	3.52912	8.40912	7.73911	5.01911	-12.4409	7.87911	9.70911	-9.55089	-5.47088	-2.31088	-3.64089	-11.4609	0.939112	10.6991	10.3491	-8.41088	11.3391	-10.8909	-6.18088	-10.4809	5.63912	9.83911	6.86912	9.69911	3.95912	-3.05089
5.92	4.18911	-12.2009	-11.0809	8.77912	10.1891	-7.46089	7.77912	-5.50088	4.92912	-2.64088	-0.070883	6.36911	-6.94089	-10.6309	3.09912	4.48912	10.7091	-7.82088	10.8391	-10.1609	-3.04088	-5.99089	11.7591	-4.49089	-9.03088	-3.40089	-10.3809	8.62911	8.44911	4.39912	7.40912	4.32911	-5.27089	-3.89088	-2.82088	-10.7009	10.8591	-5.37088	10.4791	9.41911	-6.44089	9.35912	-11.0409	4.68911	10.5591	10.0191	11.8191	9.31912	5.84912
5.96	9.19911	10.9391	-12.2509	11.6391	-11.3909	9.15912	10.5191	7.90912	-4.43088	2.83912	-2.58088	3.52912	10.5791	-5.21088	-10.8309	8.19911	10.5091	7.40912	-4.02089	-11.0809	-10.9209	7.44911	-4.28089	-6.74088	11.7391	-4.03088	-11.9209	-4.02089	-9.94089	9.68911	9.08912	3.86911	-10.7509	7.62912	-4.28089	-7.51089	-4.93088	-5.20088	5.73912	-8.02089	-8.43089	7.10912	12.2891	3.54912	10.3391	4.42911	11.3791	10.5691	-5.85089
6	10.9491	-8.43089	5.93911	-11.4809	-8.09089	4.62912	9.62912	-12.2009	-11.4509	7.62912	-3.17089	10.0491	-2.23088	-2.69089	-10.8109	-3.77089	-12.2409	-10.4809	8.15911	9.12911	3.12911	-4.97088	-8.50089	-10.3909	10.7991	-6.73089	11.4691	-11.4509	-4.17088	10.2191	-4.07088	3.59911	8.72911	11.1591	5.28912	11.1191	-4.05089	8.70912	-5.11088	-12.1909	9.09911	-11.2309	8.53912	-10.4409	2.44911	9.86912	-8.45089	-4.84089	9.32912
6.04	-3.03088	-1.51089	-3.49089	7.85912	-10.2009	10.3991	-3.11088	9.22912	-2.78088	-4.91089	-5.80089	-10.9009	9.91911	10.7591	6.09911	-7.81089	10.1891	-6.50088	11.0591	-5.58089	-12.0909	-11.3909	-8.77089	-9.87089	9.44911	-4.74089	0.629114	11.5191	-11.3709	7.00912	7.11911	11.3491	-4.27089	4.63912	-4.97088	8.78911	-7.10089	2.76912	-11.3809	7.40912	2.78912	9.76912	6.87911	11.6791	-8.61088	3.32912	2.60911	9.90912	8.24912
6.08	-5.97088	-12.3909	3.80912	-11.6109	4.21912	-1.77089	10.2791	9.21912	-3.81088	-2.92088	-4.49089	-10.8609	11.3791	-11.4309	10.0391	7.79911	-7.25089	-3.51089	-6.19089	-3.62088	10.1891	-5.75088	-11.7209	4.86912	5.77912	5.66911	9.39912	10.0391	-11.4909	-3.53088	4.85912	-5.58089	-8.49089	-3.72088	3.06912	-9.35089	10.0291	3.49912	10.7091	11.7591	-7.84089	-10.0109	-9.57088	6.20912	9.57912	7.64912	11.3591	8.25912	11.4691
6.12	11.2891	-6.47088	2.76912	-10.9909	8.15911	4.54911	-7.25089	2.97912	-4.14088	-11.5409	3.10912	-9.73088	8.40912	-3.71089	-5.35088	8.11912	-10.0409	-4.88089	-9.70089	-4.10088	9.37911	-4.47088	-6.18088	8.58911	-11.4209	2.54912	5.65911	10.1291	11.5791	-4.60089	-7.92088	6.32912	-6.42089	-8.67088	-5.88089	3.79912	0.439112	12.0191	7.24912	4.57912	10.1491	-5.72088	-2.78088	3.45911	4.26911	2.65911	-10.6909	9.49912	6.22911
6.16	9.82911	-2.91089	2.74911	-6.58089	8.87912	4.45912	-11.1609	-8.84088	8.00911	10.2491	9.76912	-5.96088	5.28912	4.39912	-4.63089	11.7791	-3.96088	-7.24089	9.43912	-6.91089	-5.04088	-10.2409	-6.22088	-5.43089	9.41911	-11.2809	10.9691	5.21912	11.0091	10.1091	-4.15088	7.87911	-10.6409	-5.49088	-7.57088	-5.61088	7.84912	2.94911	7.37911	3.94912	-4.62089	-10.2409	9.06912	-3.94089	2.27912	4.53912	-11.6309	2.38912	7.22912
6.2	9.09911	-6.27089	2.46911	-10.5809	-8.78089	9.23911	5.05912	-2.14088	9.51911	-10.7709	11.4391	-5.11088	-11.3509	12.5391	4.11911	9.18911	-5.06088	11.4291	10.1891	-11.6909	-3.70088	-3.22088	10.5091	-0.820883	-7.06089	-4.95088	11.8691	-11.6509	11.5491	2.97912	10.2391	10.7691	-2.35088	-5.65088	4.82911	-8.13088	-11.1409	-6.01089	-6.86088	-6.54089	9.27912	4.19911	11.2091	9.39912	-12.1609	3.49912	-6.51089	7.34911	-4.08089
6.24	10.6991	-8.43089	2.53911	-12.0209	-10.9809	10.1491	5.25911	-11.2809	11.3891	7.12912	-8.43089	8.93912	-1.37089	10.5591	2.91912	-5.73089	11.8491	3.03911	-12.0609	-6.16089	-8.73089	4.36912	-11.4309	7.50912	-11.0709	-6.44089	-5.27089	10.0391	10.8291	2.97912	6.93912	-11.6309	7.86911	6.20912	-3.85089	4.91911	-3.73089	10.4691	-11.0309	-5.95089	5.00912	4.21912	11.8391	12.4291	10.7391	-3.84088	7.07912	10.4391	-4.56089
6.28	11.4591	-2.96088	2.81911	-8.15088	9.92912	4.42911	-10.5009	3.56912	7.77912	-5.93089	10.0291	-2.87088	-11.1609	-11.3209	2.59911	-2.30088	9.96911	3.09912	8.74912	-8.41088	3.06912	10.8891	-4.59088	-8.83089	-2.28088	-6.17088	10.9891	9.72912	11.3691	2.29912	-11.6409	-4.28089	10.8491	8.83911	-4.82089	3.87912	-10.1109	-8.29088	-5.20088	10.1591	-5.66089	6.09911	4.04911	-11.9209	2.94911	10.4791	-3.35089	6.51912	-9.96089
6.32	11.2791	-3.56088	2.61911	9.44911	9.16911	3.86911	9.54911	7.69912	6.99912	-4.33089	10.9791	3.74912	-11.6609	2.31912	-4.67088	7.70912	2.88912	5.77912	-5.04088	3.98911	10.3191	-7.43088	-8.51089	0.529115	2.77912	10.7391	-3.63089	8.67912	11.5891	-4.10088	6.87911	-5.33089	-5.20088	4.86912	6.13912	-11.0909	3.70912	10.5791	10.3591	-9.85088	-3.24089	4.28911	-9.40088	8.41911	10.2891	4.22912	9.33911	8.28912	7.37911
6.36	10.3491	-6.04088	2.73911	-11.4709	9.98912	-12.2909	4.24912	9.28911	6.69911	7.08911	-3.85089	4.54911	2.71912	-8.62089	4.53912	7.37911	9.57912	-4.47088	9.16911	-5.96088	-5.40088	-3.47088	-2.19089	9.03912	3.31911	8.16911	-10.9809	-3.86088	8.18912	-3.11088	3.20912	-3.56088	-5.23088	-5.89088	4.44911	4.47911	4.87911	-10.2309	10.6291	-8.13088	0.53911	-7.30088	9.64912	4.02912	10.2491	10.0191	-5.31089	-11.5609	9.10912
6.4	9.01912	-4.05089	3.17911	5.13912	11.1591	0.439112	9.54911	6.04912	-1.91089	9.92912	3.80912	-6.10088	10.8791	4.14911	10.3191	-5.39088	8.01911	-3.17089	-1.53088	-7.15088	-6.79088	11.9991	3.04912	3.09912	-11.3409	-5.82088	10.0891	-9.68089	3.73911	-4.51089	-2.84089	8.75912	-4.69089	7.57912	4.48912	10.4891	-7.01089	-1.34088	-9.31088	12.4791	7.78912	2.93911	-4.94089	-11.5609	10.9891	-11.2909	3.02912	6.12911	9.78912
6.44	9.02912	-7.15088	2.90912	4.75911	-8.54088	-0.340887	7.06911	8.63912	10.8091	-11.7909	-6.50088	11.0691	8.75912	2.84911	9.23911	5.39911	7.45912	-5.49088	9.68911	11.2191	-9.37089	-5.41089	-0.180884	-8.73089	11.0891	-11.4409	11.0591	11.2591	2.11911	7.71912	-11.0909	-9.31088	10.1691	-11.3609	-9.54089	6.27912	-3.99089	-3.67088	4.64912	-5.59089	8.05911	3.88912	10.1991	11.6791	-7.57088	-5.17089	11.0391	2.66912	-7.92088
6.48	-8.23089	2.91912	-3.60088	0.03911	8.87912	2.16912	8.14912	8.42912	10.4591	-4.19089	10.7691	-12.0309	11.4191	11.4591	3.06912	-9.62089	11.3591	10.0791	3.52912	6.74912	-5.03089	8.77912	10.4091	-4.41089	8.02912	-8.13088	8.52912	11.5491	8.71911	7.48912	10.6491	4.57912	7.31912	-11.3109	-4.52088	-8.44089	9.50912	-2.88089	-5.57089	3.55911	-5.78088	5.58911	2.47911	5.10911	-6.99089	-4.77089	-10.9609	10.7891	10.4991
6.52	8.48911	-5.36088	4.01912	4.63912	-0.720885	4.31912	0.699114	-8.93088	11.2091	5.08911	2.85912	-11.9609	6.71912	-3.00088	8.35912	-11.3909	7.12912	-7.11089	6.86912	-7.24089	11.3491	-10.5809	-7.16088	9.12911	9.46912	-4.45088	7.23911	10.7191	10.7791	10.5891	11.6291	9.41911	11.7791	-10.7509	-3.48088	-7.42088	0.709116	-4.74089	9.41911	-6.09089	3.36911	4.38912	4.29912	-10.1109	-7.61088	8.41911	9.07912	-6.39088	-7.21088
6.56	9.55911	-1.44089	-4.56089	5.47912	3.44911	-3.35089	9.76912	4.53912	-6.34088	-4.65088	10.2891	5.02912	1.40911	9.01912	11.6291	8.17911	-4.02089	8.50911	-11.2509	10.0891	-10.1809	10.7091	-1.52089	-6.74088	-12.1309	5.28912	3.51912	3.23912	11.5491	10.8791	3.71911	8.68912	-11.2109	-4.11088	-6.90088	11.3891	-2.45088	-4.86088	-6.06088	-3.96088	3.34911	3.67912	-5.48089	-11.9709	7.59912	-8.39088	-7.02088	9.45912	11.4991
6.6	9.49912	-3.96088	-4.19089	6.32912	6.07911	-3.70088	-6.75088	3.68912	11.5891	11.6291	-8.01088	-4.24088	10.8191	5.85912	-3.09089	-11.7709	8.65912	-11.0309	-7.15088	-10.0909	-11.0909	9.89911	10.6291	-4.51089	-5.78088	5.00912	-0.690886	2.73911	8.27912	3.96912	6.64911	3.60912	8.64911	-10.8809	-4.86088	-7.84089	11.1091	9.86912	-12.3909	-6.01089	-4.57088	-10.3009	-4.09089	4.23911	2.50912	9.86912	8.16911	-8.82088	6.07911
6.64	1.78911	10.4491	-10.3609	-3.74088	2.60911	-10.2809	4.28911	-10.6609	-10.6009	4.23911	-7.00088	4.47911	5.10911	-4.49089	7.37911	-4.66088	-4.59088	9.22912	-11.6509	9.34912	-9.82089	-11.4309	-5.53089	4.37911	-4.64088	-11.5309	3.23912	5.44911	4.21912	9.66911	5.18912	7.12912	-10.4009	-3.13088	6.62911	-11.2909	8.89912	-10.8009	-9.65089	-5.48089	-2.99088	11.1091	2.95912	11.6091	3.26911	-7.26089	10.9491	-7.69089	-11.2909
6.68	1.13912	10.8291	-6.71088	-7.14088	3.09912	-8.15088	4.54911	8.49912	10.3491	-10.1009	3.99911	11.1291	-4.00088	8.41911	11.0191	-6.93088	-6.24088	6.74912	-11.1309	10.8091	8.18912	-11.2609	10.1991	11.1291	-4.17088	5.27912	-3.95088	9.96911	4.62912	3.00911	10.9591	4.57912	11.0191	-2.42088	7.04911	-11.0509	-4.07088	7.32911	-9.16089	2.96912	-11.0409	-11.6609	-4.14088	-8.63089	9.73911	4.24912	2.90912	11.4291	11.0791
6.72	-6.82089	-6.40089	11.6191	3.01911	-11.6109	2.96912	6.51912	-7.63088	4.86912	9.79912	-3.78089	-2.11089	8.21912	9.08912	-8.69089	-3.56088	5.08911	6.26911	11.6491	7.01911	-10.2109	11.2191	9.36912	-3.76089	2.44911	-4.81088	10.3991	4.98911	2.85912	9.06912	9.63912	4.38912	10.6291	0.849115	11.2591	-11.3109	8.61912	-13.1809	3.76911	-11.4609	-4.94089	5.62911	3.74912	-4.67088	10.4391	10.8991	6.11912	-5.95089	7.48912
6.76	-2.69089	-7.67089	7.45912	3.36911	9.27912	8.42912	-12.0709	-3.08088	4.41911	9.53912	-3.73089	-3.47088	-9.68089	10.6591	-11.2009	-4.10088	2.58911	8.56912	4.23911	11.5291	-3.45089	4.88912	-4.74089	6.73911	5.80911	2.76912	9.58911	-8.34088	8.31911	9.97911	-11.6609	11.9591	-1.86088	10.4491	-11.1209	5.39911	-11.7509	3.48911	-11.8909	-4.28089	10.2591	9.81912	2.87911	-2.79089	10.1891	10.0091	10.7591	10.8291	10.8291
6.8	-3.01088	9.28911	-10.9009	4.19911	4.03912	7.41911	11.8891	-3.94089	10.3091	6.66911	6.79912	-11.8509	7.37911	-0.620886	-5.38089	-6.14089	13.0291	12.2991	-5.27089	3.19911	3.84911	10.7491	10.5391	-4.24088	5.34912	-2.83088	-10.9409	4.56911	3.73911	3.08911	6.31912	-11.9409	8.91911	8.16911	8.58911	-9.52088	11.8991	-8.73089	4.18911	11.2291	-11.4909	12.3691	4.33911	-11.2009	-6.79088	8.04912	8.04912	2.94911	2.46911
6.84	-5.13088	9.71912	-10.7509	4.87911	2.17912	-5.01089	6.96912	8.38912	-4.99088	9.37911	11.2691	6.20912	-7.35088	10.4891	-3.39088	-10.7509	9.28911	-2.86088	7.87911	7.96912	9.50912	10.5091	-5.60089	-11.1409	4.54911	-7.41089	-10.5909	0.749117	3.10912	3.07911	10.0691	6.34912	3.63912	11.2291	-11.7409	10.0491	-6.81088	3.33911	-10.3609	6.47911	-4.01089	-11.9309	9.82911	4.88912	3.07911	3.21912	10.1991	-7.63088	0.559114
6.88	-3.87089	9.98912	4.30911	4.77912	1.85912	-5.73089	10.0191	12.0191	-6.70089	10.5991	7.12912	1.06912	9.74912	11.2891	-6.06088	11.4791	-6.87089	8.56912	-11.6809	10.5091	9.89911	4.18911	8.64911	-6.23089	5.36911	-3.68088	-10.9609	3.52912	7.54912	3.66912	6.39912	9.36912	11.5791	-7.01089	6.38912	9.64912	-4.18089	3.59911	2.50912	-2.86088	11.4991	10.0891	-6.30089	-3.19089	4.68911	8.55911	2.26912	-7.82088	11.2791
6.92	-4.06089	10.1591	-9.81088	5.28912	6.39912	5.18912	-4.06089	7.98911	-3.58088	3.49912	-3.76089	3.92911	8.78911	5.12912	-11.3209	11.6291	-8.15088	9.15912	4.97911	9.56911	-5.67089	7.94911	-4.06089	-11.1209	5.08911	9.59911	2.92912	10.0891	-12.0409	-5.33089	11.4291	2.58911	-12.4009	-4.19089	-7.73088	5.06912	4.21912	-7.21088	11.1891	-5.16089	-5.10089	9.51911	2.60911	10.8191	2.77912	-10.9009	-2.20089	9.85912	-4.25088
6.96	-10.5409	7.10912	-11.4609	-6.09089	4.67912	6.32912	7.98911	-5.32088	8.53912	9.77912	-8.11088	10.8391	11.7491	4.91911	-3.94089	3.94912	12.2691	4.00911	11.8091	-6.98089	11.1691	-7.89088	5.65911	7.89911	10.1391	-9.85088	7.11911	-3.52089	-11.3609	1.90911	4.29912	2.77912	6.83911	9.60912	11.1591	-6.37089	4.32911	-4.88089	-9.89089	4.52912	7.83912	-11.6509	-6.62088	10.9191	11.0991	10.8691	-9.14088	-4.72088	-2.27089
7	8.28912	-1.07089	7.18911	8.81912	11.5191	-8.01088	9.26911	-5.35088	3.22911	-6.43088	6.54911	4.45912	11.6591	-8.39088	-6.29088	10.1691	11.0291	7.52912	9.54911	7.38912	9.59911	9.49912	-6.90088	11.2791	-6.92089	-10.7609	5.98911	4.33911	5.28912	4.86912	-9.89089	8.13912	10.1391	-9.48089	10.4491	-2.71088	-9.99088	4.59912	3.85911	-4.23089	8.23912	9.69911	10.3791	-11.7609	-11.7909	-5.76089	-4.03088	5.26912	-10.9709
7.04	-11.0609	5.40912	-2.38089	7.39911	11.1391	10.4191	11.5991	-4.66088	10.6491	9.48912	-7.74089	5.72911	11.3291	-10.1109	-10.1909	0.0591219	-3.77089	-7.68088	7.50912	-12.0109	5.33912	-10.6109	8.04912	8.78911	-9.52088	6.80911	-7.25089	4.01912	4.80911	4.81912	5.52912	11.2291	-10.4109	-8.93088	8.15911	-5.93089	4.97911	2.65911	-5.02089	11.4591	8.29911	-5.31089	9.34912	-8.88088	-3.58088	-5.66089	-6.42089	-4.72088	2.90912
7.08	4.55911	7.21912	4.66911	7.11911	-8.20088	11.1091	-4.72088	-4.27089	7.26912	10.5991	-10.0309	-13.0109	11.4991	-9.33089	4.18911	-9.90089	-10.3609	11.3791	9.81912	7.28912	4.46912	-9.77089	4.77912	9.11911	-7.37089	-11.3009	7.25911	8.18912	5.02912	5.99912	-6.56089	-11.5609	4.41911	2.96912	-10.8909	8.52912	-4.34089	-6.98089	-10.2709	-4.35089	-10.7309	-4.68089	-4.36088	-9.51089	3.04912	8.09912	-4.06089	3.89912	-8.29088
7.12	3.97911	7.76912	7.46911	11.8391	4.48912	-8.60088	6.91911	11.2791	9.87911	-3.37089	7.38912	-4.56089	4.25911	6.57912	-5.82088	8.93912	-12.6809	5.13912	-8.57089	4.60912	9.23911	4.12911	11.0391	2.00912	3.10912	6.44912	7.14912	4.59912	10.9191	10.9391	-8.84088	10.9191	-4.86088	-5.54088	-3.74088	3.39912	-11.6709	11.7291	-3.74088	-7.63088	-11.1909	-7.57088	-6.21089	-6.33089	-10.7509	-4.71088	-10.8109	2.90912	-5.21088
7.16	3.01911	7.81912	7.41911	9.34912	11.5491	3.45911	12.1191	12.9191	6.05911	-3.55088	3.77912	-9.49089	2.34911	11.5991	-7.51089	11.1391	9.01912	-12.0909	-11.2609	1.04912	11.9891	10.4891	-8.46088	6.77912	6.54911	4.86912	-5.47088	7.97912	8.26911	10.9291	9.21912	11.7391	-1.93088	-3.89088	-2.71088	-11.1109	-6.75088	2.87911	-10.5609	9.96911	-4.20089	-4.11088	-10.6509	-2.87088	-6.46088	-11.2209	11.8291	-10.6309	-3.84088
7.2	11.6391	10.7591	6.06912	3.83911	-3.94089	6.48911	-9.21088	-7.77089	4.36912	9.11911	-6.50088	5.78912	-4.38088	11.8191	6.06912	-5.84088	3.93912	7.50912	-6.14089	9.39912	12.1091	9.09911	11.4291	12.2691	9.89911	7.13912	-5.85089	-4.47088	-9.10088	2.96912	-10.3009	-10.6609	-4.44089	8.54912	-3.87089	-11.8209	7.29912	2.56912	-4.40088	-11.5209	-10.1209	4.07912	4.03912	-8.87089	6.16911	11.7391	10.7391	-4.65088	-5.25088
7.24	8.31911	3.23912	-4.45088	3.17911	-2.78088	-10.7509	4.38912	4.41911	9.78912	-2.38089	-11.0309	7.50912	-7.41089	-8.20088	10.0091	6.76911	5.78912	-4.59088	4.24912	12.7791	6.02912	10.1391	-6.39088	9.50912	12.3491	10.0291	8.95912	8.82912	4.13912	-6.21089	-0.360884	10.8291	-9.24088	2.81911	-11.7209	-10.9809	-5.42088	-6.12088	-9.98089	10.5891	7.90912	-4.43088	-10.7909	-11.9409	7.10912	-7.16088	4.07912	-4.67088	11.9391
7.28	-12.3709	11.4591	-7.10089	8.20912	3.36911	-4.94089	2.44911	2.46911	4.21912	6.18912	10.0591	-3.21089	9.11911	12.3191	-8.48088	-6.20088	9.46912	8.95912	8.99911	8.77912	-4.18089	7.58911	9.03912	9.75911	-6.73089	10.6991	5.93911	3.04912	11.5491	9.18911	6.75911	-5.70088	-5.24089	-11.4609	-10.8409	4.33911	-10.7209	11.5591	-5.87089	10.7591	-10.1809	-4.23089	10.4691	10.2291	-4.22088	6.72912	6.95912	-6.92089	9.48912
7.32	9.27912	-8.35089	7.02912	-4.22088	9.43912	2.46911	-8.24089	2.85912	-0.750883	3.24912	5.77912	10.2791	-4.34089	11.3491	10.4091	-11.6009	-0.540884	4.39912	8.75912	8.64911	-4.19089	12.2291	9.63912	10.4091	-7.85088	8.78911	6.63912	4.59912	10.9591	7.94911	-5.87089	10.3991	-8.76089	-3.90089	-11.5009	-10.5209	6.64911	9.23911	-5.83089	7.34911	10.7891	-3.83088	11.1991	-3.68088	-8.68088	3.73911	-2.43088	10.2591	8.45911
7.36	11.7591	-5.42088	11.3891	-4.26088	10.9091	10.7491	-9.79088	4.35912	2.67911	5.07912	10.8791	0.679109	12.2891	5.62911	-2.57088	4.90912	6.92911	4.13912	-8.75088	3.14912	8.27912	-8.59089	7.91911	8.28912	4.42911	-10.6209	-5.37088	-7.86088	-11.2609	7.45912	-7.06089	9.22912	-11.5109	-5.90088	8.79912	8.80912	-10.4209	-4.48089	11.5991	-3.87089	-7.14088	-9.80088	3.32912	-11.9509	2.61911	7.19911	10.3391	-4.42089	-5.39088
7.4	-8.82088	-3.31089	11.0791	-8.23089	-9.86088	10.3591	6.07911	7.82912	11.1991	5.80911	-11.5709	9.89911	-5.99089	2.40912	-11.2409	3.19911	-6.69089	8.80912	9.61911	-6.84089	8.25912	-5.48089	7.15911	10.2491	12.3191	-9.17088	-11.8209	8.85911	-8.54088	-5.77088	-4.51089	-10.7709	-11.5309	5.79911	-7.11089	9.21912	-6.21089	10.3591	7.53911	-8.32088	8.96912	-4.10088	11.0491	-7.40088	3.20912	3.47912	8.03911	-8.04088	2.98911
7.44	-8.17089	7.88912	-6.96089	11.5691	-6.17088	-11.4009	5.63912	1.37912	-10.9909	11.5491	8.06912	4.48912	11.1291	9.77912	-12.1409	-10.0509	3.17911	11.0091	4.80911	-5.08089	6.64911	10.8791	7.31912	-4.10088	2.76912	-5.85089	-11.5509	11.0191	7.46911	8.75912	11.7291	-11.7709	-5.72088	-7.70089	8.99911	-8.02089	4.59912	-6.02089	3.06912	2.74911	-8.52089	5.27912	-2.91089	-11.0909	-4.15088	2.36912	3.23912	-9.63089	2.79911
7.48	-10.5609	4.57912	11.2391	-8.34088	10.5791	-9.34089	8.02912	4.73911	-3.89088	-12.3409	10.8891	10.6891	6.37912	-11.0109	-11.1209	2.92912	10.4591	-11.6209	10.1291	-7.23088	4.43912	3.69911	-4.37089	-11.2409	-10.7509	6.06912	-5.85089	-11.2809	10.0191	9.93912	5.05912	10.7791	-9.09089	-5.85089	11.2191	-10.0709	10.5991	-1.27089	8.73912	11.1491	-6.12088	2.51911	2.64912	-5.64088	-11.4009	-3.75088	2.91912	7.44911	10.8291
7.52	-10.2409	2.74911	11.3791	-11.5909	-5.91088	9.67912	-3.02089	8.38912	4.90912	-10.1009	-9.55089	5.54912	7.60911	-4.72088	-11.4609	-8.55088	2.99912	-10.8509	9.99912	3.92911	3.82912	11.9491	6.84912	-4.35089	-7.10089	2.91912	-5.16089	7.66911	4.22912	3.94912	-10.5509	-10.8909	10.4691	-10.6009	-6.16089	5.54912	-8.92089	11.9691	-5.22088	9.33911	9.40911	-5.91088	1.01912	2.73911	7.45912	-4.78088	-11.6309	-3.89088	3.08911
7.56	-5.44089	4.90912	9.34912	10.7091	-2.61088	-11.5109	8.57911	8.66911	7.20911	-4.50088	2.74911	-7.78088	-10.9109	8.65912	3.70912	10.1391	-10.1109	-11.4609	3.21912	6.96912	-11.4209	6.72912	5.70912	7.40912	7.84912	10.7991	-4.36088	-4.38088	-1.97088	-4.77089	-11.4109	-11.5709	7.26912	1.90911	3.94912	11.4191	12.0991	-3.62088	-5.89088	4.66911	10.9691	-7.48089	-7.38089	10.7691	-5.75088	10.9291	9.27912	-6.19089	10.7991
7.6	-9.63089	4.11911	9.68911	10.7591	-5.45089	3.77912	-3.97088	3.14912	-6.57088	-9.71088	9.63912	5.53911	6.86912	-11.8409	3.01911	-10.1709	9.36912	-11.3809	4.07912	6.01912	4.30911	6.29912	8.68912	-4.55089	-2.97088	-4.74089	-4.77089	9.38912	4.03912	2.16912	10.5191	-11.7209	-11.8109	-5.24089	-5.88089	3.47912	9.32912	-6.86088	-9.44089	-6.09089	7.02912	10.6491	-5.99089	-0.390883	2.97912	7.84912	-4.57088	-11.4909	-4.28089
7.64	-3.08088	4.75911	-10.8409	9.39912	-8.76089	-4.73088	8.25912	-6.14089	2.74911	6.95912	10.7491	-6.46088	11.8291	4.44911	-10.8509	-8.03089	-11.9409	2.52912	9.54911	-10.8109	4.90912	1.74912	3.14912	7.71912	8.34911	-5.73089	-5.94089	-4.31088	-4.29088	2.60911	3.34911	-7.89088	11.2391	-6.00089	3.29911	-7.60089	-5.69089	-11.0209	-4.40088	4.21912	10.9891	-4.60089	7.22912	4.11911	-11.5609	5.05912	-2.58088	-10.5909	-4.23089
7.68	-3.56088	-10.9809	10.7991	-8.93088	-4.29088	9.51911	-5.71089	2.64912	4.30911	3.14912	-7.49088	10.0991	4.40911	-11.7509	3.51912	-6.93088	10.1191	-10.4009	-11.5109	2.81911	11.1291	2.88912	-3.45089	7.53911	2.79911	8.99911	-6.86088	-4.12088	-7.16088	5.31912	9.92912	6.53912	-10.1809	12.1091	-7.96088	10.5291	-6.24088	2.54912	-4.99088	-3.22088	-3.64089	4.61911	-7.17088	7.51911	11.6891	-3.40089	-4.17088	4.26911	-1.05088
7.72	-4.08089	-3.56088	10.8391	-7.97088	-9.82089	-8.44089	11.8091	9.26911	-5.99089	2.68912	6.53912	-10.4509	6.20912	3.42912	-10.2909	8.20912	-5.05089	9.63912	7.78912	-9.06089	-10.2209	4.16911	1.53912	-4.12088	7.37911	4.89911	-5.44089	-12.0609	-3.12089	1.13912	5.09912	11.1491	6.33911	-10.5609	-5.70088	7.01911	-8.47088	-3.73089	-4.79088	-3.70088	3.79912	-9.78088	2.53911	9.64912	-5.52089	-3.71089	4.38912	-5.24089	3.91912
7.76	-2.32089	-6.06088	11.9991	-6.07089	9.49912	9.99912	-3.00088	-6.18088	-10.4409	2.67911	9.83911	-11.5109	7.51911	10.2591	4.47911	-7.73088	8.26911	-7.09088	9.26911	6.43912	-10.9409	-9.67088	-0.470884	5.74912	-4.15088	6.77912	3.47912	-9.08089	4.14911	-8.01088	11.9091	11.4491	6.26911	4.07912	5.05912	-5.98088	4.39912	-5.62089	-1.05088	-4.57088	2.01911	11.0291	3.05911	10.4391	-4.96089	-11.9709	-3.29088	3.83911	-7.04088
7.8	-7.61088	-3.42088	-6.91089	8.05911	-7.00088	9.53912	-6.04088	2.52912	12.1191	-10.1109	10.0891	-9.89089	9.36912	3.05911	-6.11088	1.61911	-4.48089	11.0191	7.76912	-9.96089	10.0491	-4.22088	2.84911	-4.50088	4.20912	-6.00089	12.2791	6.09911	-3.17089	-1.21089	7.28912	11.1391	-11.8709	-5.83089	7.98911	-5.94089	-6.09089	-3.28088	-3.64089	11.4391	5.15911	2.93911	10.9191	5.37911	-4.63089	-4.00088	2.92912	-6.28089	5.04912
7.84	-5.90088	-3.77089	-6.79088	6.74912	-9.91089	-6.88088	-7.97088	10.7591	2.82912	4.20912	10.5291	4.01912	-12.5209	2.28912	-3.91089	11.9091	-10.9409	9.06912	-4.42089	3.15911	12.3391	-5.99089	4.25911	10.3991	-2.84089	8.92911	-10.4509	5.67911	-10.6809	8.64911	11.2791	-3.75088	-4.11088	5.02912	9.73911	-7.19089	-5.57089	9.55911	-8.81088	-4.65088	-0.530882	-5.92088	10.7991	2.83912	2.85912	-11.0409	4.66911	-4.48089	-11.8009
7.88	-6.10088	-6.34088	8.98911	-0.140883	4.33911	-5.24089	7.23911	-8.68088	-2.48089	11.8191	3.23912	-8.97088	2.99912	-10.6909	3.83911	5.78912	-9.79088	9.07912	-4.86088	-11.9109	3.41912	-4.06089	10.3491	-6.06088	2.91912	-5.36088	4.92912	10.6591	10.3391	10.8991	-8.69089	-3.29088	7.78912	11.4491	-4.95088	-5.89088	6.64911	-7.83089	-3.95088	1.27912	-6.00089	12.1191	9.24912	-13.0409	8.75912	6.56912	-7.20089	7.84912	-4.88089
7.92	-0.450888	-4.16089	7.82912	2.16912	10.2791	-5.66089	11.0691	-7.36088	-10.9309	-1.25088	2.85912	-8.27088	2.98911	-9.83089	7.09912	6.31912	-6.84089	4.43912	-5.85089	-9.99088	-11.5709	-10.6209	7.05911	-4.57088	-5.73089	4.44911	-11.0309	5.43911	-11.9809	11.0991	10.1691	-4.50088	-3.52089	9.43912	-6.63089	-3.77089	9.08912	10.4191	8.80912	-3.91089	4.03912	-9.97088	-11.2909	10.8191	10.8391	11.7891	9.68911	9.79912	11.2391
7.96	3.55911	-3.81088	6.43912	2.46911	8.79912	-5.07088	9.35912	-8.08089	6.43912	-11.6309	2.43912	-5.87089	3.82912	10.8191	10.5091	5.63912	-4.29088	4.06911	-5.99089	12.1691	6.30912	-2.81089	-5.08089	-11.3709	5.14912	-10.1909	9.64912	10.6291	-7.11089	-2.69089	-9.98089	12.0791	-4.72088	3.62911	7.61911	-10.6309	-3.50089	2.77912	-9.95088	-9.84089	9.04911	8.40912	-5.61088	-5.47088	4.24912	-5.19089	7.48912	4.17912	-11.8609
8	4.68911	-4.18089	10.1591	7.06911	11.9491	-4.65088	-5.66089	7.25911	-7.26089	2.87911	-3.41088	3.57911	9.12911	-4.08089	6.55911	-5.48089	9.95912	-12.2609	4.66911	-5.20088	-5.43089	-11.1609	2.46911	-9.54089	-12.0809	9.56911	11.1091	-9.99088	-7.12089	10.6291	-4.22088	1.24912	11.1391	-9.22088	-6.19089	4.94911	-3.62088	-9.58089	4.59912	11.5291	10.9391	-4.60089	-5.47088	-12.1809	3.47912	-4.27089	7.59912	4.43912	-11.3709
8.04	-1.49089	-3.53088	9.38912	11.3091	-6.67088	11.7191	-4.23089	4.49912	2.55912	-9.25088	3.00911	11.0791	-4.11088	6.77912	-4.02089	3.83911	-6.31088	-6.26089	6.34912	-9.40088	-11.2309	6.63912	-9.93088	-6.85089	-10.5009	9.22912	3.60912	10.3591	-8.95089	-4.10088	6.95912	9.35912	-2.91089	1.77912	8.85911	-8.14088	-3.10089	4.01912	-11.6809	-10.9509	-8.17089	4.17912	8.01911	9.18911	10.5091	10.8391	-3.41088	11.6591	-6.74088
8.08	-5.55089	-3.73089	10.3191	8.07911	-6.66089	-4.20089	-11.4209	4.00911	-11.8309	2.80911	-4.65088	-12.3709	4.69911	-11.5909	8.29911	-3.92089	7.89911	-5.60089	11.1191	4.06911	-11.7109	-5.69089	-11.1109	9.86912	-9.67088	-8.91089	-10.1209	8.15911	-8.25088	-4.89089	-4.11088	1.47911	10.8891	8.86911	-11.8009	-11.0309	-2.89088	8.00911	-7.08089	-8.06088	3.52912	9.03912	10.3391	-6.50088	-8.20088	9.79912	-8.53088	12.1491	11.8591
8.12	-4.24088	-4.31088	12.0291	4.75911	-2.25089	10.7991	-5.49088	5.38912	4.10912	-6.43088	10.5791	3.05911	9.53912	10.4291	4.32911	-3.36089	3.20912	-5.47088	3.82912	4.61911	-8.54088	-11.1809	-5.68088	-10.1609	9.29912	-8.18088	-7.58089	10.3791	7.26912	11.2191	-2.32089	-8.24089	11.2391	-7.54088	-4.60089	11.7691	-11.7309	-6.33089	4.24912	-4.20089	4.28911	-5.43089	-8.31089	8.97911	-4.48089	11.9091	10.6891	11.8491	7.28912
8.16	-4.97088	-4.91089	6.04912	9.50912	-3.65089	8.84911	-6.60088	3.63912	5.52912	2.72911	-6.21089	10.7191	5.43911	-11.2509	10.9991	9.07912	10.3391	3.78911	-3.66089	7.88912	8.83911	10.2691	-2.92088	-9.32089	3.78911	7.50912	10.5791	-5.34089	-10.9709	-10.7009	-8.21089	-6.70089	-10.4609	5.54912	9.94911	8.31911	-5.72088	-5.28088	9.67912	11.4391	11.0591	-10.2509	-3.62088	3.52912	11.9691	-11.2809	8.27912	9.95912	4.76912
8.2	-4.82089	-9.33089	7.98911	8.73912	11.4891	-6.13089	-3.96088	4.18911	6.57912	3.17911	-6.10088	8.61912	11.3091	4.02912	-11.4009	7.44911	9.15912	9.45912	3.69911	5.10911	10.5491	-5.87089	10.1091	-11.4609	3.48911	8.10912	-11.5809	10.0391	-5.82088	-10.4109	-3.36089	-12.0709	-10.1809	-10.6609	5.12912	8.85911	1.68911	-8.20088	-3.68088	11.2391	5.98911	-1.98089	3.05911	6.83911	10.2891	4.44911	-3.51089	-8.54088	-6.70089
8.24	-5.13088	-1.34088	4.39912	10.2691	9.11911	-5.34089	10.6491	-9.20089	11.7591	-4.26088	3.55911	2.68912	-6.05088	9.50912	6.93912	-6.10088	9.31912	9.53912	11.4791	4.13912	7.45912	-5.83089	11.5591	-10.3409	-1.02089	7.23911	-11.4109	10.0791	-5.29089	9.71912	-3.25088	-7.19089	-11.7409	-7.54088	-10.3509	6.02912	10.2591	-9.75089	-4.25088	4.77912	-7.00088	6.79912	-5.03089	-10.6809	5.05912	-7.39089	-6.20088	-11.4209	-3.58088
8.28	-10.4309	-3.24089	5.47912	8.10912	-5.79088	11.5191	-5.72088	11.2091	-1.26089	3.65912	2.73911	-7.51089	4.35912	-12.1309	-11.6109	8.11912	10.7391	2.96912	5.11911	-6.24088	8.90911	5.51911	-5.39088	-3.36089	-4.05089	-11.5109	-4.26088	8.07911	3.86911	-5.18088	-7.54088	10.0991	6.74912	10.8591	9.32912	-2.69089	-3.96088	4.36912	-9.46089	-10.8209	-7.13089	-11.3309	-6.17088	-3.73089	11.0091	8.04912	7.12912	11.9491	-0.660887
8.32	-5.52089	-10.5809	6.38912	11.0991	8.65912	-11.0609	1.71912	10.3991	-3.78089	3.95912	4.49912	-5.76089	3.29911	-7.62089	7.10912	4.76912	11.6291	-5.65088	9.77912	9.31912	10.9191	-6.01089	-4.38088	-8.76089	0.699114	-3.67088	9.81912	-11.6309	-9.26088	-6.87089	-7.15088	-4.96089	-6.43088	-10.3909	8.85911	4.30911	-11.2509	-3.41088	6.19911	-10.3509	11.4191	-5.12089	-10.2109	-6.43088	-4.32089	-9.40088	-11.1409	-6.91089	-8.68088
8.36	-5.23088	11.0891	10.4191	-11.4409	4.62912	7.60911	-6.60088	3.29911	8.34911	9.30911	-5.84088	-2.41089	6.96912	-5.68088	7.25911	10.5891	-5.65088	-4.56089	-11.1909	4.98911	-4.28089	8.65912	-6.85089	10.1091	8.87912	-8.57089	10.4291	-3.46088	-11.7609	-10.5109	-11.4009	-4.69089	-5.83089	-11.5509	11.4691	11.4591	4.44911	-10.6409	-10.6509	-6.32088	3.75912	-9.11088	11.0791	11.2491	-4.44089	-7.93089	-2.69089	-12.1809	-6.25088
8.4	-4.54088	9.12911	-11.4809	5.46912	4.53912	-7.15088	6.28911	6.49911	-0.380888	-10.2009	10.8691	-6.01089	11.2191	-3.09089	11.8091	3.42912	-5.72088	9.94911	10.0191	7.69912	-11.3409	-5.29089	-5.70088	-9.20089	10.9391	-4.13089	7.95912	-7.01089	3.90911	9.87911	-11.8609	-2.56088	10.0991	-10.9909	-9.62089	-5.59089	-9.59088	9.00911	5.02912	-11.3809	-3.97088	-4.91089	2.29912	-11.6809	-11.8809	8.74912	-10.5909	-3.47088	-7.66089
8.44	-7.07088	4.02912	7.46911	-4.00088	7.62912	4.42911	4.94911	4.87911	-11.1109	-5.11088	10.4891	1.84912	-11.3009	11.4891	8.28912	10.7391	-6.11088	7.20911	10.8491	10.1191	-5.64088	-3.73089	-5.63088	-9.31088	-4.13089	11.0591	-5.75088	2.66912	7.32911	-7.38089	-5.86089	-8.67088	-9.91089	-6.13089	-10.3509	7.30911	5.88912	-5.34089	-4.66088	3.40911	6.55911	-10.4409	9.91911	-10.8409	-9.86088	-5.70088	-8.24089	-3.34088	-4.58089
8.48	-3.16089	11.2591	4.01912	-3.38089	-4.80088	5.79911	6.31912	4.41911	4.31912	-9.54089	10.7191	-5.01089	-0.760885	8.21912	11.5191	11.1591	-6.34088	9.04911	10.4891	-5.78088	-3.93088	-5.28088	-10.7809	-4.92088	11.4691	4.28911	-5.71089	3.05911	3.98911	-10.0609	11.4791	9.44911	-2.84089	11.2991	-11.0209	-7.14088	-11.5109	5.11911	5.00912	-11.2609	-5.41089	2.86911	3.76911	-10.9809	-10.0109	-7.22088	-3.58088	-10.8409	-4.51089
8.52	-1.01089	4.43912	-1.20088	-8.11088	8.68912	9.60912	4.23911	7.06911	-12.2109	-5.05089	-11.6809	12.0491	10.8091	10.0491	-5.81089	3.70912	12.0291	10.2691	-5.95089	-4.03088	-5.83089	-6.68089	-6.24088	-8.80089	3.93912	-4.74089	3.52912	4.59912	-10.8909	11.2091	11.3991	-11.2909	7.07912	-8.26089	-11.9909	-4.58089	-7.50088	-11.1109	-10.8609	10.5991	10.6891	5.27912	-6.54089	-7.41089	3.43911	4.71912	-4.37089	8.02912	10.2191
8.56	4.25911	11.3391	2.60911	-4.01089	7.96912	7.80911	4.38912	-11.4609	8.92911	-3.73089	11.1391	10.3991	-6.53088	10.0091	-0.820883	8.35912	-5.77088	7.40912	-8.05089	-3.52089	-4.88089	11.0291	-10.6709	5.05912	-6.22088	3.74912	4.67912	-11.0809	10.6991	11.7391	-10.8409	-11.7009	-4.88089	10.6791	-3.03088	-10.6309	-10.9209	-10.5209	7.15911	4.27912	3.11912	-10.3309	-7.48089	5.10911	2.82912	-5.99089	3.10912	9.75911	-11.2309
8.6	3.91912	2.73911	-3.39088	7.64912	3.69911	11.6291	9.73911	-11.0609	5.75912	-3.54088	7.20911	10.4791	7.90912	-6.04088	12.1991	8.56912	-10.8809	-11.5909	8.05911	-6.32088	9.52912	-1.13089	-4.51089	-10.7909	9.51911	9.86912	-11.3109	2.36912	4.08912	-11.3909	-10.9309	-10.4109	10.5291	-7.55089	8.30911	-4.32089	-11.0909	-10.4809	11.0091	4.59912	2.67911	-9.68089	-6.56089	4.10912	1.46912	-0.890883	12.4591	1.81912	-6.55089
8.64	5.12912	11.8591	3.13912	-3.71089	10.1591	4.95912	11.0091	11.5491	4.65911	0.489115	6.93912	10.6491	-5.88089	9.45912	11.9491	7.41911	-9.90089	-7.95089	-10.9609	8.62911	-6.36088	10.1891	-6.96089	-5.00088	-11.4809	11.0591	4.98911	11.3091	3.07911	4.94911	-9.77089	-11.2309	11.0891	-8.42088	9.49912	-6.10088	-11.1209	11.3391	4.41911	-11.2609	3.10912	-7.08089	-5.98088	4.79912	2.99912	1.38912	9.89911	7.80911	-8.07089
8.68	9.40911	-1.10088	-6.30089	7.61911	9.88912	-11.1009	5.41911	2.87911	9.94911	8.38912	-11.0809	-5.69089	-6.54089	-11.2909	-4.59088	-7.90088	-5.85089	11.8391	-11.9609	-6.93088	-4.96089	-10.5409	8.33911	4.91911	11.0991	11.3691	7.53911	6.90911	-11.6609	-11.4909	10.0591	-10.9909	9.74912	-1.66089	10.4291	-5.69089	-6.89088	10.6691	5.98911	-11.1809	4.89911	8.71911	-6.22088	6.55911	4.02912	-2.83088	9.61911	5.50911	-11.5909
8.72	8.61912	-12.1109	10.6791	7.39911	-5.92088	10.6491	11.5291	9.39912	8.91911	-11.7009	9.65912	6.55911	10.6891	7.85912	-6.19089	8.70912	8.13912	-1.45088	-5.94089	-5.38089	9.32912	-5.72088	11.7391	-6.47088	-11.8809	4.30911	7.68912	2.71912	4.12911	11.5791	-9.76089	11.5491	8.99911	11.2891	-3.25088	-11.1509	-5.78088	-5.94089	11.0991	10.2291	10.3791	2.72911	9.90912	6.77912	-3.17089	-9.88089	4.70911	2.94911	-3.74088
8.76	3.67912	7.23911	6.61911	-7.57088	6.09911	3.45911	-10.8809	10.2791	3.52912	7.70912	10.0891	10.5491	-5.87089	1.27912	10.3191	-6.87089	-3.54088	-3.97088	-8.74088	-5.40088	8.29911	-3.05089	-7.54088	5.23911	10.2791	-9.63089	3.31911	11.1291	4.12911	11.6991	11.5291	-9.31088	-9.44089	4.94911	8.27912	-7.43088	-10.1709	-7.63088	-4.11088	11.7391	8.88912	6.23912	3.07911	9.41911	4.07912	-6.04088	-2.47088	9.70911	1.32912
8.8	10.9791	11.0891	8.93912	-4.34089	10.7491	2.67911	4.23911	6.27912	10.1991	7.43912	-4.61089	11.1991	-10.7309	-4.19089	2.81911	8.52912	-8.85089	-0.650877	-4.71088	10.2191	-5.64088	9.95912	7.21912	11.6891	-3.30089	-5.82088	-12.2609	5.52912	8.00911	3.94912	-2.84089	-8.24089	9.81912	4.66911	-9.48089	-4.29088	10.6391	-6.42089	7.54912	10.2291	1.84912	3.38912	9.52912	9.83911	-6.66089	-3.19089	6.79912	8.59911	-5.97088
8.84	12.0891	7.01911	9.88912	-4.52088	-11.2309	-10.6709	3.94912	9.80911	8.43911	10.7791	6.80911	-4.60089	-7.41089	-4.03088	3.05911	10.9091	-5.60089	3.42912	-4.06089	-11.1609	-11.5909	-6.37089	9.96911	10.3291	9.54911	-4.72088	-5.65088	8.58911	4.39912	9.19911	-4.18089	8.43911	-10.6509	-12.4509	-6.69089	11.4991	5.96912	-9.03088	-7.86088	-5.38089	-4.09089	10.4191	-12.3509	-10.6509	6.40911	4.99912	3.05911	10.6091	7.88912
8.88	11.3791	8.07911	4.01912	10.5591	-6.03088	11.5691	-11.6909	-8.46088	7.88912	4.85912	11.4891	9.85912	7.88912	-7.65089	-10.5209	11.0691	-9.77089	-4.07088	2.10912	9.87911	-3.51089	3.08911	-4.58089	-5.74089	-5.78088	7.42912	-4.89089	-6.21089	-7.51089	-10.9809	4.47911	4.43912	-3.88088	8.03911	11.2091	-11.4609	-4.95088	9.20912	6.43912	-3.26089	-4.72088	-3.79088	11.0791	6.10912	4.56911	10.6891	3.11912	10.3691	9.01912
8.92	10.5791	3.89912	-4.23089	6.72912	-3.41088	-10.6109	-4.29088	8.35912	4.57912	10.5891	-8.90089	10.5391	9.59911	-4.74089	11.1891	11.3291	-4.92088	2.67911	5.72911	-4.65088	1.15912	-6.96089	-5.59089	-5.85089	6.79912	4.57912	-4.75089	-6.04088	-10.8809	5.54912	-11.6809	11.6791	3.11912	-2.88089	3.54912	-11.6009	-3.25088	8.33911	6.79912	-5.62089	-5.15089	8.77912	6.73911	6.42911	-10.1309	10.5291	2.79911	12.0491	-5.78088
8.96	10.8491	9.70911	4.27912	-3.86088	6.05911	-2.63088	-12.6009	-8.88088	11.4491	6.80911	-6.72088	-10.1709	9.12911	7.75911	10.5891	-4.10088	11.1091	12.3591	-2.69089	2.69912	3.89912	-4.07088	1.23911	-3.71089	-7.15088	-5.55089	10.3691	8.07911	-5.07088	-6.02089	3.56912	-9.22088	3.26911	-4.58089	0.609117	-4.86088	-4.85088	-3.84088	6.63912	9.15912	-5.58089	-3.79088	8.61912	6.91911	11.2591	-10.1109	2.41912	9.80911	10.4891
9	11.4491	4.07912	10.5791	-3.79088	11.2791	5.37911	-6.64088	-2.81089	3.47912	-4.91089	12.2191	-10.7409	8.36911	11.3491	-4.18089	-6.38088	3.76911	6.52912	-4.24088	-5.97088	-4.25088	3.16912	6.51912	-6.87089	-6.17088	8.30911	4.92912	-4.64088	-4.13089	-10.2309	4.41911	10.3191	-5.61088	2.96912	-4.51089	-5.74089	-1.15088	4.93912	-9.04089	-5.46088	11.1291	9.96911	-7.31088	-4.22088	10.0991	-11.8409	-9.09089	3.93912	8.42912
9.04	11.0091	10.5391	2.36912	9.20912	-4.25088	8.64911	-3.14088	-2.58088	-7.92088	5.00912	-2.53089	-11.0309	8.03911	10.9491	-9.74089	-3.35089	7.98911	11.0691	10.3691	-3.73089	-5.93089	-3.54088	4.90912	5.37911	10.9191	10.6491	-5.73089	8.06912	7.57912	-4.98089	-3.98088	-10.4609	2.31912	-4.25088	2.76912	-5.13088	-8.16089	-11.4509	3.77912	9.46912	12.7691	-10.9009	-4.31088	9.05911	-10.8709	-4.04089	4.76912	-9.44089	4.23911
9.08	3.67912	2.82912	-3.71089	9.26911	-8.87089	11.2691	-5.22088	-7.56088	-3.22088	-7.64088	11.3491	8.22911	-3.73089	-12.2209	-2.53089	3.77912	6.15912	10.2891	11.0691	-6.11088	-11.5109	-4.00088	7.00912	3.30911	-9.03088	-11.8409	-6.15088	3.04912	9.31912	-2.08088	-4.32089	-10.1909	6.70912	6.58912	-4.06089	2.85912	11.3191	-11.0709	-3.94089	-10.9809	4.25911	9.26911	-10.7109	-3.27088	8.17911	-4.87088	3.18912	4.47911	-6.16089
9.12	7.23911	3.81912	-4.91089	9.33911	-11.8109	11.1291	10.3091	11.6491	6.81912	-10.3209	12.1291	-6.44089	-4.13089	9.25911	7.48912	-10.6609	-4.50088	-10.7109	11.5891	-3.98088	10.3191	4.43912	8.30911	-11.2309	-5.69089	-5.27089	8.98911	6.67912	-11.7509	9.12911	-6.20088	2.83912	11.4991	-10.7309	-3.04088	-4.99088	8.91911	6.38912	-7.96088	3.43911	8.48911	-10.1509	-4.11088	5.51911	7.00912	-4.95088	-5.85089	3.70912	-11.2309
9.16	5.94911	-7.84089	4.10912	-6.38088	11.0191	5.46912	5.67911	10.0791	-2.17088	9.81912	-8.23089	10.9291	3.77912	7.65911	6.68911	-10.4909	-3.90089	-4.91089	-6.99089	9.52912	10.6491	-11.5809	-9.22088	-4.99088	8.36911	8.29911	-11.1009	11.5791	-5.35088	2.89911	-5.25088	-0.760885	-7.89088	-10.6709	3.46912	4.81912	-2.85088	10.5091	-10.8809	-5.72088	4.49912	5.52912	-11.4409	-5.28088	-5.89088	6.67912	4.94911	-4.16089	10.1091
9.2	6.96912	-10.7709	4.39912	1.64911	9.89911	-11.9209	6.30912	9.26911	7.11911	8.76911	-5.14088	10.7491	-7.30088	3.54912	9.73911	-8.75088	-4.33089	-11.5209	-3.63089	-3.47088	9.82911	9.72912	-5.58089	-11.6509	9.08912	11.3291	-7.61088	8.97911	-5.79088	-10.7209	3.02912	-12.3709	-10.5509	-5.74089	-9.98089	7.22912	4.04911	-3.64089	9.99912	-8.95089	4.03912	6.43912	-6.04088	-4.65088	-9.85088	-5.94089	6.32912	-10.2809	5.03911
9.24	11.5191	3.94912	-4.84089	6.43912	3.62911	9.73911	-12.5609	6.68911	11.1991	10.4591	4.69911	8.90911	-2.69089	8.55911	6.98912	11.2591	-9.65089	-12.7209	-11.1409	-5.26089	-5.24089	10.1391	-4.92088	12.0291	4.55911	-9.78088	11.1991	-5.67089	2.73911	-11.1609	-11.7209	-11.3109	-3.44089	-10.8509	10.2191	2.84911	-5.87089	-6.51089	9.88912	4.08912	-7.20089	-10.6409	-4.97088	-7.97088	-7.08089	5.49912	4.00911	-5.82088	3.23912
9.28	10.2791	7.88912	-4.95088	5.99912	7.26912	-11.6509	2.71912	7.90912	10.7591	10.6691	6.52912	-6.20088	8.78911	-8.23089	-10.7709	-3.92089	11.0591	-5.01089	8.61912	10.8291	-10.6409	-10.3009	-11.6509	-11.2709	-0.250883	-6.21089	2.15911	-4.96089	-10.5009	-5.47088	-10.1109	4.22912	-3.85089	5.47912	-5.17089	10.0491	3.48911	-8.31089	-5.27089	11.1291	-8.10089	9.49912	-10.7509	5.74912	4.02912	-4.78088	8.03911	9.88912	-4.15088
9.32	11.0191	10.2291	-4.22088	8.48911	6.09911	3.61912	4.06911	9.58911	9.69911	-0.640883	11.3891	-11.2009	-8.85089	10.3391	-4.42089	-4.37089	9.80911	10.7191	-9.52088	11.9191	-6.38088	-11.1309	9.78912	10.4791	2.01911	-6.17088	2.76912	7.63912	10.1991	-5.24089	-9.01089	-5.72088	5.59912	-4.07088	7.47911	-3.68088	-9.66088	-10.5209	10.4591	11.3091	2.48911	-12.0009	-10.2809	-6.78089	10.5691	-7.93089	6.84912	-3.42088	8.21912
9.36	8.96912	11.3591	-3.89088	-11.1309	5.60912	6.25912	3.93912	4.48912	11.1491	-11.5109	-1.01089	10.0791	-7.15088	-2.57088	9.07912	-4.52088	7.28912	-4.81088	11.5991	-12.7009	11.2091	-11.3309	-7.21088	10.8391	8.68912	3.43911	-6.34088	2.53911	10.3291	-6.34088	-5.82088	7.22912	-6.65088	6.69911	12.5591	-9.25088	10.4591	10.1591	3.15911	-10.3809	8.08911	-10.6409	10.7691	-9.05089	-3.86088	10.9091	-11.2609	0.969118	-11.2009
9.4	7.40912	-3.70088	-6.51089	7.35912	10.9891	4.92912	8.26911	-11.2609	9.95912	-6.67088	8.37912	-8.78089	-9.01089	-1.51089	-6.89088	9.07912	10.8891	-8.60088	-6.63089	11.0691	-12.3609	-10.6309	10.5191	7.48912	-6.03088	3.18912	10.0891	-11.2209	-11.1509	-6.04088	-11.8509	10.8391	-4.92088	3.19911	-9.93088	4.26911	-11.0609	-4.48089	11.8391	-4.16089	-6.10088	-4.13089	6.32912	10.3991	-11.2909	8.96912	-11.6609	-7.81089	8.71911
9.44	10.6891	9.45912	-1.76088	5.18912	12.3291	3.90911	10.3391	-12.3809	8.82912	10.3591	-4.32089	-10.4509	-3.87089	-6.40089	9.41911	11.4191	-12.0309	-10.6909	-5.24089	10.8991	-5.58089	-10.1609	5.14912	7.36912	-5.65088	2.97912	11.7491	-10.8909	-5.91088	-11.7509	-8.96088	9.83911	-8.54088	4.49912	-11.2909	12.6891	5.21912	11.1691	-5.85089	10.3491	-10.8809	9.28911	-5.91088	-8.09089	-5.92088	4.63912	9.22912	-11.4509	-7.99088
9.48	8.77912	-5.96088	8.15911	9.28911	11.7391	-11.9209	-4.51089	-10.8709	-4.03088	-9.36088	9.51911	-10.0909	9.65912	11.0991	-6.53088	-11.7009	-11.0809	8.46912	5.03911	-5.76089	2.59911	11.1991	-8.30089	7.86911	-11.7309	-11.2609	-9.17088	-9.36088	3.53912	-4.16089	7.91911	11.4691	2.74911	-5.65088	8.40912	11.4991	-4.19089	10.0591	-5.84088	3.02912	10.2791	7.37911	8.97911	-4.00088	-4.26088	-7.60089	-3.25088	-5.08089	8.54912
9.52	-6.62088	5.11911	8.00911	11.9491	-4.52088	-11.1609	-3.93088	-5.73089	10.8091	-10.2809	-7.18089	10.0091	-12.2009	-2.38089	7.95912	9.65912	-6.11088	2.95912	10.4791	-9.92088	10.1491	-11.4209	-5.92088	-9.99088	8.01911	10.8791	11.0291	7.46911	6.67912	-5.28088	4.19911	-9.43088	-12.1509	11.2991	1.09911	-5.94089	4.09912	5.50911	3.59911	-9.59088	-11.3809	-3.31089	-9.90089	-10.8409	2.14912	-7.56088	9.00911	8.18912	-8.99089
9.56	8.52912	9.47911	5.16911	5.11911	12.0791	-4.10088	-6.06088	-4.55089	-0.530882	10.0091	-7.01089	-8.63089	-11.2909	-3.04088	7.59912	10.1991	-6.09089	2.89911	10.7591	8.56912	-3.46088	-9.59088	-9.69089	-9.76089	7.20911	-9.45088	7.81912	-11.6109	9.43912	4.72912	-4.21088	8.81912	-7.88089	-12.0009	3.08911	-5.88089	3.84911	8.96912	9.74912	4.04911	-11.4509	-3.95088	-11.7109	2.70912	-7.90088	11.2991	-3.54088	-9.88089	-7.76089
9.6	11.5391	8.88912	5.00912	2.23911	-9.49089	-3.76089	-3.14088	-4.66088	-2.23088	11.8591	-11.8409	-11.2609	9.32912	-6.92089	7.75911	-3.32088	4.08912	10.9991	8.92911	-6.23089	3.30911	6.66911	3.59911	-8.36089	-5.98088	4.30911	-9.31088	-9.59088	-11.2709	-11.1109	9.13912	7.70912	2.92912	-4.63089	6.35911	-6.61088	-10.7609	2.70912	11.1091	-5.98088	3.91912	-11.1209	8.68912	4.48912	4.11911	-11.8609	-4.19089	-0.210882	-10.2309
9.64	-10.1809	3.88912	3.25912	-11.0009	9.35912	-3.66089	-7.91089	-3.84088	-11.1609	-5.54088	-10.6809	11.6191	10.0791	-6.22088	10.5691	-5.59089	-6.32088	6.74912	8.43911	-5.80089	2.66912	-10.4009	9.36912	6.15912	5.17911	-5.95089	4.64912	-9.75089	12.5491	-11.2109	8.55911	-11.1709	4.76912	3.46912	-5.24089	2.72911	8.42912	-8.01088	11.7991	5.35912	-5.62089	2.03912	12.1791	8.13912	8.16911	10.8591	1.17912	-4.27089	-11.7509
9.68	-11.5209	6.45912	4.06911	-4.21088	-7.33089	-5.04088	-10.3509	-9.55089	-10.7909	7.38912	-8.76089	10.2991	-4.68089	-5.96088	8.73912	9.45912	-6.07089	4.21912	-12.0909	5.52912	9.34912	-2.58088	6.76911	-0.870886	7.48912	-3.64089	7.52912	-7.18089	4.50912	3.36911	11.4291	-5.68088	8.01911	8.68912	9.91911	4.63912	-5.98088	3.94912	12.0891	4.88912	3.83911	9.05911	-4.10088	-11.8009	-0.740889	-7.22088	10.1191	5.00912	-4.76089
9.72	-10.4509	8.39912	3.92911	10.8191	-3.53088	-8.00088	-4.54088	-12.7109	-10.4009	-11.0709	7.88912	-5.41089	-4.35089	-6.71088	-3.64089	5.22911	9.93912	-6.01089	3.63912	9.04911	10.3091	-7.20089	-12.1109	-4.10088	7.92912	-4.00088	11.2591	10.6091	7.06911	10.7991	-0.0308897	4.37911	2.62912	-10.7409	4.28911	8.71911	4.27912	-5.52089	5.48911	12.2091	-7.74089	2.66912	5.08911	6.91911	-9.52088	-3.76089	-11.5309	-12.5109	-2.53089
9.76	-12.0509	4.07912	0.589113	-7.55089	-9.24088	-10.8409	6.98912	-10.1309	-10.7809	-4.58089	-4.78088	5.89912	11.3291	-11.6909	-5.66089	5.40912	-12.2309	4.57912	3.87912	-2.09088	-5.78088	-4.10088	8.88912	-5.41089	-9.83089	8.83911	3.72911	4.19911	-5.43089	3.75912	3.62911	-5.87089	9.44911	10.1991	-5.89088	3.48911	8.18912	-3.65089	-12.4809	-9.53088	-4.29088	10.3091	10.9191	6.05911	-4.07088	-4.96089	-9.57088	-9.58089	8.17911
9.8	5.84912	8.02912	-2.92088	-7.32089	-4.28089	7.16911	-7.75088	8.90911	-11.4309	-6.55089	-4.66088	3.11912	10.0591	10.6291	-6.08089	4.66911	3.39912	4.84911	-6.15088	-6.84089	9.01912	-4.39088	8.48911	5.44911	-5.11088	9.65912	11.1391	9.98912	11.4891	-10.4509	3.16912	-3.33088	-7.88089	-6.68089	8.90911	6.15912	4.67912	9.76912	3.76911	-4.01089	-10.8309	-0.900885	-9.83089	-4.53088	-10.6409	10.4291	7.60911	11.1891	-5.86089
9.84	11.6791	4.78912	8.59911	-3.44089	-6.99089	-5.75088	-10.4809	4.55911	10.0291	-11.0509	-11.6409	-11.2709	-9.51089	-4.69089	1.88912	10.5491	8.59911	11.2691	-11.5609	-5.93089	3.33911	2.87911	7.43912	-8.27088	4.09912	-11.1309	-5.19089	10.8091	-4.28089	9.31912	7.78912	6.19911	-4.04089	10.6791	-11.0509	3.67912	-7.30088	10.4591	-2.65089	-5.35088	5.46912	4.51911	10.5691	3.68912	-5.07088	-0.280882	-3.12089	10.2391	-10.6009
9.88	-7.51089	9.20912	3.34911	10.9291	-10.3509	-8.28088	-3.72088	-6.21089	4.79912	11.5091	-11.3609	-10.8409	-5.11088	4.61911	6.82911	-11.3709	-5.76089	4.21912	2.68912	4.16911	-9.45088	-6.08089	-5.05089	7.32911	5.90911	3.61912	-4.32089	8.65912	-4.14088	9.61911	-2.94089	9.25911	-6.42089	-5.90088	11.9991	7.29912	3.65912	0.00911888	-7.78088	-3.51089	-2.15089	-2.78088	-8.60088	9.30911	9.57912	-9.96089	11.0291	11.8891	-10.2409
9.92	-4.59088	9.71912	5.87912	9.35912	-9.25088	-3.89088	-10.6609	3.69911	11.9091	6.21911	-11.3409	-5.30089	7.10912	11.3191	2.65911	-11.0609	-5.83089	6.78911	3.41912	5.20912	-11.0509	-4.06089	-4.30089	9.12911	8.62911	9.53912	10.2591	-3.58088	11.1491	8.95912	-2.13089	6.03912	-4.91089	-7.96088	-11.4209	-9.61089	-3.55088	3.88912	2.92912	-7.88089	-5.96088	1.29912	-11.3509	8.52912	8.87912	-9.92088	7.67911	-11.9009	-4.42089
9.96	-4.75089	3.63912	9.06912	-10.9109	-4.27089	-12.3509	4.31912	11.2091	7.05911	-11.4309	-2.04088	10.0091	9.92912	-0.0408842	-10.7709	-5.66089	4.17912	4.04911	7.40912	-7.70089	-4.40088	8.51912	6.91911	11.4891	6.58912	-0.300886	-11.9809	11.3891	10.4691	-6.38088	4.31912	-7.85088	-4.17088	-6.40089	-4.32089	3.22911	7.19911	-4.68089	-9.12088	10.5491	-10.0809	-4.14088	10.3791	-5.41089	-3.62088	6.05911	-2.80089	8.52912	-12.1709
10	-5.68088	11.4291	4.07912	-8.64089	-2.76089	4.43912	10.9891	9.83911	7.55912	4.14911	-11.0709	-10.9909	-1.90088	10.0791	11.4491	-8.24089	4.45912	-5.96088	2.77912	3.22911	8.37912	9.11911	-11.3109	-4.13089	4.39912	4.03912	7.54912	6.48911	-11.6509	7.38912	9.68911	-1.21089	6.24912	-10.6209	-10.4609	8.59911	-1.77089	11.3591	-11.0209	-3.82088	2.25911	-4.44089	-5.85089	11.1691	-8.03089	-3.26089	-7.03088	-5.92088	-11.7309
10.04	-2.10089	4.84911	-6.52089	-3.98088	4.74912	12.4591	10.9791	10.1691	2.33911	-10.8809	-10.6809	-3.64089	9.83911	-3.99089	5.14912	-6.25088	6.37912	3.12911	5.47912	9.35912	7.19911	-5.01089	3.85911	2.32911	10.7891	10.1491	11.1391	9.38912	9.19911	3.12911	7.75911	-9.06089	-7.36088	11.4191	-4.05089	11.5191	-10.4809	-4.30089	2.82912	-3.98088	-3.13088	-5.75088	-5.75088	-3.35089	-8.88088	10.2091	7.15911	2.37911	9.76912
10.08	-6.78089	-4.45088	7.84912	6.80911	11.9091	-5.92088	-3.82088	5.05912	10.1391	6.69911	3.12911	-7.33089	-10.5809	-6.56089	10.2091	-5.08089	2.72911	-5.91088	2.81911	5.08911	5.13912	8.43911	11.1291	-4.38088	8.09912	1.75911	10.5991	4.70911	-8.74088	10.2791	-9.82089	8.84911	10.3191	4.83911	4.51911	9.33911	-9.71088	-5.93089	10.8091	-2.32089	-11.1309	-4.16089	3.15911	-8.76089	-2.95089	-5.72088	-6.09089	-12.0809	-6.47088
10.12	-6.55089	-3.07089	-11.3109	5.64912	-5.70088	2.29912	-11.3009	4.01912	11.1291	9.92912	12.4491	4.07912	2.87911	-4.11088	-10.8509	-10.8009	-3.14088	3.65912	-5.79088	5.59912	4.75911	4.49912	-11.0909	-10.1509	9.20912	-6.03088	9.85912	5.87912	11.4091	7.58911	-6.58089	11.5691	-8.88088	8.15911	7.47911	9.91911	-8.68088	-3.33088	4.00911	9.62912	-4.05089	2.85912	-12.3109	4.73911	-12.5509	-4.14088	-3.95088	-10.8909	-4.21088
10.16	-9.51089	10.5391	-6.54089	6.78911	-5.51088	4.65911	3.82912	10.6391	10.8691	8.55911	4.40911	8.36911	-5.61088	-10.0409	-10.4409	-4.24088	5.19912	-5.04088	3.63912	-11.7709	2.11911	7.97912	-9.60089	-11.2709	4.04911	9.59911	-7.67089	6.64911	9.05911	6.91911	-4.22088	9.87911	-4.15088	8.09912	2.03912	-7.47088	-3.66089	-0.440886	-2.69089	2.56912	-3.10089	-4.09089	-7.43088	-9.57088	-10.1309	-4.26088	-3.78089	7.21912	3.92911
10.2	-10.1709	-5.54088	-9.07088	-5.92088	7.21912	3.96912	10.6891	3.95912	2.74911	5.60912	-5.60089	-2.43088	-2.50088	-4.28089	4.81912	-5.18088	7.59912	-11.2809	3.28912	6.78911	-4.48089	11.1691	9.16911	4.75911	-6.73089	8.53912	1.70912	9.71912	4.54911	-3.74088	-10.2009	-3.75088	-4.67088	-10.8809	10.3191	10.0291	8.57911	-6.77089	3.46912	-6.99089	-1.22088	-7.81089	-5.07088	-6.05088	-8.71089	-3.48088	-4.35089	9.44911	4.58911
10.24	-10.0809	10.9891	-7.06089	-11.6809	11.5991	-6.79088	-4.02089	-5.83089	8.52912	2.53911	9.78912	2.72911	3.78911	-5.58089	-6.91089	-1.26089	5.96912	-6.49089	4.79912	-6.07089	-12.1509	3.78911	12.2691	-11.0409	-11.3809	5.68912	10.4991	-6.52089	7.40912	6.93912	-6.40089	8.91911	-8.12089	10.6691	11.6191	3.14912	-5.33089	-3.84088	-3.95088	-5.31089	-9.21088	9.69911	7.55912	8.80912	-2.83088	-4.30089	-10.8209	11.6591	-1.17088
10.28	-11.7309	10.6891	-6.24088	-9.23089	10.8191	-3.46088	-11.1609	-6.76088	-5.95089	-1.63089	10.4991	3.32912	4.87911	-5.80089	-11.4709	-4.35089	6.55911	6.56912	3.69911	-5.83089	11.0791	3.53912	10.9991	-10.7909	10.6091	8.24912	-4.59088	6.36911	9.29912	4.61911	-7.61088	8.85911	-4.51089	10.2491	10.8591	8.86911	3.77912	-3.21089	-4.55089	-3.73089	-5.05089	-8.19089	9.11911	9.06912	-3.84088	-3.77089	3.34911	-10.4609	-10.8709
10.32	11.4491	-11.5609	9.80911	11.9091	-4.98089	10.9191	-5.94089	4.34912	-7.14088	10.2291	4.55911	4.73911	-7.85088	-2.88089	3.07911	-10.5409	-9.73088	10.6391	-5.94089	6.75911	3.42912	-10.5709	-7.23088	10.2191	-6.78089	7.25911	8.26911	8.91911	-9.93088	-4.05089	-5.59089	4.35912	7.76912	7.85912	-5.73089	-3.97088	-4.62089	-7.53089	-3.85089	-5.66089	-3.85089	-6.79088	9.99912	-4.76089	7.40912	6.91911	10.5591	-11.5509	11.1091
10.36	-11.7109	10.2491	-6.13089	9.56911	-11.5209	11.2591	-6.26089	-4.21088	9.95912	10.3491	2.73911	7.59912	-6.60088	-11.1409	-5.82088	4.89911	-10.9309	-11.1309	8.92911	-5.88089	1.63912	-11.7309	4.09912	11.2091	-9.84089	-5.93089	9.04911	9.29912	11.2291	7.13912	11.1991	7.95912	-4.27089	-6.95088	3.67912	10.2991	9.02912	-5.78088	-3.65089	-5.67089	7.59912	-3.56088	11.1591	-4.34089	-11.3909	11.7391	-4.83089	8.74912	-3.70088
10.4	8.93912	9.86912	-11.4409	-10.6109	10.5891	-5.79088	-4.64088	-8.49089	9.72912	2.55912	2.28912	-4.79088	-11.0309	-4.80088	8.62911	-7.83089	-11.4309	-4.17088	-2.79089	-9.93088	3.84911	11.4491	-6.53088	-10.5709	-11.1309	10.6591	-11.4909	9.99912	-7.66089	7.83912	4.81912	-4.24088	-5.17089	6.04912	7.33911	10.1991	-5.04088	-4.46089	-5.60089	8.73912	-5.09088	-10.1309	-8.85089	9.85912	-10.3609	-7.01089	-11.7809	-4.87088	-4.02089
10.44	-10.2809	11.8291	-6.32088	7.49912	-3.77089	-4.86088	10.7891	2.84911	2.57912	-6.19089	-9.50088	-4.81088	10.9291	5.09912	-11.6309	10.1791	-9.45088	-10.4309	-4.34089	2.31912	-9.17088	4.94911	-9.16089	-6.98089	8.84911	-10.9909	8.86911	-11.5809	7.43912	10.4691	10.8791	7.30911	-5.84088	4.69911	9.87911	-5.05089	-5.14088	7.92912	10.9791	8.48911	-3.00088	-4.29088	-12.0409	-11.1209	-4.40088	11.0491	-6.89088	-10.5609	9.13912
10.48	-8.61088	8.66911	11.4391	-10.5009	10.2291	-6.36088	-11.5509	-3.30089	9.33911	3.08911	2.67911	-10.9409	-9.86088	-9.08089	-4.92088	4.79912	-7.31088	-10.1509	-3.75088	3.67912	7.50912	-11.5309	-6.26089	-5.13088	-10.9509	9.87911	-11.1909	4.53912	11.3691	7.81912	-6.16089	11.6491	5.01911	-4.42089	-4.28089	11.0191	7.80911	9.12911	-2.41089	-6.52089	-6.77089	-11.1409	-4.13089	-4.56089	-9.32089	10.1491	-10.0709	-10.5009	8.96912
10.52	-6.67088	8.61912	9.60912	-10.6609	-10.9209	-10.4809	9.39912	-7.42088	-12.3309	-6.09089	11.4391	-4.33089	8.78911	3.21912	7.68912	-11.3609	-11.9009	-10.8409	-5.83089	-11.0809	10.4891	3.59911	-9.10088	-11.9309	-4.66088	7.37911	5.79911	-6.54089	-5.61088	8.61912	11.8591	-11.3309	3.37912	7.05911	-7.74089	9.36912	2.58911	-8.20088	-2.60089	9.73911	9.43912	9.09911	-2.70088	-5.11088	-3.75088	-4.41089	-3.60088	-10.8209	11.0291
10.56	8.33911	10.6891	-9.79088	7.36912	11.9591	8.84911	-10.9309	3.00911	-9.50088	-6.09089	11.3591	0.169115	8.51912	10.0291	-11.1609	-3.71089	-11.5009	8.48911	4.05911	-9.60089	-8.79088	-4.23089	6.54911	10.4391	10.4391	-5.59089	-5.69089	2.78912	2.92912	3.83911	-7.67089	3.01911	-10.7109	-2.72088	12.0591	8.12911	-2.25089	-9.13089	-4.12088	10.4991	-7.54088	11.5791	-10.3209	11.0791	8.96912	-4.50088	10.1791	-2.69089	-3.94089
10.6	4.38912	9.81912	-7.15088	12.2991	6.95912	-9.32089	5.67911	-8.93088	-12.0609	-6.16089	-2.33088	6.38912	6.30912	-11.6009	-3.10089	-11.6309	4.10912	6.30912	9.26911	-11.1509	-11.1809	-0.210882	7.14912	11.4191	4.31912	-6.59089	-4.72088	8.73912	-4.79088	-11.8109	2.89911	3.71911	-9.75089	3.96912	12.0491	6.91911	-12.5809	9.11911	8.23912	-3.37089	-8.56088	-11.0109	-4.77089	11.2291	-7.18089	-11.5309	9.72912	10.5991	-4.08089
10.64	3.14912	9.69911	10.9591	7.27912	-10.1909	-5.83089	-5.89088	10.9291	-3.76089	6.64911	10.2491	4.68911	-11.3009	-3.79088	8.07911	5.41911	4.10912	10.4791	-1.20088	9.10912	10.5291	9.29912	-4.25088	-5.37088	9.73911	-3.24089	4.67912	7.23911	-6.42089	2.98911	10.3991	4.73911	-5.64088	9.38912	-4.12088	-8.64089	-4.18089	-3.92089	9.32912	-4.01089	9.59911	-2.09088	-3.42088	11.8791	11.4391	10.3591	2.92912	-3.02089	-7.07088
10.68	-10.8709	3.15911	-8.32088	10.5091	-10.9109	11.7991	11.4291	7.39911	-10.8709	-5.84088	8.97911	-3.72088	8.11912	8.02912	3.25912	-4.20089	8.58911	5.94911	3.42912	-11.8609	-11.2709	-3.32088	9.90912	10.0491	-4.14088	-4.45088	-8.25088	4.23911	5.35912	-5.34089	10.9891	2.82912	6.29912	-5.85089	-9.30089	11.5591	11.5791	11.6491	11.5491	-10.9609	-11.2609	-4.25088	-4.43088	11.0791	-4.37089	11.2091	-6.54089	-3.93088	7.74911
10.72	4.04911	-6.53088	-4.87088	-11.5409	9.09911	10.5891	-3.51089	-6.09089	11.1891	6.75911	6.22911	-4.51089	2.94911	5.62911	4.08912	-7.46089	-10.5609	-6.76088	3.95912	-2.23088	-5.23088	8.82912	-2.57088	10.3391	5.81911	7.47911	-4.30089	5.03911	8.11912	-0.950888	-7.96088	10.3991	11.2191	-9.30089	-11.2509	9.28911	-6.42089	11.0191	9.71912	-5.57089	10.3891	7.38912	9.98912	-4.15088	11.3691	-3.79088	-3.12089	4.83911	9.66911
10.76	3.41912	-7.81089	-8.59089	6.70912	11.1091	-3.99089	8.38912	-6.05088	11.8991	-11.1809	1.38912	7.96912	3.05911	-11.8709	4.71912	-8.97088	9.74912	-4.06089	4.27912	-9.26088	12.5191	-10.6509	-4.00088	-5.48089	10.7791	0.0691164	10.0591	5.24911	8.01911	8.90911	-3.96088	8.38912	4.63912	6.54911	-8.74088	3.62911	-4.95088	-6.77089	-10.2609	-11.6509	-5.01089	-4.22088	8.37912	-4.98089	6.32912	9.69911	-4.21088	11.0991	-7.37089
10.8	5.36911	-5.41089	-10.3709	-9.96089	11.8691	10.8891	-11.2809	-8.87089	-4.28089	8.91911	-4.30089	11.4091	8.75912	-11.4909	-5.25088	5.19912	9.43912	4.06911	-11.7209	4.65911	-4.83089	-8.77089	6.72912	-10.1809	9.28911	-10.9709	-4.92088	-6.61088	5.94911	3.33911	7.36912	4.89911	9.34912	9.88912	-6.43088	6.36911	4.16911	5.95911	-11.4109	2.44911	-6.84089	11.7991	11.5091	-6.67088	-7.65089	-3.80089	8.68912	8.63912	-6.40089
10.84	4.50912	-8.02089	9.96911	10.3391	10.8891	-9.51089	-3.61088	-4.43088	6.89912	-10.8709	-2.92088	7.11911	4.71912	7.55912	-7.18089	-10.7909	-5.52089	5.32912	-0.970885	-11.6509	-5.93089	-9.01089	5.03911	4.39912	8.83911	6.63912	10.7691	-3.47088	3.24912	7.28912	12.1991	8.21912	3.22911	-10.1009	8.61912	-6.94089	11.3591	-4.62089	12.3091	-3.95088	9.75911	-4.66088	4.61911	-5.24089	2.77912	1.84912	9.92912	6.32912	-11.8109
10.88	6.66911	-6.47088	8.57911	7.78912	-11.1609	-6.59089	-4.37089	-4.98089	8.52912	9.50912	-11.4309	-10.3609	7.35912	-8.76089	-5.78088	-10.2309	7.83912	5.80911	-9.56089	5.75912	5.48911	11.0191	-4.24088	3.38912	4.05911	10.4091	2.63912	8.74912	-5.83089	-3.49089	7.92912	2.96912	10.1891	-5.10089	10.2091	-1.24088	11.8191	2.32911	4.48912	-11.4009	5.00912	-10.2309	-10.3009	10.1191	6.13912	10.5691	-8.56088	-11.0809	-3.18088
10.92	2.36912	-9.38088	11.7091	-6.85089	7.38912	6.51912	-11.3809	3.38912	-9.94089	-6.72088	-4.44089	10.4191	-7.64088	9.98912	-9.41089	-9.32089	7.45912	-4.26088	-6.68089	8.74912	4.81912	11.0091	6.71912	-2.47088	4.71912	10.1891	2.95912	-10.7509	8.89912	-4.37089	-6.83089	11.3491	9.44911	3.08911	10.6691	-10.4209	-5.27089	-9.68089	-1.53088	2.97912	5.77912	-12.7709	2.47911	-11.6509	6.70912	-4.76089	4.63912	10.2991	-4.93088
10.96	7.12912	6.07911	-5.02089	6.34912	3.85911	6.47911	-9.10088	-9.01089	-10.7909	-4.68089	7.76912	-4.32089	-9.67088	7.39911	-11.5209	7.98911	12.3091	-11.4909	4.67912	-11.6809	-5.80089	-4.13089	2.65911	4.48912	8.97911	3.87912	-2.83088	4.05911	10.8691	2.65911	-11.7309	10.4391	10.0591	-4.22088	10.7091	-10.8709	6.19911	8.41911	3.94912	-10.9709	-4.87088	4.02912	2.72911	4.45912	-10.7509	-11.8409	6.88912	-4.55089	8.62911
11	10.8791	-7.92088	8.35912	-10.7309	-4.02089	8.75912	4.30911	-4.40088	-11.7709	-4.42089	-5.94089	-3.15088	8.72911	-10.0309	-10.3509	10.7091	11.8691	-11.9509	-8.10089	9.57912	-7.27089	-4.04089	6.13912	4.79912	2.61911	1.06912	5.84912	10.5791	11.7491	4.77912	-12.1509	8.48911	12.0491	10.8491	10.4691	-8.65089	4.04911	-9.37089	4.89911	5.72911	-8.87089	9.22912	-5.01089	3.24912	10.2891	6.46912	-5.74089	-5.68088	-7.58089
11.04	11.0791	-9.65089	-11.1109	-6.47088	4.34912	4.23911	12.1591	-6.52089	-5.68088	10.9991	-11.0309	-4.57088	9.80911	-3.79088	-3.68088	9.78912	-6.58089	-11.6209	-11.1509	-3.46088	-6.95088	-4.20089	10.5691	9.89911	7.07912	10.9791	3.75912	1.05911	3.08911	10.3291	4.22912	6.99912	8.29911	-7.64088	5.80911	-10.0609	9.21912	6.65912	-3.14088	9.84911	-4.53088	9.91911	2.84911	4.33911	-5.40088	-11.8009	-10.3709	-10.7909	10.4591
11.08	-11.0309	-11.0009	3.75912	9.29912	-9.12088	-2.47088	-4.50088	12.5091	2.88912	10.7491	-3.95088	-8.31089	4.14911	-11.7609	-10.2509	9.02912	-4.54088	-11.6909	10.0591	4.21912	-3.07089	0.579111	11.2891	4.34912	11.6491	9.81912	-10.3609	7.72911	-3.56088	-10.2909	6.88912	-7.86088	4.26911	3.81912	-4.10088	-4.23089	5.55911	6.18912	2.48911	-6.71088	-10.0909	8.28912	-12.3509	-2.51089	-4.99088	12.0391	9.66911	-3.66089	-9.73088
11.12	-9.76089	7.72911	10.3291	-5.63088	11.7291	7.51911	8.54912	-4.06089	-3.92089	6.95912	4.45912	-4.19089	-10.6809	-10.5809	3.41912	-9.83089	-11.1809	-11.2609	10.7891	-11.7909	11.9291	2.03912	-4.04089	3.62911	-10.9109	6.11912	3.84911	7.75911	-1.55089	-10.1109	3.80912	-7.30088	5.48911	6.37912	-1.97088	-4.34089	5.37911	5.56912	9.77912	3.39912	-6.87089	-8.19089	8.21912	-3.97088	-8.18088	-6.96089	-2.25089	-11.1809	-6.93088
11.16	9.32912	-5.92088	7.64912	7.82912	10.6891	9.19911	11.5491	-4.30089	10.5891	-4.83089	4.75911	3.40911	9.11911	-6.55089	12.1091	-10.3709	2.60911	-9.74089	7.75911	-11.4009	-10.2209	10.4991	2.37911	-3.09089	2.42912	3.80912	8.97911	3.96912	9.34912	-2.50088	4.50912	7.42912	11.5491	-6.01089	-7.41089	4.38912	-11.5409	6.66911	11.4791	10.7991	6.44912	-8.06088	-11.7709	5.92912	-3.56088	-10.3809	-7.00088	-4.91089	-11.6809
11.2	-9.88089	-7.02088	8.28912	-4.38088	4.57912	2.81911	7.91911	-4.39088	11.6591	-3.83088	5.19912	4.14911	5.44911	-6.39088	11.5791	-11.2009	-10.8709	2.94911	7.43912	11.6991	5.27912	-11.8009	-11.8709	4.45912	-2.15089	-4.05089	-5.26089	8.64911	-3.26089	9.86912	4.62912	2.61911	-7.39089	4.68911	8.02912	10.7891	11.6991	-7.61088	-11.8209	4.04911	9.31912	11.1391	11.9091	2.81911	7.94911	10.2691	0.509111	10.5591	11.6491
11.24	-0.360884	-10.5809	-6.71088	4.20912	11.5891	4.33911	10.5491	2.51911	-3.97088	-4.20089	6.70912	4.21912	6.88912	-6.31088	8.27912	11.4391	-12.6309	-9.54089	2.57912	-11.3309	1.36911	7.96912	-6.50088	-11.5709	3.76911	-7.28088	-4.20089	-5.11088	10.2791	11.2191	-1.28089	9.52912	8.66911	4.36912	2.87911	-7.99088	9.05911	11.0291	8.38912	-11.2709	-10.6909	10.0291	10.4891	2.73911	-4.46089	9.27912	10.8091	-2.55089	9.54911
11.28	-4.21088	11.6391	-3.58088	5.48911	9.73911	8.76911	-0.230879	-5.74089	10.9291	-4.28089	9.27912	2.85912	10.8391	-4.15088	-10.9409	6.76911	2.43912	8.99911	0.299112	9.32912	-9.41089	-2.68088	-4.76089	-5.29089	-7.59088	12.0691	11.4291	8.89912	-11.2609	-1.52089	-11.4809	7.79911	8.60912	4.09912	2.48911	-10.5409	8.05911	11.4291	-6.45089	10.3091	10.1591	6.81912	-5.76089	-7.82088	-11.4009	10.1591	-3.30089	4.83911	-5.02089
11.32	-11.0409	-4.64088	-3.47088	4.68911	9.32912	8.46912	-8.45089	-6.19089	8.93912	-4.66088	8.26911	4.86912	-4.74089	3.82912	3.27912	-10.7309	9.74912	-4.12088	9.74912	-4.90088	8.92911	-4.75089	-6.08089	-5.32088	11.4391	4.96911	10.4491	-2.66089	11.2391	2.63912	7.99912	12.3491	-4.54088	6.76911	9.83911	10.2991	11.6791	11.5091	10.9691	5.56912	-10.6709	-3.02089	12.1791	7.63912	-6.56089	-9.88089	-10.6709	-3.46088	1.51912
11.36	-4.21088	7.33911	-2.92088	3.70912	10.8591	9.30911	-4.67088	11.8091	-10.9209	-3.91089	8.96912	9.27912	11.2891	-4.65088	9.57912	2.39911	3.24912	-10.2209	-11.0709	8.27912	7.39911	-3.75088	-10.3609	3.04912	10.9291	-12.5909	3.22911	-5.40088	-5.57089	-4.54088	-5.70088	4.10912	-7.59088	-6.96089	2.85912	6.23912	-11.1909	10.4691	-6.99089	2.72911	10.3891	9.22912	11.0791	8.13912	-1.71088	-9.55089	8.30911	-5.54088	-8.18088
11.4	-3.38089	8.23912	-2.04088	8.85911	10.0891	12.1191	-6.06088	11.2591	-10.8509	-4.18089	4.19911	7.14912	-7.38089	1.78911	-9.65089	-10.6309	-8.83089	9.56911	11.2391	-7.52089	-11.4809	-6.56089	7.56912	-11.5309	1.55911	-9.97088	-3.50089	-4.61089	-4.89089	-12.1009	-11.7909	-4.21088	6.93912	2.74911	-3.08088	7.72911	8.85911	10.3391	11.0791	10.7991	3.53912	-11.9309	-11.0009	4.18911	-6.90088	10.4191	-10.6609	9.39912	-10.1809
11.44	-10.6109	-5.67089	-11.4009	-3.65089	11.2491	9.45912	-7.30088	-4.37089	8.63912	7.23911	-9.16089	9.73911	6.63912	-10.8509	8.68912	11.0591	-7.98089	9.33911	-8.58089	6.33911	3.77912	-2.50088	-4.02089	-3.71089	-3.37089	-10.8209	-3.35089	-11.0009	2.88912	5.76911	-8.58089	9.95912	8.41911	-3.94089	8.01911	9.86912	10.3391	1.52912	-4.78088	9.79912	4.19911	-0.270888	9.92912	-12.2709	-11.4709	-4.50088	-11.2009	-11.7909	-5.84088
11.48	-6.07089	11.3191	-10.9109	-3.11088	11.3191	9.33911	-6.01089	-4.27089	8.58911	-6.74088	-11.6809	-6.97088	10.8691	11.6891	-2.30088	10.6891	-7.29088	8.19911	-8.99089	-9.26088	-4.26088	-6.23089	0.559114	4.93912	-5.69089	-3.23089	-11.9109	10.3491	-11.5909	4.23911	-10.9709	4.52912	9.52912	7.00912	11.2491	7.09912	-5.92088	8.87912	11.4191	7.42912	6.87911	-13.3209	-5.07088	4.04911	3.22911	-11.8709	-10.8409	-4.05089	-11.8709
11.52	-5.82088	11.9891	-10.5009	-7.19089	11.0291	4.81912	11.1591	-5.75088	10.2191	-4.71088	2.97912	-8.82088	-11.0509	8.39912	10.8091	10.4491	-2.84089	-12.0209	6.66911	4.56911	-7.71088	-4.50088	-4.51089	0.569116	10.3891	6.17912	-6.02089	-6.13089	-11.3509	8.25912	9.35912	10.8291	-7.35088	9.45912	6.89912	4.35912	11.9591	4.38912	-6.57088	-11.1009	7.42912	-12.1009	9.13912	-5.23088	9.58911	4.68911	2.70912	10.6091	-12.0009
11.56	-8.25088	9.72912	3.84911	5.24911	-7.08089	9.42911	3.36911	-6.21089	11.0091	-9.14088	9.37911	-3.84088	6.65912	-11.5009	6.99912	-10.5609	7.89911	-4.92088	10.1691	-11.1309	8.45911	6.50911	-11.8809	-4.95088	-6.22088	2.25911	10.8691	4.16911	-6.99089	-9.47088	-9.99088	-11.3609	7.16911	10.2591	-4.75089	11.5091	2.53911	8.03911	-10.8909	4.56911	-0.71089	-11.0609	10.3991	-5.44089	7.34911	10.1691	3.22911	8.61912	9.71912
11.6	-4.24088	3.29911	7.15911	-2.39089	10.4191	3.47912	10.5691	11.4391	-6.17088	-3.09089	3.86911	-4.39088	9.95912	-11.6809	3.10912	-8.08089	-11.0509	-4.29088	9.76912	-11.8809	11.5391	-11.3009	6.38912	-9.86088	-4.37089	-1.10088	-3.43089	5.61912	8.81912	7.76912	-3.17089	11.1191	-7.38089	-8.46088	3.69911	-10.1909	4.52912	11.4491	-7.31088	-10.6209	-9.18089	4.65911	5.49912	-3.00088	-9.72088	6.21911	4.93912	2.46911	10.0791
11.64	-2.33088	11.7691	4.14911	7.39911	11.0791	-3.29088	3.57911	10.8691	-6.01089	11.8491	9.99912	-5.68088	-12.0409	5.61912	-4.24088	-1.06088	-3.91089	-6.95088	-10.9109	10.6391	-3.84088	10.8791	-12.2009	11.0591	-1.52089	-9.94089	-2.40089	-3.93088	5.81911	12.3291	8.23912	-10.3609	-8.03089	-6.05088	-11.0509	9.29912	-9.59088	5.62911	-6.41089	-11.3909	11.5691	4.20912	1.56911	-4.16089	-10.0709	7.86911	8.56912	11.2591	11.1791
11.68	-1.50088	11.7891	3.24912	8.68912	5.27912	-4.30089	3.19911	-4.62089	12.3091	10.9591	-4.15088	12.2991	6.08911	-4.46089	-9.40088	-10.9809	-10.1609	-4.49089	-12.1809	-11.3309	5.88912	-6.33089	6.43912	-3.58088	-3.94089	8.59911	7.26912	4.20912	-8.79088	-6.50088	-4.24088	-4.48089	10.9491	11.6491	-10.8409	10.5591	-6.05088	3.12911	1.48911	-4.33089	-10.1109	4.97911	8.56912	9.65912	10.7591	-5.11088	-11.0909	8.23912	6.33911
11.72	-1.30089	11.2491	2.80911	9.40911	-11.0009	-4.84089	10.4391	6.61911	10.7691	-4.03088	-11.8209	-3.46088	10.1391	-4.91089	-8.96088	-10.1809	-3.77089	-3.87089	-12.6909	7.64912	-10.9109	2.88912	-2.91089	-4.02089	3.50911	7.34911	-9.04089	9.88912	-11.4109	-4.82089	-8.21089	10.1291	10.6091	5.86911	-12.6909	-9.68089	12.1991	5.72911	2.69912	-5.31089	10.7991	-7.19089	9.62912	9.14911	9.38912	6.90911	-5.40088	12.2391	3.62911
11.76	-1.32088	11.2791	2.92912	9.15912	-10.6609	-7.26089	-5.63088	11.1891	-11.0009	11.3991	-6.88088	9.19911	-4.39088	-7.67089	-9.89089	8.76911	-4.42089	-11.5909	-6.07089	-9.79088	11.4791	5.28912	-6.85089	-5.98088	-4.34089	4.57912	-3.65089	9.91911	-3.30089	-4.04089	11.3591	8.02912	10.3391	6.66911	3.06912	-4.25088	10.5791	-3.89088	-11.6909	-11.3309	7.10912	-11.8109	-4.97088	10.8591	4.40911	6.96912	9.75911	7.62912	10.6391
11.8	-8.52089	2.77912	4.83911	-11.3309	-8.50089	7.54912	9.59911	-5.45089	-4.54088	11.8391	-4.23089	-9.13089	-11.0309	10.4491	-7.72088	6.64911	-7.75088	-8.92089	6.97911	0.399111	-4.08089	-4.86088	-5.13088	11.7991	3.75912	-4.28089	-9.79088	-11.0709	-7.12089	5.27912	10.6591	3.94912	11.1491	-7.29088	9.23911	8.53912	10.8791	4.08912	-4.21088	10.4991	-3.83088	9.81912	2.42912	8.37912	-11.6509	-6.62088	10.9491	6.88912	2.90912
11.84	-11.6709	9.22912	-9.84089	3.07911	7.10912	3.54912	10.6891	-4.75089	11.1791	-2.44089	11.4291	-4.17088	-7.36088	10.7191	-9.77089	10.9091	-9.97088	12.6391	8.74912	6.44912	-4.38088	-6.68089	1.22911	2.13912	-4.59088	-11.6509	-4.41089	-5.13088	7.61911	4.12911	-4.15088	11.8591	-9.34089	3.98911	4.81912	10.8091	-6.31088	-10.5209	-11.6409	9.14911	9.83911	7.51911	-3.47088	-4.15088	11.3091	4.06911	9.76912	10.8691	-7.20089
11.88	-11.7309	10.3791	-9.81088	3.08911	-10.6809	4.40911	-2.38089	-10.9909	-3.28088	-11.3809	9.16911	-4.17088	12.1791	-6.97088	3.17911	-4.81088	-3.06088	1.37912	-1.09089	10.9891	-6.68089	-8.32088	-4.95088	-6.42089	8.10912	5.37911	-4.13089	11.5791	-11.3109	-11.2909	5.01911	4.19911	-4.80088	-6.87089	6.58912	7.64912	-4.23089	-4.31088	9.00911	9.62912	8.03911	-7.18089	11.0591	8.73912	11.0791	2.95912	4.20912	-11.8509	3.47912
11.92	-11.2609	10.5991	-9.44089	-4.78088	2.49912	-11.2909	9.64912	6.00911	2.03912	11.3491	-11.7609	-3.74088	7.88912	-4.78088	11.5191	-4.70089	9.61911	9.41911	9.89911	-2.02088	-4.41089	-5.70088	-9.82089	-4.54088	-4.43088	-5.13088	-12.3409	2.91912	4.22912	-4.27089	-11.2409	-11.7509	5.15911	9.40911	-7.26089	11.0291	-11.5809	-12.2009	-10.3009	8.50911	11.9391	10.9191	-8.06088	-4.20089	7.87911	-10.7109	10.1691	-6.80089	9.81912
11.96	9.42911	-9.61089	-8.00088	5.17911	-11.7509	-10.5609	9.95912	-3.43089	-6.58089	9.04911	6.58912	-4.22088	9.99912	-3.75088	11.8391	10.1891	-4.06089	-4.15088	-9.72088	-3.54088	9.97911	-4.68089	-12.2309	9.20912	5.21912	-4.37089	0.249109	10.7791	-2.60089	-11.5809	11.0491	5.74912	8.18912	-9.38088	-7.84089	-5.74089	8.82912	9.16911	-10.9009	10.6791	-5.72088	2.88912	11.1791	4.30911	5.56912	7.55912	10.0491	-12.2309	-10.2209
12	-11.9009	11.5791	-7.86088	9.71912	7.93911	0.389116	9.63912	-5.16089	11.4591	3.87912	-4.22088	-10.2509	10.4291	10.2691	-4.14088	-6.09089	12.3391	6.64911	-3.89088	11.8691	-0.740889	-3.82088	3.20912	6.37912	-4.69089	12.0691	6.14911	4.57912	8.17911	-2.98089	9.12911	7.03912	8.03911	-6.52089	11.7191	-12.1709	-12.0009	3.65912	11.0891	3.24912	-5.66089	-4.59088	10.9791	11.3191	-8.24089	2.79911	10.5091	4.28911	-9.46089
12.04	11.9391	-12.5409	-11.0709	11.1891	10.6991	7.33911	-6.01089	-2.82088	10.1591	7.95912	-4.23089	9.08912	-3.72088	-7.76089	8.48911	-6.41089	10.7191	3.53912	10.6991	-4.31088	11.9191	7.66911	-4.87088	-9.06089	10.9791	4.51911	7.70912	8.18912	1.16911	7.72911	9.57912	10.1091	8.81912	-5.63088	4.00911	-12.0809	-7.46089	3.15911	4.73911	-5.50088	-4.49089	10.8491	-7.39089	-10.9409	9.77912	10.4891	-8.05089	10.0391	9.71912
12.08	-11.8109	10.3491	10.9091	-3.96088	-7.12089	10.7391	-4.07088	-11.4509	5.31912	8.01911	-3.84088	-9.34089	9.00911	11.8391	9.86912	-4.04089	10.2391	6.01912	-3.81088	4.45912	-4.38088	5.09912	9.98912	-1.76088	10.9691	-0.71089	10.3991	8.69911	3.90911	3.51912	-10.9609	-6.90088	-10.6309	-11.5609	2.93911	5.09912	-0.870886	-7.96088	8.11912	-11.5509	8.44911	10.8391	3.02912	11.2591	10.7091	-5.12089	10.0791	-11.4709	-8.82088
12.12	-10.6509	-11.9609	-3.87089	9.17912	-4.33089	10.3091	-6.59089	12.0291	-4.31088	3.60912	-4.13089	10.1891	-8.24089	5.05912	-4.31088	4.81912	-5.10089	7.77912	7.42912	-1.83089	8.83911	10.9791	-7.79089	4.65911	9.74912	8.89912	10.3691	-11.2309	3.40911	-4.16089	-3.14088	-9.75089	-7.10089	4.35912	-1.04088	-8.89088	-8.46088	-11.8409	6.85912	11.3391	3.10912	10.5691	-3.38089	7.20911	-11.3109	-3.70088	-6.19089	-11.6309	-3.13088
12.16	-3.61088	-6.38088	-10.1809	-8.35089	9.47911	-4.70089	6.20912	-4.42089	-11.9509	11.7491	5.57911	-9.10088	-5.60089	10.6691	7.96912	3.69911	-9.81088	3.89912	10.1591	10.1991	10.4891	9.70911	8.96912	1.96912	-8.11088	-4.76089	-12.0109	-3.76089	7.90912	3.79912	-10.0109	12.1791	-6.65088	10.2791	9.46912	3.28912	-3.93088	-4.66088	-3.71089	-6.80089	-3.49089	-9.94089	-2.66089	-1.76088	-6.34088	-5.03089	-7.20089	-10.1809	7.64912
12.2	8.58911	-6.13089	-6.40089	-11.8809	10.9791	5.84912	-4.30089	2.48911	-4.05089	10.9491	11.3091	8.96912	11.1591	8.64911	-8.80089	-10.1009	-4.65088	10.1691	3.21912	2.93911	10.8591	9.95912	8.60912	10.5591	11.0391	7.67911	7.99912	10.3091	6.10912	-3.64089	-7.25089	-8.68088	-4.16089	-8.11088	8.15911	-10.5109	-1.61088	5.41911	4.67912	-3.60088	-11.6409	8.33911	6.59912	2.86911	-7.59088	-6.19089	4.97911	11.6291	-4.22088
12.24	11.9091	-4.47088	-8.19089	-11.2409	11.1191	-4.36088	-8.95089	3.48911	-7.32089	-10.7209	9.86912	5.89912	9.54911	-5.91088	-8.15088	-5.60089	9.65912	8.18912	2.73911	10.0891	10.9891	2.65911	12.3891	10.6891	8.17911	9.04911	11.4191	-6.13089	8.73912	4.30911	-3.61088	-10.2509	-4.40088	-5.16089	11.3391	4.70911	10.4991	4.12911	-9.72088	12.2091	11.7291	-10.6909	5.27912	7.87911	3.25912	11.1591	-6.95088	-4.12088	5.24911
12.28	5.97912	-3.78089	11.8491	-4.33089	-10.1109	4.35912	-7.20089	10.2691	10.0591	-7.13089	12.3691	-11.3109	11.4691	7.88912	-6.28089	-8.21089	10.0291	8.64911	-6.96089	-4.76089	9.75911	4.42911	3.89912	4.13912	7.90912	2.96912	11.8591	8.43911	9.91911	9.97911	11.9591	9.72912	-5.22088	6.12911	-4.04089	-9.83089	-4.00088	-5.21088	8.38912	6.52912	-9.67088	-10.4309	-12.0209	5.18912	-10.6809	8.32912	5.11911	2.93911	-4.79088
12.32	3.75912	-3.96088	-4.17088	3.33911	-9.49089	10.4091	-3.67088	9.08912	6.51912	-8.49089	10.7291	-6.38088	10.3991	6.28911	-6.20088	10.7891	-4.83089	10.8891	5.15911	4.74912	4.60912	5.37911	2.88912	10.2591	10.5591	-2.03088	11.9591	10.5791	-3.37089	-8.93088	-3.91089	-4.79088	10.8991	9.76912	4.60912	-9.79088	-5.16089	4.58911	-9.98089	7.86911	2.92912	-4.44089	-11.6709	-2.97088	-10.3409	-9.92088	-10.8409	-7.99088	-11.2609
12.36	4.43912	-4.16089	11.2391	8.45911	-4.02089	-11.4609	9.19911	10.4691	11.3191	-7.06089	8.68912	-11.8609	11.3991	-4.70089	6.40911	5.20912	-4.96089	-5.52089	11.2191	7.22912	3.89912	3.61912	4.28911	2.94911	-11.4009	8.85911	10.7791	9.22912	-10.2409	10.8691	6.50911	-1.67088	-8.70088	-6.83089	9.23911	11.3591	10.0191	10.9291	-9.21088	-4.43088	-11.0809	7.26912	3.07911	-0.640883	2.54912	10.9591	9.34912	4.28911	-4.75089
12.4	5.14912	-3.83088	9.94911	-6.58089	-3.97088	-12.4409	7.91911	-7.56088	12.0691	-2.62089	11.6091	-11.7909	0.47912	10.9391	8.51912	-5.07088	-5.46088	6.90911	7.11911	4.10912	2.44911	8.61912	9.03912	4.64912	8.44911	11.6691	8.00911	-3.29088	-5.61088	10.2991	6.59912	-9.96089	-12.3409	-5.30089	7.48912	-3.49089	9.26911	2.62912	8.58911	4.10912	-4.97088	-9.94089	7.16911	-9.57088	3.82912	-7.06089	-7.05089	-6.51089	8.99911
12.44	3.82912	-4.20089	5.88912	11.8891	2.05911	11.4391	-3.86088	7.36912	9.55911	-3.26089	10.7191	10.5091	-11.5209	-1.11088	10.1891	-9.86088	10.4791	3.72911	9.64912	7.82912	-5.16089	-4.69089	6.21911	4.72912	4.46912	3.00911	-11.1309	8.83911	10.1491	4.44911	11.1691	10.9491	-5.97088	-4.11088	9.00911	11.1891	9.22912	7.60911	-6.45089	-7.14088	11.8391	10.9691	-5.59089	7.19911	-3.85089	8.31911	2.37911	4.95912	4.22912
12.48	4.99912	-2.48089	3.88912	11.0091	7.46911	-2.60089	-4.01089	7.81912	8.94912	-4.74089	9.80911	0.159113	7.16911	-11.2409	-11.0409	5.80911	11.2891	-4.97088	-4.96089	9.87911	6.48911	6.31912	4.75911	-9.26088	8.28912	7.11911	5.09912	11.4591	10.2391	-6.43088	-9.10088	-9.81088	10.0891	-8.96088	-10.7809	9.89911	-8.53088	-10.7709	-8.90089	11.5091	-3.45089	5.08911	-3.98088	10.0491	3.17911	9.88912	5.44911	-4.92088	-9.99088
12.52	7.93911	5.26912	-3.22088	4.47911	6.50911	-3.96088	-0.790876	6.54911	6.71912	-6.37089	-1.39088	8.78911	9.14911	-11.0009	-4.66088	11.7691	9.31912	10.8191	-5.02089	-4.16089	3.50911	1.28911	7.30911	9.34912	3.08911	4.12911	2.35912	5.30911	10.9691	11.4091	11.7891	9.82911	-10.2209	-6.07089	9.15912	-12.5009	-9.64088	-12.2309	-6.81088	-1.23089	6.99912	10.0691	-4.34089	-11.1509	3.84911	-3.37089	9.48912	3.03911	10.0591
12.56	9.08912	6.16911	-9.89089	5.23911	9.46912	10.8991	-4.22088	-2.91089	3.91912	3.37912	-8.77089	-4.67088	9.36912	-12.9509	-5.02089	10.6991	-10.6209	-4.29088	-4.18089	4.10912	-4.70089	7.22912	11.9491	3.37912	-2.56088	5.30911	2.49912	9.07912	11.6991	9.31912	9.88912	-10.4709	-4.94089	-11.6209	-8.17089	-9.37089	-1.86088	-10.3309	3.41912	11.7691	-3.40089	-11.2409	10.5991	4.55911	-3.10089	2.64912	10.8091	6.17912	3.79912
12.6	12.6191	7.09912	4.91911	-11.0009	-2.58088	7.87911	7.81912	10.9091	-4.77089	-5.24089	-11.2809	-11.5109	5.10911	5.04912	-7.62089	-5.13088	-11.2609	7.27912	-11.5709	-3.68088	9.58911	-5.57089	-4.51089	-3.76089	3.40911	10.2991	-6.85089	5.61912	6.57912	4.59912	-3.30089	5.35912	4.05911	11.2491	11.3891	-10.4109	-7.69089	-10.5009	-11.5809	-5.88089	-11.6509	-5.06088	3.18912	-4.46089	-9.53088	12.5691	3.99911	-5.01089	2.84911
12.64	7.28912	5.19912	5.31912	-9.71088	-6.84089	11.6791	11.0891	6.31912	11.0191	-4.49089	-8.12089	-6.05088	2.53911	-3.97088	-10.0209	-10.9609	7.72911	-11.0009	-4.19089	6.40911	-8.16089	-1.79088	-4.37089	3.99911	-5.81089	1.56911	11.2291	10.8491	7.23911	-6.48088	-12.4009	4.45912	4.21912	10.1991	11.4491	-3.52089	5.79911	-6.54089	-4.14088	2.41912	-4.75089	3.61912	-8.09089	3.02912	8.42912	5.83911	3.25912	-4.15088	10.3891
12.68	8.62911	2.65911	5.72911	10.8191	11.2491	-9.34089	9.35912	8.60912	7.91911	-4.01089	-6.38088	1.20912	5.80911	-11.2909	-5.80089	5.48911	-4.19089	0.10911	-4.52088	-4.20089	2.66912	10.3491	-11.8509	9.18911	4.39912	10.2991	-6.85089	3.79912	-6.60088	-8.90089	-10.4009	6.88912	-6.02089	2.42912	-2.15089	-11.3709	3.66912	10.7491	2.46911	-11.1109	5.25911	-6.97088	-10.6009	7.79911	-10.2109	-4.31088	-8.69089	-8.17089	9.26911
12.72	11.1791	2.84911	2.74911	-10.7309	9.59911	3.39912	10.1091	7.55912	11.1091	11.3191	-4.44089	-10.7409	-5.69089	-9.41089	-11.9509	-9.45088	8.72911	8.54912	-4.63089	8.35912	-7.94089	-3.00088	10.7791	-4.14088	6.09911	9.83911	7.18911	-7.39089	10.1691	4.17912	5.68912	11.4591	-12.2709	-4.35089	3.10912	-6.86088	8.47912	9.43912	-11.0809	-3.32088	3.39912	-10.9509	-12.4009	2.94911	11.7891	2.72911	-5.45089	-6.28089	4.45912
12.76	2.57912	3.25912	-6.93088	9.50912	0.759119	10.8291	3.55911	-11.5109	11.4991	-9.63089	-12.1209	-4.20089	-5.57089	-11.5309	-11.6509	4.37911	11.8391	-6.06088	-5.99089	-2.95089	9.46912	-5.92088	8.52912	10.2991	10.6391	-10.1609	10.8591	6.06912	4.25911	9.89911	-9.79088	-6.35089	2.91912	-4.09089	-11.3209	-8.95089	3.35912	5.43911	8.60912	9.59911	8.12911	-8.34088	-3.56088	5.58911	-10.3409	8.45911	-11.1009	2.83912	10.6091
12.8	-10.5909	-10.1309	2.85912	2.98911	-11.6409	10.8791	9.99912	-3.27088	4.29912	-11.7409	-4.06089	-6.77089	-9.54089	-11.7909	2.24912	-9.06089	0.659113	11.1391	8.98911	-4.26088	-2.70088	10.6391	10.9291	10.2791	-6.21089	4.28911	10.8791	-9.49089	8.04912	4.50912	10.0791	-8.60088	3.08911	-1.80089	-11.5609	-9.75089	8.35912	-10.1609	5.04912	8.70912	3.81912	-0.330885	-11.7809	-4.37089	6.15912	8.99911	-11.4109	4.74912	12.1591
12.84	-8.87089	5.27912	3.17911	9.20912	-4.34089	7.11911	9.17912	8.21912	-12.6909	-9.46089	-11.8009	-4.26088	3.61912	-6.22088	7.61911	-2.20089	9.33911	8.90911	-1.48088	0.179109	-11.3509	-7.76089	4.11911	8.65912	6.85912	-7.87088	-7.09088	4.74912	4.84911	-12.0909	-11.2009	12.4191	2.70912	-4.21088	11.4591	-11.0509	10.9491	11.3691	-11.1809	7.63912	-11.2609	3.26911	10.5691	4.20912	-4.88089	-4.64088	9.21912	9.46912	7.60911
12.88	-9.30089	2.82912	2.72911	10.7091	9.17912	0.419115	4.30911	6.45912	7.52912	11.7591	-6.10088	-4.20089	10.2191	-6.63089	8.79912	-5.08089	6.46912	3.02912	8.89912	11.4191	-4.73088	-3.34088	9.20912	-4.28089	5.71912	11.3391	5.25911	-11.6809	-11.8109	-11.5009	-4.94089	4.90912	3.22911	10.5591	-9.08089	-10.9109	-12.7509	3.66912	-4.50088	-9.46089	8.93912	10.3291	5.46912	-6.49089	-11.5009	9.58911	11.7191	4.12911	-8.11088
12.92	4.12911	2.77912	-10.8909	5.62911	11.7791	3.08911	4.38912	7.37911	10.6291	-3.65089	-3.61088	-11.8109	-7.43088	10.4491	9.98912	-8.55088	7.37911	-0.400885	10.0891	-4.15088	-3.98088	-11.5009	-6.20088	4.24912	3.26911	10.0491	-5.63088	8.98911	3.01911	6.57912	10.3291	6.40911	-4.22088	8.29911	11.2791	2.10912	-4.00088	4.35912	-6.69089	2.34911	9.70911	-10.9009	6.75911	4.08912	-6.16089	-3.98088	-10.7809	-8.26089	-5.10089
12.96	7.80911	2.69912	3.97911	9.59911	3.64911	-7.33089	7.77912	4.20912	-2.77089	12.0191	-4.58089	-8.00088	-6.92089	11.1091	-2.00088	10.8391	11.0791	-2.38089	1.26911	-12.0709	-3.62088	5.38912	4.28911	-5.30089	9.60912	5.46912	9.41911	8.93912	2.75911	9.05911	3.69911	-11.2809	-3.87089	-3.94089	10.4391	10.0791	-8.23089	6.80911	-3.45089	-9.81088	-10.5709	2.87911	10.0791	-11.0809	10.6991	7.63912	10.7191	4.19911	-4.54088
13	8.73912	2.96912	-10.8609	6.04912	2.66912	-4.11088	8.56912	4.36912	-11.2209	10.1091	-3.48088	9.59911	-4.08089	-10.9609	-11.4209	-6.32088	10.7591	-6.14089	-6.80089	11.6791	-7.77089	4.20912	7.16911	4.22912	10.3191	-12.0809	-4.57088	7.85912	8.43911	9.97911	9.72912	4.48912	8.76911	-10.2409	9.30911	-3.87089	-1.13089	11.3291	5.11911	-9.96089	-8.88088	-5.80089	-10.5209	4.89911	6.97911	10.4191	5.57911	-3.54088	1.37912
13.04	4.28911	2.65911	-4.61089	9.91911	11.2491	3.43911	-4.00088	9.00911	2.54912	-10.9109	6.16911	-2.34089	-8.10089	-8.87089	-7.13089	-3.99089	10.7291	8.12911	12.3991	-12.2309	-3.51089	11.6491	4.70911	3.91912	-9.92088	-11.5709	-5.35088	-5.51088	4.34912	7.28912	9.09911	11.0291	-9.70089	10.9491	-8.43089	11.6591	-2.89088	-1.82089	9.96911	7.19911	-12.4209	-5.55089	10.7491	8.31911	-7.38089	7.34911	9.53912	6.42911	10.6491
13.08	7.64912	3.11912	-5.89088	11.0191	3.92911	5.35912	-4.69089	9.07912	5.42912	-6.24088	5.86911	9.58911	-6.97088	-8.99089	11.0191	-9.61089	12.0891	-5.42088	-11.1709	8.68912	6.26911	8.65912	-4.01089	5.84912	3.28912	-11.1709	8.66911	3.19911	-11.7509	-7.25089	-3.64089	-4.49089	6.09911	4.12911	9.08912	4.24912	11.3191	-8.27088	10.0691	-9.45088	11.2091	4.92912	1.39912	9.89911	-7.76089	-5.68088	8.55911	11.0591	-5.63088
13.12	6.98912	3.08911	-7.52089	4.95912	3.01911	-2.78088	8.64911	4.96911	-8.00088	4.16911	9.92912	-5.65088	-12.1709	11.0591	-3.91089	9.48912	7.48912	5.91911	-3.94089	-11.7809	-10.2009	4.82911	6.47911	10.6291	4.20912	-10.4109	-10.4209	-6.13089	-4.00088	0.169115	6.37912	10.0591	8.95912	-9.77089	10.5691	-10.9309	7.77912	10.9991	9.38912	6.26911	-5.66089	10.5391	-11.1609	-6.98089	8.62911	11.5291	7.68912	11.6091	-10.9209
13.16	2.88912	2.79911	-0.500883	12.0291	2.63912	-6.81088	11.0391	-5.92088	4.43912	10.9191	8.21912	-7.30088	11.3491	8.70912	5.45912	-7.51089	8.66911	4.20912	-5.39088	-9.44089	-10.5309	2.82912	3.73911	2.44911	4.16911	-8.43089	-6.72088	-4.75089	-4.23089	-3.75088	11.3091	11.1391	-11.5209	7.32911	-11.7809	11.0191	8.59911	-3.31089	-10.6109	-4.06089	10.2991	-7.40088	5.50911	4.45912	9.87911	8.32912	-4.62089	2.59911	-10.1109
13.2	5.76911	2.27912	10.3791	-10.3909	10.5091	8.73912	-10.2109	-6.50088	4.24912	9.59911	11.1691	-6.68089	-9.15089	6.04912	3.70912	-0.63088	8.22911	-6.49089	-11.1509	-11.9609	2.38912	2.84911	4.98911	4.64912	-4.10088	-10.5709	-4.34089	-4.65088	11.6891	-7.63088	11.3191	8.22911	-11.9609	-5.11088	6.83911	-10.7509	7.84912	11.0391	9.66911	-3.93088	10.8991	-7.90088	9.68911	10.2991	-10.8809	-7.58089	7.82912	8.58911	3.64911
13.24	2.64912	3.40911	9.55911	10.1391	-7.87088	4.03912	9.01912	-11.1209	-5.64088	-10.9109	10.6891	8.80912	4.26911	-5.04088	5.41911	-11.3909	-5.47088	11.0991	4.50912	8.27912	-3.59089	8.11912	6.76911	-2.73088	-4.12088	-4.61089	-7.98089	11.0991	10.3891	6.13912	-9.98089	3.98911	9.23911	8.78911	-6.21089	10.2191	-7.91089	-10.3209	11.2091	11.8391	-10.6009	-10.7909	5.16911	1.22911	4.39912	-4.83089	3.21912	-11.6109	-6.62088
13.28	2.78912	6.23912	9.31912	-11.6409	8.56912	10.8591	-11.3209	-6.32088	4.24912	7.35912	-7.09088	-7.53089	-9.13089	11.5691	6.64911	-4.09089	9.09911	4.00911	-11.1109	-5.53089	-11.8409	5.33912	10.9691	-4.99088	7.84912	8.24912	-10.0409	-7.26089	-4.42089	-5.54088	8.57911	11.1391	8.31911	-2.91089	10.7891	10.3091	9.99912	-9.75089	5.04912	11.2191	-3.66089	9.12911	-9.27089	-4.63089	10.8091	11.0291	10.8591	11.7091	-11.1809
13.32	3.61912	8.51912	11.6391	10.8491	-3.28088	4.71912	8.35912	-12.0409	-11.0009	-5.93089	-8.11088	8.91911	9.55911	3.37912	-4.77089	1.31912	8.59911	-5.95089	11.6291	-9.07088	4.24912	-10.1909	9.06912	-11.9709	-4.06089	-2.44089	4.91911	5.51911	-9.29088	6.69911	10.3791	-11.3709	-11.0009	10.9891	6.02912	-4.02089	10.0791	-4.43088	4.41911	-10.8309	-2.46089	5.54912	-8.01088	5.66911	-12.2009	-3.70088	3.83911	-4.76089	-6.52089
13.36	3.99911	-9.85088	-11.1009	9.24912	10.2191	-10.9909	7.00912	2.77912	8.39912	10.9291	-11.8409	12.3991	-4.26088	-11.1909	-8.36089	9.31912	11.3591	-2.74089	8.72911	-6.03088	-6.91089	7.69912	-5.70088	7.91911	-5.97088	4.49912	-10.1809	-4.42089	10.0191	-3.07089	-7.56088	5.00912	3.57911	6.97911	11.4191	-4.19089	9.79912	-9.68089	5.26912	11.5591	8.33911	-4.18089	5.74912	-4.76089	9.05911	11.0891	5.41911	-12.4109	-3.76089
13.4	-11.8309	8.24912	9.27912	8.67912	-11.3009	11.3691	4.87911	0.189119	8.59911	-11.6309	-10.3509	10.1991	-4.63089	8.38912	2.52912	-3.61088	5.53911	-4.56089	-9.01089	-4.54088	8.06912	-11.4209	-6.35089	-4.78088	2.79911	-11.2409	-4.79088	10.4791	-10.2009	-7.13089	-10.6509	6.09911	5.62911	-11.2809	11.4591	-5.29089	9.63912	-9.58089	11.4091	-10.7109	9.31912	-3.63089	4.31912	-9.75089	-3.64089	9.47911	11.1591	8.84911	-3.15088
13.44	6.88912	-10.8209	9.49912	11.7191	9.14911	-11.2709	10.2891	1.89911	2.59911	10.6991	9.38912	-11.8709	-10.8109	2.86911	-4.56089	9.87911	-11.5809	4.36912	-4.26088	3.94912	-5.70088	-9.59088	-4.01089	12.3491	-6.16089	-4.16089	10.5591	3.95912	-12.2709	-4.53088	10.1891	-11.3409	-11.9709	-8.35089	-3.03088	4.08912	-8.79088	-10.8109	10.7191	5.92912	10.3891	-4.68089	9.55911	-7.50088	-6.48088	-4.03088	4.50912	-6.84089	-10.2609
13.48	9.77912	-7.87088	10.1291	10.7791	-11.9009	3.92911	11.8391	10.6091	9.73911	11.7391	3.26911	4.44911	10.4091	9.32912	-11.8909	4.21912	-6.06088	-9.21088	6.59912	-4.59088	7.03912	-5.51088	-10.1209	-4.78088	3.77912	-11.2009	-5.16089	7.75911	-2.94089	11.4291	4.44911	-5.38089	7.24912	-11.2009	12.1091	-8.06088	-2.87088	7.24912	-9.37089	8.42912	4.99912	10.1291	-2.65089	9.94911	-7.94089	-4.60089	-3.66089	4.78912	9.43912
13.52	4.69911	-7.54088	8.19911	9.39912	7.19911	4.38912	1.89911	7.41911	3.15911	-2.92088	-5.11088	8.57911	-4.29088	9.02912	-4.00088	-8.33089	-4.07088	6.64911	-12.5709	-6.57088	6.29912	-3.94089	1.74912	11.7891	-5.43089	6.85912	-10.1009	-6.04088	-8.11088	-4.08089	8.01911	-9.48089	9.92912	9.20912	4.56911	3.98911	-0.450888	10.3891	-4.84089	10.9191	11.8591	11.1191	10.7791	10.4891	-4.16089	-4.19089	4.22912	11.3891	-4.68089
13.56	8.82912	-5.34089	-10.5309	8.18912	10.5191	4.19911	8.96912	3.06912	9.12911	10.0491	-10.8709	6.95912	0.359117	9.91911	-3.97088	-6.41089	10.5391	-3.89088	11.2591	11.3691	-7.94089	-11.7509	-2.76089	11.2491	-11.1209	-2.78088	2.77912	-2.93089	3.73911	-10.8909	-5.37088	-8.10089	-10.9809	-9.21088	7.28912	8.11912	7.07912	4.96911	-1.07089	-8.36089	6.53912	10.3691	-5.55089	-3.80089	4.14911	-1.92089	-11.2809	-7.58089	3.48911
13.6	9.15912	-7.30088	9.36912	7.62912	9.06912	9.76912	3.24912	8.32912	8.34911	-11.4609	6.60912	8.13912	9.45912	-3.42088	11.3091	-6.40089	9.21912	-5.54088	11.4291	-7.42088	-7.19089	-10.0309	-9.87089	9.94911	4.34912	-8.70088	-11.6109	-5.00088	8.52912	-11.1009	-12.3109	-7.29088	-10.1209	-10.0409	-5.83089	-8.00088	4.43912	-11.7409	4.83911	9.11911	6.48911	4.85912	-3.69089	8.65912	-11.2009	10.5091	4.47911	-3.95088	-3.71089
13.64	4.24912	-6.04088	-11.1909	11.2491	8.71911	11.7991	1.49911	7.93911	9.90912	-10.0109	7.24912	5.58911	5.25911	-3.76089	10.7991	-7.13089	4.49912	-4.92088	-3.30089	-9.76089	-8.46088	4.63912	-12.2509	-6.59089	-11.5109	-6.45089	7.59912	11.5291	-12.3109	-11.8409	-7.89088	-10.9009	-11.9609	11.3991	-3.60088	9.83911	2.53911	8.97911	9.46912	10.0591	-4.41089	-10.3909	7.88912	11.3791	-3.99089	-4.03088	-1.08089	-1.24088	-7.36088
13.68	3.19911	-11.3209	8.94912	5.00912	10.3991	7.33911	9.59911	-11.7609	3.58911	11.6491	-3.61088	8.24912	2.84911	-10.2209	4.84911	2.92912	10.4791	-4.42089	11.6191	-7.26089	10.2391	-5.97088	10.3291	-3.83088	-7.03088	11.9891	-6.79088	8.89912	5.19912	-11.6009	-6.64088	-11.9209	-5.33089	-9.43088	6.62911	-4.07088	11.6291	2.00912	9.70911	8.56912	-8.12089	-11.3309	12.2091	11.0591	-4.38088	-3.84088	-4.37089	-4.99088	-4.90088
13.72	-11.1409	4.82911	-10.5009	11.7891	9.76912	4.74912	3.86911	-11.2009	7.60911	-4.20089	4.31912	-10.2709	-9.75089	4.53912	6.77912	-3.94089	-4.06089	10.9391	-3.95088	6.01912	-5.91088	-11.6709	-8.44089	-11.4409	8.61912	-4.30089	8.36911	10.7191	-4.26088	-11.7309	-3.44089	11.4691	-10.3809	4.74912	2.64912	-5.50088	10.4591	-4.06089	-4.25088	-6.95088	-7.18089	-3.57089	-3.00088	3.88912	-3.93088	-3.98088	-4.09089	-11.2509	3.20912
13.76	-10.8709	4.68911	-5.91088	11.2991	-11.1109	4.26911	-9.28089	3.90911	10.7991	-4.72088	7.07912	-8.67088	4.26911	4.85912	-4.46089	-4.86088	-3.74088	2.57912	-5.94089	-9.46089	-1.16089	7.99912	7.32911	-6.51089	-11.5609	-4.10088	-10.5909	-6.75088	6.86912	-6.35089	2.47911	-11.2609	8.76911	-4.66088	11.7391	-4.60089	-4.46089	-2.53089	-3.83088	-9.23089	1.46912	4.73911	-3.74088	-4.12088	-4.19089	5.58911	3.59911	9.14911	-9.66088
13.8	-10.3009	3.72911	-11.5409	8.57911	10.7291	11.5491	-9.65089	5.97912	9.65912	7.40912	-10.1809	2.57912	-4.96089	8.78911	-9.18089	4.35912	-2.58088	-6.76088	9.31912	-3.21089	1.46912	-9.27089	-11.4109	-4.25088	10.2791	-3.78089	-3.49089	-11.7609	-11.2409	8.25912	-4.19089	10.7191	2.83912	11.7191	-10.8109	8.45911	3.89912	-5.01089	-5.25088	-4.84089	-9.77089	-10.2509	-0.990889	8.23912	4.81912	-2.15089	-4.20089	-4.09089	-11.5709
13.84	-11.1209	4.09912	10.6591	7.95912	5.68912	8.14912	6.52912	3.48911	-3.60088	-9.88089	6.69911	-3.84088	-7.55089	5.97912	-4.25088	-1.40089	-3.98088	12.1691	11.1891	-4.85088	7.08911	-11.5809	-4.09089	10.3691	-8.68088	-3.67088	-4.25088	7.00912	-7.33089	11.7091	10.9591	5.93911	10.9491	-11.6409	9.53912	4.11911	-5.07088	-8.97088	-10.6609	-6.45089	-7.28088	-10.9609	-5.45089	1.46912	11.4191	8.60912	-1.55089	-3.56088	-4.06089
13.88	-5.77088	5.56912	11.8391	10.3791	-11.0009	5.07912	8.00911	4.28911	5.94911	-4.16089	-5.59089	10.4391	8.57911	3.43911	-3.93088	-9.68089	-6.04088	-1.31088	10.8991	-11.5109	-3.35089	4.18911	11.9491	-2.87088	10.6091	-11.9309	-4.04089	-11.4609	-9.04089	-6.18088	-4.50088	9.26911	-4.03088	12.4491	5.17911	10.1591	7.99912	4.64912	-4.21088	11.5591	-6.02089	-8.76089	-3.76089	-5.88089	-3.83088	10.8791	6.48911	1.05911	-2.86088
13.92	-8.78089	9.42911	-10.2809	9.55911	8.90911	8.39912	11.0091	7.44911	2.65911	4.49912	11.9091	-7.42088	8.33911	9.22912	-5.73089	-10.4609	-7.96088	-0.730887	10.1691	10.7291	-2.68088	11.3391	-7.94089	9.71912	-11.2909	-11.2609	-4.39088	-5.12089	-7.28088	9.77912	4.96911	7.59912	10.5991	11.2491	4.32911	-4.10088	6.00911	-9.06089	-9.91089	-6.84089	-4.16089	-6.81088	3.17911	2.97912	-1.77089	-4.53088	8.31911	-9.41089	1.92911
13.96	7.55912	4.78912	-12.2309	10.0691	11.3291	10.3191	3.91912	6.79912	-12.2709	7.30911	-1.83089	10.9091	-7.07088	-8.24089	-6.63089	-4.50088	10.3991	-2.44089	10.5191	3.28912	10.2491	11.6391	-8.17089	8.53912	-10.2709	-5.78088	-4.09089	-10.5109	9.76912	10.7491	9.06912	2.65911	7.19911	10.9591	3.61912	6.43912	-5.88089	-4.09089	-3.48088	3.56912	-0.300886	-3.45089	-4.09089	10.2091	-9.77089	10.5891	6.61911	11.4891	4.60912
14	-10.1109	5.64912	4.81912	4.22912	8.19911	11.8891	9.17912	7.97912	3.66912	11.3991	-2.06089	-11.5109	-11.0209	10.1791	-7.79089	-4.65088	-5.08089	3.87912	10.2491	-11.4109	-8.60088	6.05911	11.5491	-12.3009	10.3091	10.2691	-10.4409	-3.25088	-4.68089	-3.02089	9.62912	10.6391	8.56912	3.52912	11.6791	7.38912	4.82911	-4.65088	4.06911	-11.6409	-6.92089	-4.26088	2.98911	7.46911	2.98911	8.25912	-5.32088	-6.69089	10.8091
14.04	11.3791	0.169115	-7.93089	5.53911	8.62911	10.3291	10.0791	-11.6509	4.38912	5.20912	10.2491	-2.90089	-11.4009	9.85912	-12.4109	-7.53089	-4.55089	-4.97088	9.77912	10.4691	8.06912	-9.07088	-4.37089	-5.77088	9.01912	-7.06089	-3.85089	8.79912	10.4891	4.16911	9.17912	6.14911	4.86912	-8.14088	5.89912	-4.53088	-6.75088	4.25911	2.75911	8.18912	-4.13089	-11.3009	11.9791	3.78911	8.75912	4.13912	7.20911	2.76912	10.5091
14.08	-4.67088	-4.06089	3.59911	4.39912	-1.78088	5.62911	2.96912	-8.12089	-10.9909	7.77912	-10.3709	-7.82088	-4.32089	8.98911	-5.14088	9.97911	10.3091	4.24912	-11.1309	11.2491	10.8991	11.0191	-11.3609	-6.58089	-4.22088	10.6391	8.61912	-3.82088	-4.31088	5.82912	8.73912	10.7391	6.70912	10.0091	-5.83089	4.26911	-8.24089	-4.41089	-5.65088	5.49912	4.47911	6.06912	-3.86088	-11.7109	12.1191	-2.53089	7.45912	9.57912	3.16912
14.12	-6.25088	-1.04088	3.12911	10.7691	0.419115	-11.8309	5.47912	5.06912	9.66911	-6.99089	-10.6609	8.57911	-7.89088	-5.19089	-2.81089	11.3891	-7.82088	4.87911	10.7691	10.8691	-9.96089	4.64912	9.80911	-6.80089	-4.85088	-4.21088	7.81912	-3.84088	11.0691	-4.12088	4.91911	8.43911	10.3191	-11.4309	3.06912	4.44911	-11.1809	9.01912	-5.65088	-10.3709	11.4191	-2.87088	-5.20088	6.08911	2.61911	9.09911	-3.91089	-4.61089	4.35912
14.16	-6.24088	-4.16089	7.94911	7.80911	9.17912	-3.78089	1.24912	11.0091	7.12912	-5.65088	-7.47088	10.3691	9.20912	11.5391	-8.64089	-3.86088	-4.05089	11.2391	-9.80088	-10.7609	5.12912	9.38912	-7.35088	4.97911	12.2991	-10.4409	-4.80088	-4.04089	-11.8109	-4.01089	-3.82088	2.37911	6.45912	-11.6909	9.75911	-11.8909	2.61911	2.74911	-10.2309	-6.35089	-5.21088	-3.48088	-5.19089	4.50912	3.89912	9.67912	-3.84088	10.8491	-10.0509
14.2	9.63912	-4.05089	-4.51089	4.40911	6.86912	10.4991	8.12911	3.71911	5.45912	11.8291	3.50911	-7.20089	6.62911	-12.0209	10.7991	9.35912	-4.10088	-3.51089	-9.23089	5.28912	-7.02088	9.99912	9.69911	-11.6909	-11.5409	-8.63089	-6.36088	-3.96088	11.8891	-4.32089	-3.68088	9.49912	10.1291	-10.6909	-11.6609	3.21912	3.39912	-8.50089	-3.81088	-5.67089	-5.48089	-4.99088	4.57912	2.71912	-10.8009	-4.62089	11.0491	-11.1309	10.5391
14.24	10.1291	-4.37089	-5.64088	5.77912	10.8991	12.2391	8.71911	4.46912	-11.0109	10.3291	11.0391	2.85912	-10.0609	8.26911	-11.7409	10.6991	10.5291	-11.5209	-0.70088	-5.94089	-6.25088	4.66911	10.4491	-5.41089	2.10912	9.89911	-11.1409	-12.0609	-8.27088	-6.05088	-3.39088	11.3191	-11.5809	-3.84088	-4.19089	11.9791	-7.79089	5.74912	10.3991	2.62912	-11.9109	7.80911	-6.71088	-3.91089	-9.95088	-4.29088	3.25912	8.43911	-11.7009
14.28	3.53912	-8.29088	-5.72088	1.78911	11.1091	10.3691	-6.95088	6.17912	2.60911	4.64912	10.8091	2.94911	-6.23089	9.26911	-10.1209	4.40911	-8.37089	-9.16089	7.52912	-4.44089	-5.50088	0.749117	10.2991	-11.9709	-6.09089	-5.75088	4.23911	-10.6209	-9.92088	-3.90089	7.36912	4.85912	7.04911	3.90911	9.30911	-4.05089	10.2091	-3.33088	-11.4809	-4.93088	3.64911	9.72912	8.70912	10.8491	3.23912	8.81912	7.82912	-4.41089	-6.60088
14.32	4.01912	-10.5009	-4.14088	9.46912	11.5191	11.9291	-7.67089	-0.900885	4.27912	7.58911	2.62912	0.589113	10.4391	-8.28088	10.5491	4.72912	-9.06089	-8.08089	3.53912	-4.69089	-4.94089	6.02912	8.98911	-9.48089	10.1791	-7.29088	-8.27088	2.91912	-11.7309	-3.77089	4.61911	10.9791	-10.1609	-11.7509	7.43912	2.64912	8.82912	-4.72088	9.87911	-4.00088	-11.4009	-10.8209	-5.29089	3.16912	10.7791	4.90912	-7.42088	9.74912	10.1191
14.36	5.06912	-10.6409	-4.25088	6.89912	-11.3209	9.24912	-6.28089	1.94911	5.59912	7.76912	2.05911	2.91912	9.19911	9.69911	-6.23089	8.93912	4.27912	-11.6409	3.57911	10.2891	-5.98088	-4.19089	11.9891	7.03912	10.6091	-8.36089	-5.70088	-11.3109	9.79912	-8.09089	-8.68088	-10.9009	-11.9009	-10.8709	-4.73088	4.58911	-10.7109	10.7991	11.2391	10.7491	10.3591	2.72911	10.7491	-9.11088	-3.64089	-10.5009	-3.53088	-4.82089	9.67912
14.4	4.71912	-4.36088	-3.13088	8.17911	7.69912	8.59911	2.95912	5.04912	11.3891	10.9391	10.8891	-3.50089	9.21912	9.67912	-11.6209	5.02912	10.0891	-4.92088	-10.1109	-9.76089	9.81912	10.1891	-11.1409	-6.47088	-10.4109	-11.3009	-7.83089	-11.2809	9.36912	-6.38088	-10.9809	-11.4209	-6.73089	3.70912	-11.1009	10.1091	10.7691	3.67912	-7.19089	-5.51088	-8.12089	-0.600889	-4.16089	9.36912	3.57911	9.69911	2.08911	-12.2409	11.3891
14.44	6.42911	7.52912	10.7391	-4.45088	12.3191	-2.85088	7.99912	4.20912	9.65912	3.69911	5.62911	10.1691	9.64912	-3.57089	9.87911	5.37911	-10.7309	6.36911	7.90912	-7.95089	-5.44089	-6.89088	-10.0109	-7.61088	9.20912	-7.93089	-10.7609	-8.67088	-9.87089	-5.22088	9.72912	8.25912	1.85912	10.4591	-12.1809	-6.26089	-5.97088	-6.83089	3.54912	-3.02089	9.05911	2.97912	11.7691	1.23911	-10.6109	-11.7409	8.44911	10.5391	4.65911
14.48	4.31912	12.1691	-3.79088	-4.96089	-6.75088	4.26911	4.98911	2.40912	4.53912	9.56911	2.75911	7.47911	-4.75089	9.63912	8.76911	-11.6909	10.0491	9.74912	-10.9909	-8.54088	-9.52088	3.64911	10.9691	9.71912	7.13912	-5.74089	-6.53088	-4.42089	8.49912	-11.0509	7.05911	-8.95089	3.37912	11.0691	-10.2709	-3.94089	-7.05089	-10.3609	3.71911	-10.8309	10.1491	2.85912	11.0591	1.48911	-11.2309	6.86912	10.6591	4.46912	9.90912
14.52	4.11911	-9.01089	8.40912	-3.97088	-3.62088	-3.05089	8.77912	6.00911	11.5791	3.20912	10.6891	4.29912	10.7191	2.14912	7.92912	9.33911	-4.59088	8.85911	5.59912	9.17912	-10.3309	10.3891	-5.91088	2.70912	10.9191	-12.1609	-6.05088	10.8491	-6.03088	-6.65088	-5.51088	7.21912	-9.28089	7.33911	-3.39088	3.51912	-9.80088	10.5691	2.51911	-0.540884	-10.1509	8.70912	10.2791	4.89911	-5.45089	-11.9109	-4.44089	-7.36088	-0.130881
14.56	3.11912	-9.99088	-10.5509	7.87911	-5.26089	11.4891	-6.09089	3.51912	4.69911	8.46912	3.18912	4.47911	-11.3709	9.28911	5.99912	9.53912	11.1391	-4.21088	11.3091	5.42912	-8.09089	-8.96088	2.70912	11.9291	10.9091	-7.07088	11.2891	-6.96089	-5.59089	9.64912	-5.15089	-10.7809	-10.5509	4.51911	10.9391	8.96912	7.70912	-3.91089	2.04911	7.69912	2.57912	-3.67088	-2.53089	-12.8109	9.30911	-9.52088	7.74911	8.76911	4.64912
14.6	3.13912	-11.1809	10.3991	-5.66089	-5.12089	-3.68088	2.73911	7.95912	3.36911	5.43911	-11.2509	6.54911	-3.93088	8.85911	4.13912	10.7091	-10.1109	-6.42089	9.04911	5.02912	9.70911	-5.85089	-9.18089	11.0191	-6.05088	9.79912	-5.75088	-11.4209	4.01912	8.70912	-11.8109	-11.6609	9.65912	9.03912	-3.89088	5.87912	10.0891	3.53912	10.0491	-5.33089	-6.57088	-8.62089	10.5191	10.0491	10.5691	5.78912	9.62912	9.49912	-3.11088
14.64	6.11912	-10.3609	10.3691	-3.72088	-2.89088	-5.03089	8.67912	3.82912	10.3991	2.70912	-9.24088	3.42912	9.10912	-3.33088	11.2991	6.89912	10.9191	-5.79088	8.28912	-10.5209	-6.70089	8.17911	4.58911	11.7091	10.1591	-6.08089	-3.65089	10.7891	-4.44089	8.81912	-6.58089	-6.23089	9.29912	9.69911	-3.32088	3.57911	10.5691	5.95911	8.92911	-3.08088	-5.73089	-10.6309	6.08911	10.5391	-9.11088	-11.6709	-4.46089	4.59912	-5.75088
14.68	4.80911	-10.1009	-7.52089	9.83911	-3.92089	-11.8109	-6.61088	2.63912	2.57912	10.1291	3.28912	8.46912	-9.89089	-4.35089	-12.1209	-10.9209	3.29911	-11.1209	7.56912	-8.74088	10.5391	-7.74089	7.54912	1.93912	11.8591	-11.5009	-3.93088	-3.12089	7.76912	-4.03088	5.93911	-8.31089	9.92912	-8.15088	-11.2509	-10.9809	10.2391	9.93912	-10.7609	-3.74088	-10.1709	4.41911	-9.39088	10.0791	11.0291	-8.09089	-4.62089	7.45912	9.22912
14.72	6.07911	-10.0009	-10.0609	6.00911	-5.26089	-10.5409	11.4391	2.61911	11.0291	3.17911	-7.01089	3.02912	9.75911	-2.56088	-11.6309	10.7191	1.41911	-11.3609	8.64911	4.98911	-11.2209	4.40911	-9.49089	8.68912	-6.88088	-10.8409	11.8591	3.60912	9.07912	-8.62089	-4.58089	-6.08089	5.25911	-11.0809	3.72911	-7.13089	-8.69089	-10.4209	11.0491	-4.98089	6.09911	-6.84089	-3.45089	10.6291	3.63912	7.73911	-11.7709	-4.83089	6.96912
14.76	5.58911	-7.07088	4.86912	-11.6109	-4.62089	11.4991	2.70912	3.46912	2.98911	-4.03088	9.61911	-12.2409	3.40911	-4.97088	10.7391	0.969118	4.68911	10.6691	12.6191	-12.5109	6.22911	-11.6209	-7.74089	-6.21089	9.90912	4.39912	8.51912	-9.23089	-10.0009	-10.0209	-3.71089	-11.2209	-11.7109	6.60912	-3.69089	6.21911	-1.37089	11.1691	-0.270888	-7.59088	-10.3309	9.18911	10.2391	11.8891	-3.95088	-11.0609	-4.03088	-11.3709	8.87912
14.8	9.99912	-3.84088	3.77912	8.09912	-5.70088	-11.6809	3.06912	11.3291	6.86912	2.93911	-4.50088	6.18912	11.4991	3.73911	-2.87088	9.50912	-5.26089	3.57911	10.3091	-10.6109	10.6591	-4.66088	10.9091	7.27912	10.7491	-11.8109	-7.20089	-8.17089	-9.21088	8.43911	-10.7109	6.49911	-3.24089	7.53911	9.94911	11.0791	-3.08088	-4.77089	-7.11089	9.84911	9.54911	9.45912	-7.08089	-10.9309	-3.97088	9.25911	3.71911	6.57912	10.2691
14.84	-3.43089	4.85912	4.28911	-3.99089	11.3391	3.10912	11.1991	7.01911	6.26911	3.08911	-9.46089	-2.49088	9.79912	-4.03088	9.20912	11.5791	10.0491	11.0391	-8.75088	8.70912	-4.07088	6.86912	7.05911	11.7791	-6.30089	-7.30088	-10.3009	-9.62089	0.519113	-10.9609	-9.81088	-10.7109	-4.28089	9.70911	4.32911	11.5991	-7.32089	-2.06089	-6.62088	11.8991	6.59912	-7.57088	-3.88088	10.9391	-0.230879	4.57912	8.48911	-4.24088	-5.87089
14.88	-9.13089	8.75912	3.02912	-0.590887	5.35912	3.33911	7.40912	6.43912	7.94911	10.4891	6.19911	-10.6309	-4.72088	-11.1509	3.99911	-3.98088	9.92912	11.7191	10.5991	10.5091	10.6491	-10.6509	4.91911	-11.3009	-4.25088	3.64911	4.49912	12.0291	-11.1009	-3.32088	-11.3409	-2.79089	-11.2909	-6.29088	9.79912	2.27912	-7.05089	-4.35089	-9.09089	9.42911	-7.08089	9.94911	4.51911	-6.79088	-3.11088	8.57911	10.3591	-3.06088	2.73911
14.92	11.8991	-11.7609	-6.15088	7.31912	2.53911	0.379114	2.78912	2.44911	3.47912	11.0791	7.83912	4.31912	5.55911	-10.1309	-11.8409	-11.0209	3.27912	-4.58089	9.84911	10.8691	9.68911	5.34912	9.42911	5.11911	-2.96088	2.61911	8.55911	4.37911	12.4491	-10.9209	-10.5109	11.9591	-2.30088	11.4491	-3.05089	-12.3809	4.87911	-6.25088	-4.17088	-11.7409	-9.30089	10.1991	-4.27089	9.98912	5.05912	11.5691	8.58911	-6.04088	-4.13089
14.96	-6.04088	7.12912	4.01912	4.55911	3.06912	-11.3409	10.5291	4.57912	9.15912	8.71911	7.46911	-11.1109	-10.9409	2.74911	-4.60089	8.47912	11.3791	3.34911	0.729113	-4.68089	-4.03088	3.50911	10.8991	9.34912	9.17912	-8.88088	6.69911	-12.0009	-4.06089	-9.85088	-11.9809	7.76912	-3.77089	7.42912	11.3091	-6.46088	-6.89088	-4.80088	-5.25088	6.44912	-7.06089	3.93912	-4.72088	-5.46088	11.2391	-6.41089	3.29911	3.85911	-5.21088
15	-6.00089	6.41911	4.48912	4.79912	1.99912	-7.95089	4.84911	7.51911	10.4991	9.17912	-10.0209	-11.8209	2.54912	-4.66088	8.30911	-11.0609	-11.2609	7.88912	3.06912	6.00911	2.79911	-1.03088	-4.13089	3.05911	11.2491	-9.65089	10.1691	11.2191	-11.4709	-3.20088	-8.34088	-11.6109	7.17912	10.7991	-3.99089	7.57912	-9.67088	-10.6109	-11.5409	-3.23089	-2.69089	6.54911	-2.94089	8.65912	9.80911	-4.67088	-4.84089	-1.94089	3.48911
15.04	10.7791	-5.98088	9.01912	7.38912	4.85912	-4.55089	3.02912	5.39911	9.06912	9.16911	2.80911	-6.99089	-9.93088	8.62911	2.91912	12.5991	3.55911	-2.96088	-5.04088	3.30911	11.1491	12.1691	-10.9609	-2.32089	-6.72088	-10.6009	7.67911	11.6291	-3.80089	3.01911	-11.5909	-11.6609	-6.74088	-7.05089	5.72911	-6.41089	12.0291	8.66911	10.0691	-4.08089	-10.7409	-7.30088	11.8491	-11.0209	-0.830885	4.35912	4.03912	-11.7909	9.29912
15.08	9.65912	-6.12088	9.37911	2.90912	4.66911	12.1091	7.24912	-2.83088	1.12911	-11.1609	10.2591	11.2191	-9.60089	7.37911	3.16912	-10.2409	9.25911	-10.8509	9.43912	11.3691	11.1191	2.49912	11.0591	3.10912	-3.03088	-5.47088	2.89911	-10.9209	9.29912	10.6091	-1.56089	-10.0109	6.77912	8.96912	-7.27089	11.3391	10.9191	-3.76089	9.47911	10.1891	-9.79088	-4.12088	-7.58089	2.90912	-3.11088	9.30911	-11.3109	10.7291	-3.89088
15.12	11.6591	-11.5509	4.49912	-9.88089	-6.05088	4.36912	8.46912	9.43912	-3.77089	-3.51089	-7.45088	8.27912	12.6491	5.48911	3.38912	-11.9409	10.5291	9.69911	10.5591	-12.2909	-6.71088	-11.1709	2.84911	10.2691	5.92912	-9.67088	-2.85088	3.37912	-5.94089	-4.87088	8.96912	-12.1209	-7.55089	-7.51089	11.3991	6.40911	-7.74089	-12.0909	-6.45089	-9.48089	5.47912	-8.61088	11.1891	-4.24088	-2.34089	7.12912	-4.45088	9.39912	11.5891
15.16	3.89912	-5.69089	7.50912	11.2491	-3.88088	-10.2709	-8.20088	-12.4309	8.68912	11.6991	11.9791	11.6591	7.30911	-11.9909	2.82912	-9.97088	8.68912	9.35912	-11.5509	-4.01089	10.6591	3.00911	10.1191	6.46912	-9.49089	2.24912	6.31912	-2.81089	-4.55089	6.93912	-11.9909	-5.64088	-10.9909	8.89912	-8.36089	3.73911	11.4891	-2.48089	-5.76089	-8.74088	-9.65089	2.66912	-5.46088	-8.50089	-6.87089	9.50912	-4.37089	8.73912	-8.44089
15.2	8.97911	10.6791	8.75912	-5.86089	5.18912	4.14911	-4.57088	-8.55088	10.9791	10.5191	11.8291	4.06911	2.65911	-8.24089	-9.57088	7.09912	11.6591	-9.61089	11.4791	-3.13088	2.98911	6.91911	10.2491	-2.54088	10.9391	10.3191	8.01911	-5.32088	-6.32088	-12.8109	-4.43088	3.92911	11.1191	-0.730887	9.60912	-5.40088	-0.120886	2.43912	11.5491	-3.20088	-4.10088	-6.83089	9.93912	-3.83088	7.08911	-5.40088	10.2291	7.18911	-11.5409
15.24	9.77912	7.16911	-4.88089	4.35912	2.07912	-3.97088	-11.4709	9.24912	10.6191	2.56912	7.47911	11.0691	11.0691	11.3491	2.71912	2.59911	-4.36088	-11.9309	2.92912	-9.20089	7.89911	-4.69089	3.29911	5.38912	-6.12088	11.7491	4.02912	7.83912	-3.79088	10.7591	-5.99089	-4.29088	11.9891	-11.3709	11.8491	4.64912	-10.4709	-6.84089	-8.63089	-11.9209	4.63912	9.87911	-5.00088	8.69911	-7.31088	5.82912	9.96911	-3.58088	10.0891
15.28	9.17912	-5.84088	7.61911	-4.46089	-4.12088	-11.6809	-10.4009	8.46912	3.14912	9.07912	11.9791	8.44911	-12.0109	3.69911	-5.93089	6.83911	-3.49089	-11.1909	6.26911	-9.09089	10.2591	-4.67088	2.74911	9.86912	-0.0508863	9.38912	11.5891	11.0791	5.08911	6.72912	-7.69089	-8.40089	11.8591	-10.7809	-3.98088	-9.05089	9.63912	-6.39088	-3.80089	-8.89088	-5.32088	7.54912	-4.71088	9.23911	-11.1909	-6.53088	1.90911	7.29912	-2.03088
15.32	10.9891	8.31911	11.0891	-5.76089	10.9591	-3.80089	-4.22088	11.6191	10.8991	6.82911	4.60912	8.55911	8.49912	10.6291	3.15911	-4.73088	-11.5409	-11.1009	6.99912	-3.25088	6.95912	10.5891	-4.60089	2.44911	11.1291	-2.73088	11.8191	10.5791	2.81911	7.07912	-2.76089	8.28912	-12.6609	-7.91089	-7.27089	-6.21089	9.39912	-9.04089	-12.0009	-5.66089	-3.29088	-3.90089	10.1491	-4.72088	4.18911	3.86911	-10.3009	4.00911	3.31911
15.36	4.17912	-10.8109	-5.60089	-5.86089	8.29911	-0.510878	-3.28088	10.1891	5.16911	10.7591	-10.1809	3.18912	-4.26088	8.52912	-3.17089	-11.3209	-12.5109	6.06912	8.21912	-4.91089	2.81911	10.1491	11.4891	-11.4409	-1.43088	10.8191	2.92912	11.3691	4.98911	-5.39088	3.84911	-10.7909	11.0191	9.61911	-3.79088	10.2491	-10.0809	-12.3809	-4.39088	-4.30089	8.80912	8.73912	12.4391	-4.70089	-1.42089	11.2191	4.81912	2.63912	2.79911
15.4	10.1091	-4.43088	-5.67089	10.9891	4.30911	11.3791	6.96912	-12.8109	10.9891	10.0591	2.30911	-10.2309	3.04912	3.19911	-3.96088	9.08912	-1.56089	5.50911	-4.90088	2.91912	8.64911	6.05911	-3.28088	3.25912	9.40911	-8.28088	8.54912	-12.2809	11.2691	-3.99089	-6.22088	-11.5409	-11.6109	-3.98088	-5.42088	8.79912	10.5991	11.4991	10.3491	9.11911	-10.3109	1.13912	10.7991	1.30912	7.40912	10.3091	8.69911	-6.44089	10.4391
15.44	10.1691	-10.0509	-6.01089	-11.0809	10.8591	6.80911	10.3591	2.54912	-6.56089	-10.8109	-11.6809	11.9791	5.18912	3.30911	11.6591	2.80911	2.49912	-4.35089	-4.03088	9.43912	-4.05089	-10.0009	-7.14088	4.33911	-4.79088	3.00911	7.62912	-13.3309	5.06912	-8.01088	2.57912	9.47911	10.3291	-9.84089	8.86911	-11.2209	-4.46089	-10.5809	-9.69089	-5.85089	-5.53089	10.3591	8.34911	9.30911	-10.1009	3.96912	1.21911	6.49911	6.55911
15.48	10.6291	-5.57089	-11.9609	7.04911	6.96912	-11.5309	-5.98088	5.95911	2.79911	10.4991	2.44911	3.47912	-4.71088	-8.92089	10.9591	-1.22088	-4.44089	10.7891	-4.87088	3.21912	3.50911	5.64912	-3.56088	2.96912	7.04911	-7.16088	9.09911	-11.2609	9.13912	10.2591	-2.68088	-3.68088	-5.61088	-5.45089	-4.25088	9.89911	9.13912	11.4791	-10.1409	-8.28088	11.5391	0.599123	4.09912	9.40911	7.94911	-3.72088	6.46912	9.12911	4.23911
15.52	-6.07089	10.2991	6.87911	6.30912	-2.69089	-11.3209	3.84911	2.20911	9.91911	3.76911	10.4191	-10.9409	3.72911	-0.940886	10.7891	-5.59089	-11.1509	-12.2509	-4.54088	-7.03088	-5.50088	2.52912	3.05911	3.61912	-10.2109	-4.38088	9.92912	2.70912	8.74912	7.12912	-9.70089	-11.2709	7.11911	-6.12088	5.58911	-10.0209	-10.5609	-5.66089	-5.44089	10.7091	-11.7409	-2.95089	9.99912	4.18911	-8.33089	5.00912	7.58911	9.90912	5.73912
15.56	-5.82088	-11.3409	4.58911	6.16911	-1.39088	-11.2709	10.5791	3.04912	2.75911	11.0491	4.36912	9.18911	4.37911	-9.63089	10.0991	-8.12089	11.0191	-4.47088	-10.2109	-3.65089	11.0391	-6.03088	-4.96089	3.11912	2.74911	7.48912	-3.69089	7.98911	3.28912	10.9591	6.99912	9.53912	-10.8509	-11.0409	9.16911	-10.4409	9.81912	-12.1109	-11.7909	-10.4009	11.7091	-9.78088	-4.45088	6.37912	10.4691	-11.3809	8.76911	-4.10088	-11.5509
15.6	-5.67089	10.5391	5.91911	-10.8409	4.38912	-1.07089	3.56912	2.59911	8.04912	11.0591	-10.3709	4.41911	-1.77089	-7.79089	9.05911	-3.84088	9.64912	-10.3909	10.2791	-5.35088	2.85912	4.48912	10.9391	-4.29088	3.85911	3.71911	6.40911	8.66911	-6.21089	9.69911	11.7591	-5.44089	-10.6409	-6.57088	11.3491	-2.70088	-3.60088	-11.0109	8.89912	10.8391	7.27912	-5.64088	-11.5609	12.0691	-11.6909	3.27912	7.75911	-6.19089	0.879122
15.64	-5.47088	11.5391	-10.8509	3.55911	-8.28088	0.309114	4.28911	9.51911	10.9591	6.76911	-1.01089	-5.77088	-5.14088	-12.2609	9.26911	-4.93088	3.17911	7.67911	-6.23089	10.4491	7.00912	-10.3509	7.40912	10.6191	-2.80089	-8.02089	-4.62089	9.30911	-3.83088	-4.33089	9.75911	-5.33089	9.94911	-8.22088	10.0191	6.77912	-4.35089	11.0391	-2.66089	11.3991	-3.48088	7.37911	11.3191	-9.73088	-8.63089	11.6791	10.0391	5.96912	4.63912
15.68	-5.39088	2.65911	-8.73089	-1.34088	-1.41089	2.68912	10.8991	12.6291	-6.00089	-4.48089	10.5691	-4.78088	-11.4309	-5.60089	5.09912	12.1591	-8.07089	9.23911	10.3991	-12.2309	-11.5609	10.2491	11.4991	7.85912	5.09912	-8.66089	-5.43089	10.0991	-3.63089	-4.88089	-9.09089	-11.7309	1.65912	-9.73088	3.69911	-5.94089	-6.23089	-9.96089	11.4591	-10.8609	-8.06088	10.1591	-4.12088	6.39912	8.91911	5.95911	4.14911	11.2291	-6.54089
15.72	-5.84088	10.4391	2.79911	3.40911	-8.95089	10.6391	-8.45089	-7.89088	2.41912	9.32912	7.78912	7.45912	-4.98089	-4.83089	-3.20088	-6.68089	-11.4909	-8.27088	-4.98089	4.76912	10.9791	-6.02089	9.70911	8.97911	4.13912	11.0791	10.6391	9.24912	2.85912	-3.35089	12.1291	-10.4809	-7.85088	10.1191	-3.68088	11.6791	-4.84089	8.93912	-5.62089	-3.11088	4.55911	-5.51088	-6.07089	-10.9909	7.55912	-11.2709	-7.20089	11.4291	-3.60088
15.76	-10.0609	-6.33089	-12.2709	10.2091	5.75912	2.64912	8.99911	-3.71089	3.25912	11.6991	7.09912	-10.8809	4.01912	-4.40088	-4.30089	9.36912	-10.6009	11.6291	11.2491	-5.23088	5.29911	-6.90088	9.73911	9.38912	4.37911	2.58911	10.6991	9.36912	2.85912	11.0791	-4.09089	11.5491	-10.1009	-9.22088	9.29912	-3.85089	-9.21088	8.88912	-11.3109	7.50912	-11.8109	-11.7909	9.94911	-4.20089	2.89911	-5.75088	-12.1909	-11.4409	-5.87089
15.8	-5.90088	-12.2709	-9.69089	11.0991	7.04911	4.05911	11.5191	-4.22088	7.82912	2.65911	-3.99089	-5.71089	9.71912	-11.4209	-4.76089	6.25912	-10.6209	9.38912	11.3791	4.33911	9.29912	11.7191	9.80911	10.1791	2.93911	6.89912	-7.74089	-2.14088	10.9791	7.05911	-3.95088	-4.81088	-10.8909	3.91912	-10.9809	11.4591	-6.57088	2.74911	-11.6009	-5.87089	-3.73089	0.989115	-11.2309	10.7791	-10.9909	10.1891	-5.74089	6.28911	4.07912
15.84	-6.01089	12.1691	-12.4709	-9.82089	9.20912	9.59911	10.5991	4.96911	3.92911	10.7191	-3.56088	1.50911	-4.66088	-6.13089	9.26911	-4.79088	5.16911	4.08912	10.8891	8.75912	5.18912	2.96912	8.15911	-9.80088	-1.32088	-11.0709	5.89912	-3.88088	-11.8009	-9.54089	3.57911	12.2591	-3.45089	3.97911	-6.09089	-4.20089	11.5591	-4.87088	-1.47088	-11.4409	10.2591	-7.99088	7.85912	10.1991	3.43911	3.24912	5.92912	-11.2509	9.77912
15.88	-5.26089	9.37911	-10.8909	11.5591	4.73911	5.41911	-11.4009	-4.94089	5.83911	-2.95089	-5.78088	8.74912	10.9091	7.27912	-4.58089	11.7291	11.9991	1.03912	10.2691	11.0491	3.33911	2.65911	10.7391	-6.37089	-4.16089	11.6191	-3.76089	-12.0509	-10.4109	3.06912	8.72911	-9.66088	-2.75088	6.54911	-4.07088	-5.16089	-1.62088	-6.11088	-11.2709	-9.82089	11.1391	3.58911	-7.14088	-11.5909	10.4991	-10.6009	1.73911	-11.4009	2.55912
15.92	-5.76089	-9.43088	10.8991	9.51911	7.41911	-10.6009	8.38912	-12.2309	-4.53088	10.2791	-0.740889	-5.96088	5.23911	8.67912	4.40911	-4.94089	-11.9609	7.92912	3.63912	9.85912	6.12911	2.87911	10.4291	-3.68088	-5.14088	10.6491	-10.9609	-4.24088	-9.56089	5.20912	9.78912	-6.63089	0.949114	6.30912	-2.73088	-5.88089	3.11912	-7.53089	-11.5209	10.8691	8.82912	-8.40089	4.10912	11.4391	-11.6709	2.79911	9.94911	9.52912	-5.43089
15.96	-5.21088	11.4291	-7.53089	6.15912	9.30911	4.64912	7.55912	6.52912	-9.52088	-3.88088	4.70911	-4.77089	-5.87089	7.59912	11.2891	8.76911	4.95912	-4.79088	-11.5309	6.03912	8.34911	9.69911	2.56912	9.85912	-3.95088	-6.09089	-11.5709	7.57912	-3.89088	-9.58089	1.17912	8.76911	-8.04088	5.78912	6.89912	-3.36089	-5.95089	4.27912	-2.18089	-11.2709	4.18911	11.0191	-7.18089	-11.3709	1.09911	-9.03088	3.06912	-11.1509	12.0791
16	-5.66089	9.98912	-11.9909	11.1791	10.7591	6.98912	5.62911	4.33911	-5.82088	-10.7409	-3.76089	7.08911	-11.4509	-6.13089	7.20911	10.5991	2.44911	11.5391	-4.55089	5.38912	11.0391	7.62912	9.44911	6.50911	3.27912	-7.25089	-11.1409	-10.0309	-11.9709	-7.16088	-6.95088	9.29912	2.51911	-11.9709	12.4791	-8.35089	7.95912	9.46912	-7.22088	-6.16089	7.30911	7.42912	11.7191	-4.67088	3.86911	10.4991	-7.05089	9.99912	0.0791186
16.04	-11.7509	-5.86089	8.53912	10.9691	3.92911	4.56911	-10.1509	8.20912	-10.2109	-5.85089	7.13912	4.48912	9.50912	-2.93089	-5.68088	-11.2709	6.97911	11.2891	6.98912	9.24912	4.49912	2.58911	-9.26088	10.6891	-1.59089	-5.75088	2.93911	-12.2809	3.13912	-4.93088	-3.21089	0.779115	-3.60088	4.23911	-9.07088	-5.36088	-5.38089	2.75911	-3.92089	10.2091	9.96911	-4.83089	-11.4309	-9.41089	-6.67088	-3.86088	-7.14088	-2.97088	-3.22088
16.08	11.6791	10.5291	-5.70088	10.8191	7.35912	5.29911	-3.16089	-12.6109	-6.98089	-7.93089	7.86911	-10.0709	-5.51088	6.39912	-12.4709	-11.8409	10.7891	3.82912	3.56912	-5.62089	5.07912	7.42912	10.4791	7.49912	3.43911	-9.92088	-10.8409	10.5291	-6.60088	-3.42088	11.8491	-3.10089	1.68911	-11.2009	-10.4709	5.73912	-2.95089	-7.41089	10.1291	-2.65089	-3.74088	7.76912	-3.80089	-11.0309	-9.78088	-11.5109	3.11912	-9.21088	-4.76089
16.12	9.44911	-5.88089	11.3091	7.89911	5.23911	-4.60089	-6.23089	-11.3609	5.48911	-5.59089	-0.670889	6.88912	-8.51089	-11.7309	4.79912	11.8991	7.92912	8.65912	4.20912	-3.10089	-8.88088	-10.9309	11.2491	-6.27089	10.0791	-5.75088	7.93911	-4.29088	-1.83089	-10.4509	-11.5309	8.78911	5.11911	11.5191	-9.44089	9.33911	-4.02089	10.7791	-6.76088	6.76911	-7.43088	-6.09089	8.76911	-11.4709	5.63912	11.1291	10.5291	-4.23089	-6.42089
16.16	-11.2809	8.83911	-5.83089	6.78911	4.04911	-5.76089	-6.54089	-10.6709	9.34912	7.21912	5.97912	-11.5209	10.7791	-6.11088	-1.56089	11.3791	7.08911	-10.6809	-11.0309	4.35912	9.14911	7.62912	3.74912	9.15912	3.91912	-5.24089	-10.6309	-7.89088	11.8791	-5.80089	-4.60089	4.43912	-6.65088	11.4891	-4.78088	9.74912	-11.3409	10.9491	6.53912	-4.06089	9.79912	-5.50088	-6.32088	10.5291	11.0791	-3.93088	-5.58089	-11.7609	6.74912
16.2	-11.4109	8.57911	-6.08089	9.98912	10.7891	6.54911	-4.09089	11.5491	-5.77088	-3.56088	-6.41089	8.42912	-6.31088	12.4491	-3.79088	-10.7809	5.68912	10.1191	4.19911	6.54911	5.74912	-5.86089	-10.7509	5.58911	-8.16089	-7.27089	3.52912	-4.39088	10.4891	-4.83089	8.52912	-1.32088	-5.75088	-9.59088	6.80911	-9.41089	-10.9609	2.95912	-4.29088	-4.68089	-11.3509	11.1091	10.9691	-1.98089	-9.74089	8.31911	-5.30089	-11.5409	-9.11088
16.24	-5.95089	4.74912	8.50911	4.81912	-4.32089	7.70912	-3.19089	6.93912	-4.40088	-10.4609	-5.84088	-4.94089	-8.48088	12.0591	4.09912	-7.26089	3.51912	3.27912	5.14912	-11.1309	-9.48089	7.66911	-4.12088	7.33911	-5.39088	11.1391	-13.0209	-4.22088	-6.95088	-11.1009	4.54911	10.4891	7.79911	-4.45088	11.6491	-4.77089	10.4891	12.4591	12.3091	-2.33088	7.58911	-8.82088	-3.53088	-10.8709	-3.81088	-9.65089	-4.32089	-8.39088	-9.72088
16.28	-5.68088	2.94911	-4.76089	-10.7209	10.1091	-6.91089	9.61911	-3.32088	-11.3709	-5.64088	9.57912	-9.21088	-8.15088	6.14911	-10.7809	-10.7609	9.47911	5.69911	-4.86088	10.6591	6.54911	-10.2809	-4.27089	-3.41088	7.78912	-6.14089	11.0191	-11.3209	-3.97088	12.0891	-7.74089	3.93912	-11.0709	4.24912	11.3091	3.86911	-9.32089	-10.8909	10.8291	-4.31088	-11.7109	7.49912	8.32912	-2.67089	11.0691	8.16911	-4.38088	-5.40088	-9.55089
16.32	-5.41089	3.09912	-4.47088	-7.56088	4.93912	-5.13088	-11.6209	-3.04088	11.8391	-6.05088	-10.8209	5.21912	-6.81088	10.0391	-6.28089	8.96912	4.36912	-10.5709	-11.3509	8.34911	-3.62088	11.1591	-11.5509	0.979113	-10.8209	-3.80089	-3.77089	6.60912	-7.85088	-11.7209	-11.3109	-4.32089	11.3891	-7.63088	5.25911	4.88912	11.2191	7.49912	9.16911	9.76912	-4.67088	3.87912	-11.6809	6.99912	-10.4209	-4.84089	-4.17088	-11.6309	-3.88088
16.36	10.5591	-6.03088	3.89912	10.0591	-10.6909	8.78911	-6.67088	5.82912	-1.22088	-5.29089	9.45912	-5.87089	-11.7709	3.99911	-10.1009	10.7691	-8.15088	6.57912	2.90912	-8.26089	7.10912	6.75911	-4.80088	4.10912	-10.1809	-8.19089	-3.93088	-2.92088	7.45912	-9.96089	-11.1609	-8.80089	10.9291	-11.3509	-4.17088	5.82912	-2.78088	4.09912	-4.80088	6.83911	3.58911	8.79912	-11.3209	-3.04088	4.84911	4.61911	4.75911	-2.78088	-11.5409
16.4	10.4391	-11.0509	-11.9809	-5.96088	10.2891	12.3391	-3.40089	11.1491	5.90911	-9.50088	11.0691	-5.88089	-9.56089	5.96912	-3.99089	4.42911	3.05911	11.5891	2.95912	-4.78088	9.35912	-11.4009	-5.15089	-4.36088	9.11911	-10.5209	10.1591	-6.05088	7.83912	-4.80088	5.00912	-7.42088	7.70912	6.28911	9.90912	-3.70088	3.83911	10.9491	3.50911	2.88912	9.46912	-3.59089	-5.28088	-11.2009	-8.26089	-8.90089	-5.55089	-4.51089	-9.08089
16.44	-11.1709	-5.53089	9.58911	8.71911	-11.6009	4.24912	-4.37089	9.81912	9.85912	-11.3309	4.53912	-5.87089	11.1391	-12.2609	-10.0909	4.10912	-11.4609	11.2591	-4.52088	2.88912	2.64912	9.11911	-11.3709	8.61912	3.30911	-3.22088	-9.90089	10.8991	-5.01089	-3.54088	7.60911	9.67912	-10.9609	-6.63089	12.2291	-9.86088	-12.4609	2.75911	-11.4409	-9.98089	10.7991	4.14911	6.27912	-11.0709	-4.82089	-11.8709	3.39912	8.11912	4.54911
16.48	-10.3509	-11.2009	-5.69089	8.65912	0.47912	-4.01089	8.87912	5.11911	3.66912	-4.26088	7.35912	-6.56089	4.18911	11.1091	5.14912	-4.51089	2.55912	2.70912	10.6591	10.8091	11.3291	-4.04089	11.0491	-0.220885	-6.18088	7.79911	-9.57088	-10.3809	10.4091	-4.80088	-2.79089	-9.59088	4.30911	8.06912	9.90912	-11.2609	-10.2909	3.29911	-8.53088	-5.78088	11.8891	10.5591	9.30911	9.56911	-5.93089	-9.17088	4.20912	9.92912	3.99911
16.52	-11.6409	-11.1909	-5.96088	8.08911	-6.71088	-4.04089	8.06912	4.49912	4.14911	-4.27089	7.41911	-5.33089	7.63912	5.69911	-4.41089	3.06912	2.98911	8.56912	7.80911	-4.07088	-4.63089	-5.31089	8.03911	-5.86089	-10.5709	10.4191	-4.19089	-3.82088	-10.6609	6.91911	6.55911	9.38912	5.06912	3.94912	-5.81089	-7.34089	10.4691	10.8091	-10.5609	-6.14089	-10.0309	4.74912	11.9191	11.3591	-9.19089	-4.49089	12.3191	9.56911	-3.22088
16.56	12.1091	-11.5209	-5.79088	9.61911	0.399111	-4.29088	11.7091	7.99912	5.77912	-3.95088	5.18912	-10.3509	4.87911	11.3591	11.8691	-5.53089	2.79911	2.85912	4.32911	-4.72088	8.29911	-5.03089	-6.82089	10.5391	-3.81088	-6.88088	-5.36088	-4.58089	-12.2209	-9.10088	11.0991	6.71912	4.42911	9.50912	-6.85089	9.78912	2.54912	-5.71089	4.75911	3.96912	-4.45088	-4.11088	9.39912	-9.25088	4.26911	7.55912	-7.71088	-7.20089	-4.01089
16.6	-8.98088	-6.07089	10.6991	-12.1909	-11.8809	2.72911	-3.36089	-11.5509	8.48911	5.46912	-3.45089	4.80911	10.8491	-11.0009	5.61912	9.26911	-5.33089	2.71912	2.42912	3.68912	7.05911	-3.30089	-4.05089	-5.72088	-2.59088	-5.58089	-4.92088	-5.24089	-11.1609	-12.1309	9.25911	9.43912	8.11912	9.85912	-2.27089	8.27912	3.29911	4.46912	-6.06088	12.2391	4.27912	6.74912	-5.17089	11.6291	-4.17088	-10.6109	10.6091	3.70912	7.10912
16.64	-9.96089	-5.91088	-7.90088	5.44911	-2.41089	9.36912	7.19911	-4.12088	3.12911	11.7791	-4.00088	7.21912	-0.260885	6.77912	3.08911	3.81912	10.6691	-4.59088	9.24912	-4.22088	-4.92088	-2.61088	-7.72088	-8.01088	8.59911	-5.69089	-7.98089	-11.8409	-10.7109	9.19911	8.77912	9.04911	10.8791	-5.30089	8.84911	4.11911	-6.06088	-11.7809	3.77912	-9.10088	8.41911	10.6791	-4.31088	9.81912	-4.08089	11.6891	3.51912	6.07911	-3.11088
16.68	-5.65088	-6.86088	7.89911	-4.54088	12.0191	5.88912	-4.17088	1.80911	6.66911	-10.3609	-2.53089	9.69911	-3.99089	8.16911	2.83912	6.85912	-11.5809	10.3791	-5.33089	9.19911	-9.77089	-5.31089	-3.87089	-11.0209	-8.78089	-8.50089	10.3891	-4.91089	-3.51089	-11.9709	-9.60089	3.09912	12.0291	-6.38088	7.46911	3.72911	-6.11088	6.90911	11.2491	4.46912	-6.79088	4.65911	8.43911	-8.00088	9.27912	-7.60089	2.70912	11.3291	10.4191
16.72	-6.82089	-5.78088	-3.76089	6.49911	-2.67089	12.0291	8.28912	6.02912	-4.30089	-2.10089	3.68912	-10.9209	-3.21089	-4.40088	7.48912	2.64912	11.3291	10.5391	-11.3109	10.6891	12.2391	11.1691	10.6291	-4.76089	8.40912	-12.1109	-8.87089	-4.97088	11.7191	-2.09088	-6.76088	-10.9109	9.07912	-7.10089	-3.99089	-12.3809	-6.85089	3.43911	9.34912	-10.0409	-5.64088	8.49912	-12.5609	4.19911	0.249109	-6.20088	6.65912	3.97911	-4.33089
16.76	-8.89088	-5.71089	-9.00088	-6.23089	11.1291	-7.79089	10.6091	-12.2709	3.86911	7.76912	-5.65088	-7.60089	8.14912	-4.77089	-3.10089	2.78912	9.32912	10.2391	10.1791	9.25911	7.75911	9.01912	-4.05089	9.18911	5.03911	-11.6409	-4.69089	11.1391	-11.7609	-11.5509	-4.22088	4.57912	-8.56088	-3.27088	-8.80089	7.71912	-7.81089	-5.31089	11.2291	7.48912	7.79911	11.2291	3.48911	-1.84089	-5.36088	10.8491	5.02912	0.0591219	3.10912
16.8	-4.69089	-5.96088	11.8691	-10.5309	-5.19089	10.5191	-8.69089	10.4091	11.3891	-9.71088	4.55911	-6.10088	-1.59089	7.47911	-6.16089	2.06911	10.6891	-4.65088	10.0991	4.53912	10.7291	7.07912	11.2191	8.37912	-12.3009	7.36912	-2.31088	8.68912	3.21912	-4.56089	9.80911	-12.3209	-3.90089	7.18911	-8.47088	-4.39088	-7.23088	-2.92088	10.0791	-4.72088	5.26912	8.37912	10.1091	3.77912	-6.55089	-5.94089	-8.33089	9.10912	4.26911
16.84	-0.340887	-5.65088	-7.51089	-4.75089	11.0991	6.58912	-6.31088	-4.10088	4.26911	-9.53088	1.83911	-4.30089	6.34912	4.15912	10.8291	10.6291	9.63912	-5.06088	5.08911	-5.62089	-12.2209	-11.6909	-4.19089	8.82912	-7.68088	-5.22088	-7.95089	5.89912	-4.67088	-7.14088	7.82912	11.0891	2.94911	10.5291	-8.55088	-6.08089	-10.2809	4.40911	4.03912	4.36912	5.34912	-5.03089	11.1691	5.09912	9.56911	9.28911	11.2991	-3.16089	-11.1909
16.88	4.31912	-4.16089	10.1391	-8.72088	-3.61088	11.4591	3.54912	-4.81088	-5.72088	4.44911	-3.70088	0.529115	10.1191	-3.26089	6.42911	-11.9009	-0.860884	10.7091	8.97911	8.96912	10.1591	7.34911	-3.19089	10.9491	2.14912	-3.85089	9.39912	-12.1909	-8.71089	-3.72088	-11.8709	-4.22088	6.83911	-8.60088	-4.14088	6.90911	3.57911	2.65911	7.58911	-5.20088	-5.64088	8.51912	5.25911	3.18912	6.80911	7.48912	10.8591	-6.12088	7.14912
16.92	10.3891	2.38912	-3.84088	8.69911	-8.98088	-12.7009	3.74912	-4.42089	-9.56089	-4.21088	9.00911	-4.16089	-3.51089	4.21912	-3.21089	9.66911	-1.34088	12.0291	4.47911	8.41911	-11.7009	9.89911	10.3891	-9.47088	-1.64088	6.28911	8.01911	-8.68088	10.3391	-11.8609	-6.93088	-4.20089	-11.7409	-5.17089	11.5291	2.53911	0.929117	5.53911	-4.69089	-5.57089	5.90911	-10.6609	10.3691	4.16911	3.04912	7.05911	-11.7409	8.03911	9.58911
16.96	6.92911	5.49912	-4.04089	-11.6609	10.4791	2.67911	-4.48089	-6.82089	-3.99089	10.9091	-3.61088	-8.11088	4.22912	-11.1109	-11.0709	-4.41089	-4.52088	7.46911	5.53911	10.1591	7.93911	11.7391	9.41911	-11.2809	6.90911	-2.56088	3.59911	10.5591	-3.69089	-6.46088	-10.0209	-4.32089	9.82911	-5.87089	8.26911	2.47911	-2.64088	1.60912	-7.82088	-4.02089	5.96912	-8.90089	8.53912	-9.42089	3.60912	3.00911	8.34911	4.70911	-5.76089
17	9.23911	6.20912	-3.78089	6.00911	4.11911	-4.37089	-4.10088	-4.49089	11.6791	-8.64089	-4.33089	5.50911	-11.2109	-11.2609	-3.92089	10.5291	-2.46089	3.69911	8.23912	3.60912	8.69911	10.5991	9.20912	-12.3609	-12.9409	-4.19089	5.68912	-6.71088	-9.62089	-9.57088	-7.33089	-6.93088	-11.1309	-5.47088	2.71912	-3.37089	0.119112	-6.88088	-8.15088	9.79912	10.5991	-6.15088	7.74911	4.05911	6.23912	4.51911	-6.11088	9.85912	10.3991
17.04	8.28912	2.71912	-4.46089	8.61912	-11.9409	9.88912	-11.2709	-4.00088	10.3791	-4.50088	-5.33089	-7.29088	-2.78088	3.46912	-10.0609	-11.7009	-5.61088	-3.25088	3.45911	10.4691	2.78912	11.2991	11.1991	8.45911	8.86911	10.0391	-4.13089	5.37911	-11.1009	-4.37089	-8.03089	-3.99089	-1.62088	-11.1409	-5.82088	10.0291	2.80911	-5.60089	6.82911	-4.73088	-7.71088	-9.76089	9.20912	-3.42088	4.33911	6.67912	3.88912	4.60912	-10.6009
17.08	10.8991	4.65911	-5.75088	12.0091	6.83911	9.10912	-11.1509	-4.07088	6.37912	-3.33088	-5.89088	10.1991	-7.86088	-6.54089	6.94911	-3.47088	-11.3509	-9.53088	-4.54088	11.9391	8.04912	10.1791	4.28911	10.6491	8.96912	3.94912	10.1391	5.50911	9.46912	11.1091	-6.16089	4.77912	-7.53089	-9.22088	1.74912	-3.95088	-0.810888	-4.59088	8.43911	3.06912	-8.93088	11.6991	-4.76089	-11.7609	8.24912	-3.22088	4.00911	9.23911	7.56912
17.12	9.98912	-9.40088	9.14911	-12.3709	-3.63089	3.19911	-3.82088	10.7191	-3.95088	-3.07089	-6.54089	7.62912	-12.3309	-7.27089	-10.6809	-5.44089	8.85911	4.06911	7.44911	4.98911	8.17911	9.61911	-3.70088	5.88912	-11.6609	-10.4009	5.01911	-10.8609	-10.9409	7.99912	-1.52089	-4.35089	-1.38088	9.87911	-4.62089	6.01912	3.27912	-11.5909	9.72912	-7.23088	10.4791	-7.41089	6.94911	10.7491	3.21912	-5.77088	11.5391	3.13912	-5.83089
17.16	7.48912	-7.33089	12.1791	-10.1609	-5.73089	8.15911	-4.43088	-6.33089	8.65912	-2.91089	-6.32088	-3.56088	-11.2909	-3.13088	-4.66088	5.03911	11.7791	5.95911	4.67912	8.86911	-4.11088	4.30911	10.9191	5.12912	-11.6609	9.93912	8.47912	11.7291	-3.91089	-6.45089	-4.25088	-10.1009	-4.34089	6.90911	3.17911	4.23911	-4.46089	4.53912	-3.06088	8.03911	2.98911	-8.27088	-5.52089	11.0991	3.15911	9.26911	-5.76089	-5.48089	8.93912
17.2	9.02912	-8.32088	-10.1709	11.1691	-11.7109	-10.4509	11.2591	-4.46089	11.3291	-4.29088	-9.40088	-6.40089	-11.3509	-3.86088	-5.76089	4.14911	6.40911	3.13912	11.6291	-3.51089	4.62912	9.95912	-10.7709	4.39912	3.75912	-5.99089	-11.1809	-10.0309	-6.96089	-6.47088	-11.9909	-4.83089	3.69911	9.94911	2.98911	6.55911	-7.90088	-9.50088	6.29912	11.0191	-4.34089	8.16911	9.36912	7.81912	-4.65088	-5.78088	10.5191	-11.8309	5.03911
17.24	4.68911	-12.3009	-7.53089	-8.64089	-3.91089	10.7691	4.13912	-3.89088	-11.1309	-4.38088	-10.3309	-6.19089	-4.07088	11.7691	6.72912	9.03912	3.82912	3.20912	6.92911	10.5691	-3.84088	4.00911	10.2091	-10.6209	7.00912	3.14912	-3.78089	-5.04088	-10.0009	-7.05089	11.3491	-4.28089	-4.79088	1.47911	3.68912	3.11912	4.87911	-3.36089	6.72912	-4.62089	9.41911	-5.35088	-5.45089	5.64912	9.44911	-12.4009	-1.07089	8.05911	9.91911
17.28	8.19911	-12.0609	-11.5409	-8.26089	-3.13088	9.05911	-4.45088	9.73911	7.21912	-4.19089	-4.63089	12.1291	0.359117	10.1191	7.29912	4.36912	11.1991	9.17912	-6.72088	11.1091	-11.1809	4.64912	-4.06089	-4.01089	-9.54089	-9.60089	-4.13089	-4.64088	4.13912	3.33911	3.75912	3.01911	-5.72088	-7.09088	5.73912	-5.58089	-6.20088	2.80911	10.9091	-2.50088	11.5691	0.0591219	8.69911	10.7291	11.2391	6.46912	-8.02089	-10.4909	-11.9609
17.32	0.299112	-11.5909	-7.41089	-8.91089	-3.42088	3.97911	-3.69089	11.2691	-5.02089	-12.1809	-4.35089	10.6191	-5.59089	8.71911	-1.67088	10.6891	-7.78088	3.23912	6.62911	4.31912	-6.54089	8.77912	0.659113	-3.95088	-3.70088	-10.9909	-7.49088	11.4991	12.9191	-6.58089	-5.69089	7.54912	2.88912	5.64912	8.60912	-4.97088	-2.56088	-6.62088	4.24912	8.87912	-6.10088	3.06912	7.72911	9.85912	-10.7809	-2.40089	11.4691	9.69911	4.54911
17.36	2.26912	-11.7809	-2.52089	-10.3909	-3.89088	4.47911	-3.69089	8.50911	-9.90089	9.14911	10.6191	-10.7709	-8.49089	-11.4409	12.3491	-1.89088	-0.310888	11.2491	-5.31089	3.67912	2.64912	-10.9109	11.3791	-10.0509	9.25911	-2.51089	-6.84089	-4.59088	-10.7409	10.1491	-6.61088	-6.95088	5.74912	-2.24089	6.21911	9.57912	-10.4609	-3.26089	9.45912	10.1691	-6.21089	4.95912	-5.88089	2.66912	5.36911	-4.10088	10.0191	7.08911	-5.01089
17.4	3.94912	-4.80088	11.6091	8.93912	10.7991	10.1491	-4.76089	5.10911	-4.02089	-10.9409	6.22911	9.48912	-10.8709	-6.89088	-6.58089	8.68912	10.6991	-4.07088	-4.48089	2.09911	6.42911	-11.0309	9.64912	-10.2209	6.41911	-0.350882	-11.7709	-3.99089	-10.1709	5.81911	-4.32089	-7.35088	-9.05089	3.90911	-8.77089	8.71911	11.8291	8.54912	-2.96088	10.7291	-5.20088	6.00911	8.37912	-10.5709	-11.2609	-5.90088	2.41912	3.68912	10.9491
17.44	10.1591	2.86911	-11.0709	10.2791	-6.10088	7.44911	-11.9209	-4.47088	-7.61088	4.27912	-10.8609	-6.75088	12.0291	-4.55089	11.4991	-4.04089	8.48911	-2.93089	10.2891	-5.96088	7.06911	6.49911	-11.5509	-11.6909	9.41911	-9.45088	-1.14089	-11.1009	-4.29088	-9.87089	4.04911	-2.46089	11.1091	-9.73088	-8.53088	-6.29088	-7.83089	4.34912	-7.91089	7.13912	7.41911	-2.55089	-12.1709	-3.85089	4.45912	-10.1309	11.7991	-5.55089	2.65911
17.48	4.53912	10.8091	-6.56089	6.84912	-4.27089	-6.28089	6.37912	-6.26089	11.8691	-10.9209	-3.54088	10.5391	11.4091	11.4591	-4.72088	10.5591	-5.09088	11.7391	10.8191	-5.18088	10.7391	7.08911	-11.1009	-7.33089	3.25912	-1.44089	-5.00088	-10.8609	5.02912	9.54911	10.4591	-4.26088	-6.94089	-4.52088	9.76912	-9.27089	10.1491	11.3291	-4.33089	8.77912	-3.77089	3.98911	11.6991	-5.76089	6.33911	5.86911	10.1791	-8.97088	8.91911
17.52	11.2391	6.27912	11.0591	-3.70088	1.73911	-7.04088	-4.54088	7.08911	-4.85088	-2.37088	10.7791	11.4691	-7.65089	9.73911	5.28912	-9.57088	6.95912	-3.54088	10.6291	-10.1909	-10.8509	-9.98089	-10.5209	10.3191	5.47912	9.61911	-3.95088	-4.83089	-8.48088	-10.2509	9.24912	9.25911	4.44911	-3.82088	-0.550886	-4.50088	2.63912	-9.15089	11.0591	-2.62089	-8.11088	10.3391	-3.11088	9.45912	9.18911	-5.63088	-1.81088	9.82911	10.5291
17.56	10.7291	7.04911	-12.6509	12.2191	-12.0309	-4.89089	3.11912	-9.93088	-6.55089	3.00911	8.42912	-4.56089	7.95912	-8.26089	-3.35089	8.57911	11.1491	-4.92088	6.21911	8.28912	-4.14088	9.86912	-9.48089	9.99912	6.11912	4.88912	-3.52089	10.8091	-4.27089	-9.45088	-11.3709	6.70912	9.31912	4.23911	-3.63089	-2.65089	-8.21089	-3.31089	2.83912	-4.02089	-9.30089	10.3491	-6.06088	8.49912	-6.00089	7.26912	9.32912	11.2191	8.59911
17.6	9.36912	11.4491	10.6491	-10.0109	6.50911	-6.63089	6.66911	-7.43088	10.1791	-9.57088	2.42912	10.6891	3.98911	-5.42088	9.14911	-10.4609	-4.31088	4.36912	3.08911	11.4691	9.68911	-6.47088	9.91911	8.48911	-10.7609	-9.47088	3.86911	-4.37089	-1.46088	4.26911	9.87911	8.28912	-7.95089	-6.16089	-7.65089	-3.81088	3.06912	-10.4209	9.89911	10.9291	-4.25088	10.9591	-7.05089	9.62912	-9.58089	5.52912	11.0491	-4.94089	-9.00088
17.64	10.3891	7.05911	-8.53088	3.87912	10.8791	-9.35089	-3.97088	-6.09089	8.60912	-10.1109	2.97912	10.7591	2.63912	-4.36088	-10.4109	-11.4209	-4.58089	3.24912	3.39912	10.8991	10.2691	-5.40088	6.08911	5.42912	6.45912	-5.75088	-11.1009	-11.3509	4.15912	-4.12088	10.1491	-3.55088	3.07911	9.26911	3.88912	9.22912	-7.22088	-5.83089	-4.13089	-3.09089	3.34911	-8.49089	6.91911	-3.95088	4.15912	-4.19089	11.3891	9.27912	-9.21088
17.68	8.08911	-11.4109	11.4791	-6.75088	4.69911	-12.5509	-10.3409	-7.58089	-9.03088	4.01912	11.0391	8.93912	1.79912	-7.96088	11.4891	10.9191	-4.44089	5.53911	4.93912	-5.66089	8.98911	6.94911	-7.09088	-7.90088	9.33911	3.91912	-4.56089	9.64912	-0.350882	-6.65088	3.30911	4.74912	4.19911	-5.02089	-9.26088	-9.45088	-2.48089	2.57912	-3.93088	11.5291	-4.57088	-11.0609	10.5991	-10.7309	-3.81088	-9.38088	-5.97088	3.98911	10.6791
17.72	9.25911	-10.9609	-3.14088	7.34911	-10.3109	-10.4509	-7.96088	8.67912	-11.5209	10.8791	8.87912	3.19911	-4.30089	10.0991	-10.2909	5.94911	-4.10088	6.89912	11.1891	-5.15089	11.3691	-7.62089	-10.9109	-10.3609	3.11912	-7.21088	4.44911	-0.0608808	-7.16088	2.94911	10.2891	7.66911	5.12912	-3.89088	-8.84088	-2.95089	3.34911	-11.3409	-5.56088	-9.42089	10.8891	12.4191	-10.3609	-8.20088	-5.64088	6.10912	11.2791	-4.46089	5.07912
17.76	10.8891	10.3691	-0.990889	4.96911	9.04911	-7.20089	12.1191	9.17912	9.16911	7.33911	-3.82088	-9.66088	3.58911	8.72911	7.77912	-10.2309	11.2891	-7.28088	-4.74089	-7.84089	-10.7609	-9.36088	2.74911	8.88912	-4.51089	4.38912	1.72912	-3.93088	3.48911	8.18912	8.90911	7.84912	-2.43088	-9.31088	-8.87089	2.52912	-5.41089	11.1891	-11.2509	-6.04088	-8.90089	-5.35088	10.6591	4.30911	11.3891	-3.29088	4.19911	5.54912	3.58911
17.8	7.23911	-4.22088	-11.2509	-8.62089	3.02912	-12.4309	8.58911	6.92911	10.2191	8.59911	-3.85089	-7.82088	7.06911	11.3691	11.2491	10.3191	-11.9009	11.4991	-7.27089	-9.98089	-7.60089	-6.06088	4.02912	9.47911	-4.75089	6.18912	-4.34089	-7.58089	2.63912	-11.6609	6.84912	7.31912	-0.900885	-5.02089	-10.4009	2.57912	-6.01089	9.58911	11.4091	11.5791	6.96912	-8.30089	-9.72088	-5.70088	-9.15089	10.9091	3.90911	10.7091	9.29912
17.84	5.05912	6.87911	-6.17088	9.07912	-5.69089	6.08911	9.92912	11.0991	-9.42089	11.2791	10.8191	3.82912	11.4091	-4.40088	-8.52089	11.5591	10.3691	8.70912	-9.87089	-9.95088	-8.42088	-8.43089	3.18912	9.11911	-2.81089	9.76912	-3.87089	3.02912	4.31912	6.97911	-6.18088	-11.7309	3.04912	-4.46089	10.2691	9.83911	-7.42088	-4.10088	-5.94089	-7.21088	8.87912	2.58911	10.9791	6.79912	9.10912	-11.4009	-11.4309	-3.78089	4.80911
17.88	6.16911	10.3491	9.00911	-8.28088	8.53912	10.2791	-6.51089	4.32911	-11.5209	10.4491	10.3391	-8.67088	12.4491	6.97911	-4.01089	-11.0609	8.46912	10.7191	-10.8209	-10.5609	-9.16089	2.98911	11.3491	-3.94089	-3.49089	3.54912	2.17912	11.7591	-3.48088	-9.09089	-10.5209	2.53911	-4.91089	-10.2909	6.43912	-2.89088	-4.76089	-5.63088	-7.67089	11.8691	-0.310888	6.87911	10.3491	10.4791	12.2291	-4.22088	-4.34089	4.69911	-4.41089
17.92	5.36911	9.26911	-11.7709	10.4691	11.1891	10.2091	-6.34088	6.05911	10.9691	7.69912	-11.8609	-3.90089	6.49911	4.28911	12.0291	-4.14088	-5.96088	-11.0709	4.20912	11.4791	-6.00089	-3.88088	2.91912	1.91911	8.71911	-2.93089	-5.02089	4.45912	-10.6209	9.58911	-6.97088	-6.02089	-3.83088	-5.92088	-10.7809	-10.7809	-2.37088	10.8191	9.33911	2.43912	7.22912	-3.98088	-0.010893	10.2491	-11.3109	-4.15088	3.49912	-4.93088	-6.37089
17.96	4.62912	-9.13089	-11.2209	11.3191	10.5691	-5.61088	5.19912	10.4291	-4.74089	11.7291	11.6091	-3.46088	6.16911	4.87911	11.0691	-10.3409	-5.16089	-0.160887	-5.45089	-3.41088	3.08911	1.78911	6.01912	-5.49088	3.90911	-11.2809	11.1791	10.3591	-11.7909	-6.88088	-6.09089	-5.52089	-2.68088	9.64912	-2.40089	6.80911	-3.46088	11.3591	8.81912	2.80911	10.8791	8.47912	-7.57088	-3.95088	9.92912	-10.6209	0.0891131	3.91912	-5.22088
18	10.7591	4.40911	-8.70088	-11.0609	-5.87089	10.2891	9.53912	-9.31088	2.82912	10.7391	-6.59089	12.0191	11.8091	-3.55088	9.42911	11.4091	5.68912	-6.00089	3.36911	-4.96089	-4.13089	2.40912	0.129122	11.2391	-2.28088	4.24912	-9.95088	-11.5709	-10.8609	-11.4509	11.1291	10.6491	-11.0309	-7.11089	-6.27089	-5.75088	-2.93089	6.67912	-6.99089	5.67911	-3.64089	10.5491	5.16911	4.22912	-7.30088	-3.78089	6.78911	-1.25088	4.84911
18.04	5.67911	-5.76089	10.5891	11.5491	6.77912	-9.71088	-6.70089	-10.5909	10.2691	-0.830885	-10.2709	-9.91089	11.0291	-10.5809	11.3191	10.3891	-4.20089	4.30911	5.25911	-7.04088	11.7591	9.21912	8.61912	9.15912	-5.10089	-3.92089	2.70912	-3.32088	9.87911	-4.24088	6.56912	-7.18089	-8.27088	-10.6409	11.0791	2.64912	0.609117	-11.9409	-6.23089	-3.21089	-5.85089	-0.180884	9.04911	-2.16088	2.56912	-3.21089	4.32911	3.54912	10.1591
18.08	8.17911	5.54912	-11.4409	-6.62088	4.00911	9.88912	8.63912	-6.93088	9.29912	4.38912	-9.44089	7.53911	-5.18088	-4.43088	2.90912	5.60912	11.1791	10.0091	-5.03089	-11.6809	8.99911	8.46912	8.87912	-11.9009	6.59912	11.7691	-4.59088	-9.05089	-3.63089	2.91912	-11.1109	0.449114	10.6591	-9.05089	7.49912	11.8691	-11.6309	-10.4109	-11.1609	11.0591	3.88912	4.92912	9.23911	-11.3609	-3.87089	-1.94089	-5.97088	-2.08088	-5.26089
18.12	5.63912	3.69911	-11.1009	-11.8509	-6.06088	8.56912	5.26912	-4.42089	7.43912	4.90912	-11.2909	4.80911	-8.93088	10.8891	-4.19089	-9.49089	3.48911	6.56912	9.84911	12.4391	7.14912	11.9391	-2.78088	10.6091	-10.8109	9.50912	9.61911	10.5291	4.48912	-5.93089	-11.1209	-3.84088	4.40911	-6.43088	11.0391	-6.82089	9.29912	-5.32088	-4.29088	-9.87089	11.2791	7.67911	2.73911	9.28911	-11.4509	-3.88088	-4.16089	-5.97088	-3.97088
18.16	4.02912	2.81911	11.3891	-11.9009	-5.64088	11.6491	6.21911	-9.05089	-4.09089	10.3691	10.4091	4.86912	-11.8209	2.87911	-6.45089	-3.45089	-11.4909	2.58911	4.11911	9.98912	10.6491	-5.77088	-11.5709	4.40911	-11.2009	10.9191	7.07912	-5.93089	-6.05088	11.0891	6.18912	-4.94089	-6.38088	7.94911	-5.05089	8.10912	-7.55089	-10.4809	-3.95088	9.83911	-8.73089	11.3791	2.23911	9.75911	-3.80089	-4.07088	-5.71089	-7.44089	12.0391
18.2	4.31912	3.40911	9.20912	-10.8209	-3.29088	2.70912	-8.85089	2.72911	-4.59088	-3.31089	-7.48089	3.19911	11.1691	8.73912	8.34911	7.12912	-4.85088	4.39912	-5.07088	9.86912	9.94911	11.0791	9.03912	-10.3209	-8.34088	-9.97088	9.28911	8.11912	-8.33089	-8.09089	11.0491	-4.09089	7.83912	-12.0509	-4.88089	-4.70089	8.03911	-12.0909	-10.3409	2.29912	4.22912	-3.25088	-3.94089	-5.54088	-9.89089	5.50911	-5.06088	-2.29088	-2.70088
18.24	5.73912	3.50911	7.48912	10.0791	9.36912	-11.0809	-10.0909	-3.92089	9.64912	3.76911	-7.70089	3.03911	-3.99089	10.4891	-5.35088	-11.5909	-6.17088	3.62911	-8.63089	11.2991	10.7491	9.96911	11.5791	12.1291	6.14911	-5.14088	4.65911	-6.04088	11.1491	8.71911	-9.97088	9.69911	6.20912	-11.1209	-6.23089	7.98911	9.94911	-6.59089	-9.48089	10.4491	0.419115	7.43912	12.3391	-9.75089	-6.48088	-1.85089	7.91911	-10.6009	-8.13088
18.28	7.64912	9.77912	3.08911	7.45912	10.1691	11.1891	9.88912	7.57912	2.93911	8.77912	-3.97088	2.23911	8.32912	3.85911	-11.0309	2.94911	-3.93088	11.5291	9.16911	-9.01089	-4.72088	-7.98089	2.98911	-5.74089	9.19911	4.46912	9.83911	-6.14089	-8.70088	4.98911	-6.96089	-5.69089	9.14911	-10.6209	9.58911	4.57912	-12.0109	-10.6309	-8.04088	8.76911	2.91912	-7.00088	10.3091	-11.9009	-3.76089	6.37912	11.2291	-7.77089	-2.40089
18.32	8.58911	4.04911	2.72911	3.86911	9.33911	10.3591	3.92911	3.63912	9.53912	-4.20089	2.43912	5.02912	-4.27089	2.92912	-3.63089	4.13912	-9.06089	-3.85089	7.70912	-9.55089	9.68911	4.06911	11.0991	10.6991	5.96912	-7.19089	-7.48089	6.20912	-4.16089	-10.9409	4.33911	-10.4609	-10.9409	-4.29088	10.2191	2.81911	-10.4809	-12.0809	-11.7809	-6.29088	5.78912	12.2891	-9.81088	-0.180884	-4.57088	7.86911	8.13912	3.06912	-7.23088
18.36	6.57912	4.23911	3.16912	9.71912	9.51911	-4.34089	1.85912	3.87912	6.95912	-12.0209	-3.53088	4.71912	4.68911	-4.47088	2.69912	-6.41089	10.6691	2.81911	-10.6609	-7.39089	-11.5309	3.26911	10.6191	10.1591	10.1791	7.66911	-5.27089	-10.5809	3.45911	10.5691	-4.25088	-10.8509	9.40911	9.26911	-9.29088	-8.22088	-10.6609	4.43912	-12.0309	11.4491	-10.7509	-12.1009	-4.30089	6.82911	9.17912	-0.900885	-5.72088	4.43912	11.5791
18.4	7.88912	5.11911	11.6691	-8.13088	-5.46088	11.1591	-1.02089	9.44911	9.42911	-4.03088	8.44911	4.36912	6.09911	-1.81088	3.02912	-6.19089	7.95912	2.65911	-4.73088	-11.1209	3.39912	10.8591	6.78911	4.46912	11.0691	7.69912	10.5791	-4.94089	9.16911	9.58911	-3.72088	-3.47088	11.0691	-6.56089	-10.0209	-9.18089	10.6891	5.28912	-7.82088	11.9791	11.0491	-4.28089	-3.85089	5.92912	-10.0609	-2.53089	-9.03088	3.59911	2.64912
18.44	9.13912	-10.0709	-9.42089	10.0991	-0.070883	6.61911	11.9991	-3.39088	10.5491	4.13912	10.5491	-4.83089	2.74911	-6.40089	11.9191	2.78912	-10.8109	-4.44089	3.20912	10.6891	5.61912	4.56911	-10.3309	4.21912	-5.63088	11.3791	-3.83088	-3.84088	8.92911	-4.40088	-6.41089	11.1291	10.3991	-10.4209	-10.5109	11.9791	-2.68088	-6.30089	-3.75088	4.90912	-11.7209	-7.81089	11.4091	8.06912	-5.16089	4.38912	2.77912	7.72911	-10.5109
18.48	-2.93089	3.79912	-4.47088	4.52912	4.90912	8.86911	-6.37089	3.57911	-7.88089	3.01911	-11.8909	-5.59089	-12.2709	2.66912	4.52912	6.90911	10.5091	-7.09088	-11.4609	7.31912	-7.53089	4.06911	-2.31088	-7.30088	-4.15088	4.79912	5.51911	-4.07088	-4.19089	10.0191	-10.0309	-4.96089	-5.76089	-5.02089	-0.510878	3.86911	7.63912	-2.69089	5.09912	3.28912	11.0991	-10.5409	-11.9309	-9.83089	-8.44089	-5.86089	-6.80089	-4.34089	7.65911
18.52	-11.3909	8.26911	-12.0809	-10.4309	-1.96089	6.17912	10.6991	-3.98088	4.62912	6.65912	10.7991	-3.82088	-10.3209	3.84911	-8.59089	2.30911	-7.76089	-6.90088	3.62911	9.58911	8.01911	4.44911	-3.67088	10.6591	-10.0309	3.19911	-7.89088	-4.59088	-9.85088	-6.79088	4.01912	4.29912	-10.4009	-3.51089	-3.94089	9.07912	-10.2909	10.4191	-8.10089	1.13912	-3.67088	-11.8009	6.15912	-5.55089	-10.7209	11.3491	2.51911	10.1991	-10.8409
18.56	-9.79088	9.71912	-9.93088	-4.83089	-3.71089	5.76911	6.86912	-10.3409	-10.9309	3.11912	-8.47088	3.27912	-10.1909	-4.36088	9.98912	4.38912	9.05911	4.21912	-1.07089	-11.1309	-11.2509	-7.54088	4.35912	10.2291	-2.48089	10.3591	-4.31088	-6.78089	3.76911	3.92911	-10.3609	-3.91089	-4.25088	11.7391	-10.8009	-11.6809	-6.87089	1.46912	-5.39088	9.60912	10.1391	7.08911	-2.61088	-5.74089	10.0591	3.13912	10.5891	-4.38088	-6.96089
18.6	11.1691	-10.1709	-4.22088	10.3991	-3.06088	9.53912	-9.71088	-10.4309	3.11912	3.02912	-4.57088	4.07912	10.9891	5.27912	-2.85088	1.03912	8.12911	-4.01089	10.5991	-4.13089	-7.56088	5.22911	5.25911	-10.6009	-4.45088	-11.2809	-8.17089	-8.02089	9.91911	-10.7309	11.2691	-7.56088	1.98912	-5.48089	9.92912	7.68912	4.59912	-3.42088	-4.54088	4.45912	8.79912	-3.50089	-7.01089	-5.67089	-8.09089	-4.57088	-5.95089	3.91912	8.50911
18.64	-9.98089	12.1591	-3.50089	10.0891	-5.02089	11.4891	6.51912	-10.5909	2.88912	-10.8909	3.30911	-4.92088	5.20912	4.18911	-6.57088	9.21912	-11.7509	4.42911	8.05911	-11.6309	9.80911	-4.32089	-9.33089	4.81912	10.8891	-11.5309	-3.87089	-12.1209	-3.21089	11.2591	-10.9509	0.169115	-8.65089	3.21912	9.63912	-7.01089	-3.64089	-5.00088	-0.810888	-11.2809	7.78912	10.8291	-9.05089	-5.01089	-3.93088	-5.21088	-3.82088	8.85911	-9.46089
18.68	-11.5209	-1.69089	9.56911	4.39912	10.8491	-4.38088	-11.4709	2.67911	2.95912	-7.48089	4.28911	4.97911	2.69912	-5.04088	0.279116	-3.67088	-10.1809	8.83911	9.27912	10.5791	6.85912	-10.9209	8.09912	-4.16089	5.81911	8.92911	10.1491	-7.89088	-3.98088	-6.47088	-8.38089	-12.5409	-4.11088	-7.66089	3.50911	8.15911	-3.63089	-5.01089	-4.22088	12.0491	-10.8209	-10.4309	-5.02089	-7.35088	-11.4709	-8.37089	-4.38088	10.7691	10.1391
18.72	-5.49088	5.37911	10.9891	-5.87089	9.06912	-11.8209	-8.09089	2.93911	2.80911	-4.15088	10.7891	4.35912	7.37911	6.90911	9.01912	3.41912	-3.78089	3.77912	-4.49089	-5.68088	8.68912	8.31911	8.05911	9.23911	-3.92089	5.02912	9.11911	-10.2909	10.7791	-3.61088	-4.68089	-7.40088	-11.9409	-2.79089	-10.5209	5.62911	11.4291	-4.02089	-5.28088	9.08912	-4.57088	10.0291	-10.6909	-10.2009	-5.93089	-7.90088	-11.8509	-10.6809	-7.82088
18.76	10.6991	-4.09089	8.30911	8.46912	-5.64088	-10.0509	3.03911	10.7791	3.02912	8.36911	-6.27089	10.5791	11.0991	5.11911	4.08912	-11.3009	-5.85089	3.89912	-4.02089	-7.79089	9.41911	12.0791	4.95912	-3.89088	7.86911	6.84912	10.8391	11.5091	-4.05089	-6.89088	-10.9109	-11.4809	8.91911	-11.7709	-4.51089	-10.0209	9.81912	5.72911	10.1391	-6.84089	-5.55089	9.19911	-2.56088	-10.6409	-8.21089	-3.80089	-11.1709	-6.03088	-5.53089
18.8	3.95912	-3.41088	11.2891	6.32912	-5.37088	2.28912	3.02912	-8.61088	3.85911	7.16911	9.11911	7.64912	-6.82089	-12.9709	3.24912	11.1491	7.35912	11.1091	3.04912	4.24912	-4.31088	11.1991	8.26911	9.43912	9.80911	-3.30089	-6.04088	-6.39088	10.7491	-6.64088	-4.07088	-4.19089	7.17912	0.289118	-2.66089	-6.25088	9.92912	-3.54088	10.7391	-10.9909	-8.07089	9.69911	-5.62089	-9.44089	-12.0409	-8.34088	-6.36088	-4.05089	10.8991
18.84	3.67912	11.5791	-5.76089	-4.13089	6.25912	-10.0509	6.12911	-5.95089	2.46911	4.46912	2.86911	10.5191	-7.56088	12.1491	5.27912	9.65912	-10.8609	-6.24088	2.87911	-6.41089	4.12911	3.63912	7.49912	-3.75088	9.42911	9.85912	10.3291	8.76911	6.55911	-3.62088	9.66911	-9.91089	-7.67089	10.2291	-4.84089	-4.95088	11.3091	-0.520887	-5.54088	6.55911	-2.81089	10.5091	-9.24088	-8.99089	8.43911	-5.37088	-6.91089	-11.4909	-3.55088
18.88	3.30911	10.7591	-11.2909	-2.88089	-5.46088	8.92911	-9.99088	9.55911	-5.92088	11.1191	-11.4109	3.04912	6.82911	3.01911	9.63912	7.70912	8.58911	10.6791	-7.67089	-4.79088	6.73911	1.83911	5.71912	6.88912	-3.69089	10.1991	10.0291	8.58911	10.8491	7.48912	9.69911	-3.80089	-4.56089	-6.33089	-11.9809	8.72911	-8.22088	-5.26089	3.41912	-11.3909	-6.60088	-7.91089	-10.5609	10.8791	-4.06089	9.42911	-8.56088	-8.05089	8.59911
18.92	3.49912	9.26911	3.93912	-10.7609	-9.09089	-5.60089	-5.75088	3.00911	4.33911	2.73911	10.7491	-11.9109	9.78912	6.17912	-6.44089	11.3091	-7.23088	-5.03089	7.59912	-10.4909	6.65912	6.89912	3.19911	-3.83088	10.0391	8.68912	8.17911	1.35911	-3.47088	-3.90089	-6.97088	-8.14088	11.0491	-5.94089	4.50912	-10.8409	-3.68088	-10.9009	-4.79088	11.5791	7.55912	-9.13089	-10.9009	-12.0009	-6.11088	-3.12089	-1.00089	5.53911	9.64912
18.96	2.98911	10.7491	4.41911	11.3591	-11.1109	-4.92088	-6.13089	2.32911	-9.20089	2.36912	2.92912	11.2291	11.6691	8.90911	4.07912	10.6791	-5.73089	-5.51088	-4.85088	9.73911	-10.7609	4.47911	8.44911	11.1291	-4.38088	7.93911	11.2691	10.5991	10.4991	5.36911	-3.32088	-5.95089	-6.58089	-6.60088	9.59911	1.91911	-6.16089	-11.6209	5.69911	-5.19089	-8.16089	-10.2909	9.07912	-9.73088	10.7091	5.40912	-3.90089	12.6491	10.9591
19	3.29911	4.28911	-12.0409	-10.4809	-3.50089	-8.58089	10.8091	-6.04088	10.4891	-11.4909	2.48911	7.11911	2.85912	11.6091	4.35912	11.7791	11.7191	10.5491	-8.93088	-6.89088	-6.14089	-7.18089	9.34912	-10.1109	4.57912	10.5591	4.70911	9.55911	-3.87089	7.42912	9.76912	9.01912	-12.8209	7.58911	4.10912	8.10912	-4.66088	-11.2009	-5.53089	-4.78088	10.3491	3.15911	11.0091	3.91912	-3.88088	-11.1409	11.5791	-6.13089	6.80911
19.04	3.10912	10.0191	11.2491	-4.96089	-8.65089	11.1091	-5.45089	11.4291	-11.6609	3.29911	-10.6309	1.27912	-11.5609	2.94911	-11.1709	9.97911	2.61911	9.69911	-5.52089	-5.89088	-7.10089	-3.07089	7.39911	10.6291	4.45912	-3.91089	5.46912	10.8991	8.70912	10.4191	8.62911	12.1191	-10.6909	3.10912	4.49912	-3.70088	-5.70088	-3.77089	8.22911	3.76911	12.3091	9.99912	-7.93089	5.47912	-5.12089	-3.19089	-8.35089	6.04912	2.01911
19.08	2.64912	11.3391	-5.00088	7.05911	-5.89088	-11.3609	2.29912	-10.7809	-4.62089	3.30911	11.5391	-10.7409	8.41911	3.81912	8.36911	-4.87088	-3.82088	-9.13089	-1.34088	11.4291	9.38912	8.04912	5.61912	-4.30089	3.84911	8.61912	11.7791	11.7491	6.77912	-8.27088	4.58911	5.62911	10.1891	-4.03088	-4.10088	-3.07089	9.20912	6.95912	8.38912	5.38912	-6.23089	3.50911	-7.79089	7.59912	3.60912	10.1691	-3.88088	4.12911	-10.3309
19.12	4.03912	10.9491	-9.71088	10.8891	-5.97088	3.01911	-9.30089	-8.37089	-4.16089	7.44911	9.64912	3.69911	3.62911	7.04911	11.9191	0.869112	-4.96089	-9.92088	0.649111	-11.3409	8.24912	4.39912	10.3191	-4.53088	4.50912	8.45911	10.6191	3.92911	-4.70089	3.80912	9.70911	-5.58089	-3.77089	-2.12089	11.5591	4.04911	10.1891	8.40912	5.17911	-4.67088	10.8291	-4.88089	6.57912	8.42912	9.32912	-3.83088	4.78912	-11.7809	11.8791
19.16	6.26911	10.7691	11.1691	-4.22088	10.5791	-5.92088	2.93911	-9.54089	-9.40088	-11.7509	6.00911	9.97911	3.47912	7.11911	10.0891	1.60912	-7.31088	6.79912	-0.690886	10.9491	4.38912	4.43912	-10.9909	-3.97088	3.98911	-11.8509	-2.87088	11.0991	4.54911	-5.23088	5.72911	9.15912	-5.00088	-11.4609	-10.2109	-5.24089	4.31912	9.89911	2.87911	-2.96088	-4.67088	7.08911	3.92911	9.90912	-4.04089	3.99911	-11.4209	9.46912	11.6091
19.2	9.27912	3.81912	11.9291	-10.5509	-5.83089	-10.4109	3.11912	-7.10089	-10.8209	4.33911	3.54912	6.08911	10.7091	1.69911	-6.90088	10.6591	0.159113	10.7791	10.8091	8.12911	3.29911	4.87911	-4.21088	2.90912	-5.56088	9.40911	3.93912	-10.7309	4.18911	4.39912	-4.13089	-10.2909	-2.61088	11.5291	-3.71089	10.8491	6.42911	5.42912	-8.19089	-5.31089	8.39912	4.36912	10.2191	8.65912	-3.39088	9.55911	8.20912	10.4691	10.1791
19.24	2.43912	7.37911	-4.27089	2.56912	-4.96089	11.2191	-9.70089	5.41911	11.2791	4.75911	7.09912	11.8691	-4.20089	-7.57088	10.9291	-3.64089	11.0191	5.70912	3.09912	5.91911	-6.17088	2.73911	-3.22088	8.09912	5.01911	-11.7509	-10.4409	5.11911	10.2791	-5.21088	-4.66088	1.06912	11.0591	-11.3409	4.42911	-9.40088	-3.90089	-3.89088	9.57912	7.31912	7.48912	10.8491	-3.94089	11.1591	7.06911	9.15912	11.2591	-5.49088	-9.22088
19.28	2.90912	2.43912	10.7491	-3.61088	-9.12088	-11.3809	2.88912	-3.13088	11.2291	3.06912	3.73911	4.24912	-6.29088	-11.5909	9.03912	2.72911	5.44911	-11.2209	-5.85089	3.01911	12.0791	-3.70088	10.3591	4.67912	-11.0109	-11.5709	4.26911	10.0391	-5.37088	-7.08089	3.89912	3.52912	-4.31088	-2.78088	7.79911	8.27912	11.0391	-3.89088	7.07912	8.80912	9.39912	9.91911	-3.00088	-5.40088	-6.28089	-9.06089	12.1191	-6.18088	7.95912
19.32	-1.02089	6.85912	-4.87088	8.90911	3.17911	-11.4009	-5.81089	10.7191	1.46912	-10.9909	4.70911	4.34912	-11.1109	-3.02089	12.1791	-11.5709	9.13912	3.08911	3.49912	-5.87089	2.89911	9.18911	9.45912	-9.85088	10.7891	9.68911	5.29911	3.43911	10.6191	-4.11088	-5.41089	3.77912	-11.1309	8.31911	-10.7409	-11.4809	-3.82088	6.93912	8.95912	10.4191	-3.79088	6.57912	7.09912	9.23911	11.1491	-5.62089	-6.46088	-5.87089	-7.60089
[truncated: 2,017 more rows]
[truncated: 110 more columns]

## Sheet: Supp. Fig. 7
Minimum pore radius (Å) – sampled at 0.4 ns intervals in the last 90 ns of simulation
value at start = 2.823507			value at start = 3.12689
[truncated: 228 more rows]

[truncated: 4 more sheets: Supp. Fig. 8, Supp. Fig. 10a, Supp. Fig. 10c, Supp. Fig 10d]
